# Supplementary material for: Genomic diversity and virulence of Pasteurella multocida in Norwegian calves
Source: Microb Genom. 2026 Jun 8;12(6):001735. doi: 10.1099/mgen.0.001735 (PMC13245661; doi:10.1099/mgen.0.001735)
Supplement: Supplementary Material 1. [file mgen-12-01735-s001.xlsx]

## Sheet: Norwegian Metadata-Dataset 1
Herd_name	Individual	Dairy_Fattening	Isolate_name	Sequence_name	ST	Sick_Healthy	Sampling site	Cap	LPS	VG1	VG2	VG3	ComE	Omp-H1	PfhB2	TonBDR-C	TuF	WecA	VP	AST	ARG_Aminoglycoside	ARG_Cationic_Antimicrobials_Peptides	ARG_Elfamycins	ARG_Macrolide	Sample_accession number in the ENA database	Sample_title in the ENA database
A	10A	D	A10N-PM	A10N-PM_S63	80	H	N	A	3	1	0	1	1	0	1	1	1	1	VP2	Streptomycin Resistant	A16S	NO	TUFAB	MLS23S	SAMEA121031063	Pm_34
A	12A	D	A12BAL-PM	A12BAL-PM_S66	80	H	BAL	A	3	1	0	1	1	0	1	1	1	1	VP2	Streptomycin Resistant	A16S	NO	TUFAB	MLS23S	SAMEA121031096	Pm_67
A	12A	D	A12D-PM	A12D-PM_S65	80	H	D	A	3	1	0	1	1	0	1	1	1	1	VP2	Streptomycin Resistant	A16S	NO	TUFAB	MLS23S	SAMEA121031097	Pm_68
A	12A	D	A12N-PM	A12N-PM_S64	80	H	N	A	3	1	0	1	1	0	1	1	1	1	VP2	Streptomycin Resistant	A16S	NO	TUFAB	MLS23S	SAMEA121031098	Pm_69
A	13A	D	A13BAL-PM	A13BAL-PM_S69	80	H	BAL	A	3	1	0	1	1	0	1	1	1	1	VP2	Streptomycin Resistant	A16S	NO	TUFAB	MLS23S	SAMEA121031100	Pm_71
A	13A	D	A13D-PM	A13D-PM_S68	80	H	D	A	3	1	0	1	1	0	1	1	1	1	VP2	Streptomycin Resistant	A16S	NO	TUFAB	MLS23S	SAMEA121031102	Pm_73
A	13A	D	A13N-PM	A13N-PM_S67	80	H	N	A	3	1	0	1	1	0	1	1	1	1	VP2	Streptomycin Resistant	A16S	NO	TUFAB	MLS23S	SAMEA121031103	Pm_74
A	14A	D	A14BAL-PM	A14BAL-PM_S72	13	H	BAL	A	3	1	0	0	1	0	0	0	0	1	VP4	Sensitive	A16S & RRSC & RRSH	CAP16S	TUFAB	NO	SAMEA121031148	Pm_119
A	14A	D	A14D-PM	A14D-PM_S71	13	H	D	A	3	1	0	0	1	0	0	0	0	1	VP4	Streptomycin Intermediate	A16S & RRSC & RRSH	CAP16S	TUFAB	NO	SAMEA121031149	Pm_120
A	14A	D	A14N-PM	A14N-PM_S70	13	H	N	A	3	1	0	0	1	0	0	0	0	1	VP4	Sensitive	A16S & RRSC & RRSH	CAP16S	TUFAB	NO	SAMEA121031150	Pm_121
A	15A	D	A15BAL-PM	A15BAL-PM_S34	80	S	BAL	A	3	1	0	1	1	0	1	1	1	1	VP2	Streptomycin Resistant	NO	NO	TUFAB	MLS23S	SAMEA121031165	Pm_136
A	15A	D	A15D-PM	A15D-PM_S74	80	S	D	A	3	1	0	1	1	0	1	1	1	1	VP2	Streptomycin Resistant	A16S	NO	TUFAB	MLS23S	SAMEA121031166	Pm_137
A	15A	D	A15N-PM	A15N-PM_S73	80	S	N	A	3	1	0	1	1	0	1	1	1	1	VP2	Streptomycin Resistant	A16S	NO	TUFAB	MLS23S	SAMEA121031167	Pm_138
A	16A	D	A16N-PM	A16N-PM_S35	80	S	N	A	3	1	0	1	1	0	1	1	1	1	VP2	Streptomycin Resistant	NO	NO	TUFAB	MLS23S	SAMEA121031169	Pm_140
A	16A	D	A16D-PM	A16D-PM_S36	80	S	D	A	3	1	0	1	1	0	1	1	1	1	VP2	Streptomycin Resistant	A16S	NO	TUFAB	MLS23S	SAMEA121031168	Pm_139
A	17A	D	A17D-PM	A17D-PM_S38	80	H	D	A	3	1	0	1	1	0	1	1	1	1	VP2	Streptomycin Intermediate	A16S	NO	TUFAB	MLS23S	SAMEA121031105	Pm_76
A	17A	D	A17N-PM	A17N-PM_S37	80	H	N	A	3	1	0	1	1	0	1	1	1	1	VP2	Streptomycin Resistant	A16S	NO	TUFAB	MLS23S	SAMEA121031106	Pm_77
A	18A	D	A18D-PM	A18D-PM_S40	80	S	D	A	3	1	0	1	1	0	1	1	0	1	VP1	Streptomycin Resistant	A16S	NO	NO	MLS23S	SAMEA121031170	Pm_141
A	18A	D	A18N-PM	A18N-PM_S39	80	S	N	A	3	1	0	1	1	0	1	1	1	1	VP2	Streptomycin Resistant	A16S	NO	TUFAB	MLS23S	SAMEA121031171	Pm_142
A	19A	D	A19D-PM	A19D-PM_S42	80	S	D	A	3	1	0	1	1	0	1	1	0	1	VP1	Streptomycin Resistant	A16S	NO	NO	MLS23S	SAMEA121031172	Pm_143
A	19A	D	A19N-PM	A19N-PM_S41	80	S	N	A	3	1	0	1	1	0	1	1	1	1	VP2	Streptomycin Resistant	A16S	NO	TUFAB	MLS23S	SAMEA121031173	Pm_144
A	1A	D	A1D-PM	A1D-PM_S49	80	S	D	A	3	1	0	1	1	0	1	1	1	1	VP2	Sensitive	A16S	NO	TUFAB	MLS23S	SAMEA121031174	Pm_145
A	20A	D	A20D-PM	A20D-PM_S44	80	S	D	A	3	1	0	1	1	0	1	1	1	1	VP2	Streptomycin Resistant	A16S	NO	TUFAB	MLS23S	SAMEA121031175	Pm_146
A	20A	D	A20N-PM	A20N-PM_S43	80	S	N	A	3	1	0	1	1	0	1	1	1	1	VP2	Streptomycin Resistant	A16S	NO	TUFAB	MLS23S	SAMEA121031176	Pm_147
A	2A	D	A2D-PM	A2D-PM_S51	80	S	D	A	3	1	0	1	1	0	1	1	1	1	VP2	Streptomycin Resistant	A16S	NO	TUFAB	MLS23S	SAMEA121031177	Pm_148
A	2A	D	A2N-PM	A2N-PM_S50	80	S	N	A	3	1	0	1	1	0	1	1	1	1	VP2	Streptomycin Resistant	A16S	NO	TUFAB	MLS23S	SAMEA121031196	Pm_167
A	3A	D	A3D-PM	A3D-PM_S53	80	S	D	A	3	1	0	1	1	0	1	1	1	1	VP2	Streptomycin Resistant	A16S	NO	TUFAB	MLS23S	SAMEA121031197	Pm_168
A	3A	D	A3N-PM	A3N-PM_S52	80	S	N	A	3	1	0	1	1	0	1	1	1	1	VP2	Streptomycin Resistant	A16S	NO	TUFAB	MLS23S	SAMEA121031207	Pm_178
A	5A	D	A5BAL-PM	A5BAL-PM_S56	80	S	BAL	A	3	1	0	1	1	0	1	1	1	1	VP2	Streptomycin Resistant	A16S	NO	TUFAB	MLS23S	SAMEA121031208	Pm_179
A	5A	D	A5D-PM	A5D-PM_S55	80	S	D	A	3	1	0	1	1	0	1	1	1	1	VP2	Streptomycin Resistant	NO	NO	TUFAB	MLS23S	SAMEA121031319	Pm_290
A	5A	D	A5N-PM	A5N-PM_S54	80	S	N	A	3	1	0	1	1	0	1	1	1	1	VP2	Streptomycin Resistant	A16S	NO	TUFAB	MLS23S	SAMEA121031320	Pm_291
A	7A	D	A7D-PM	A7D-PM_S57	80	S	D	A	3	1	0	1	1	0	1	1	0	1	VP1	Streptomycin Resistant	NO	NO	NO	MLS23S	SAMEA121031321	Pm_292
A	8A	D	A8D-PM	A8D-PM_S59	80	H	D	A	3	1	0	1	1	0	1	1	1	1	VP2	Streptomycin Resistant	A16S	NO	TUFAB	MLS23S	SAMEA121031110	Pm_81
A	8A	D	A8N-PM	A8N-PM_S58	80	H	N	A	3	1	0	1	1	0	1	1	1	1	VP2	Streptomycin Resistant	A16S	NO	TUFAB	MLS23S	SAMEA121031111	Pm_82
A	9A	D	A9BAL-PM	A9BAL-PM_S62	80	H	BAL	A	3	1	0	1	1	0	1	1	1	1	VP2	Streptomycin Resistant	A16S	NO	TUFAB	MLS23S	SAMEA121031112	Pm_83
A	9A	D	A9D-PM	A9D-PM_S61	80	H	D	A	3	1	0	1	1	0	1	1	1	1	VP2	Streptomycin Resistant	NO	NO	TUFAB	MLS23S	SAMEA121031113	Pm_84
A	9A	D	A9N-PM	A9N-PM_S60	80	H	N	A	3	1	0	1	1	0	1	1	1	1	VP2	Streptomycin Resistant	NO	NO	TUFAB	MLS23S	SAMEA121031114	Pm_85
B	10B	D	B10BAL-O-PM	B10BAL-O-PM_S80	79	H	BAL	A	3	1	0	1	1	1	1	1	1	1	VP5	Streptomycin Resistant	A16S	NO	TUFAB	MLS23S	SAMEA121031037	Pm_8
B	11B	D	B11BAL-PM	B11BAL-PM_S82	79	H	BAL	A	3	1	0	1	1	1	1	1	1	1	VP5	Streptomycin Resistant	NO	NO	TUFAB	MLS23S	SAMEA121031038	Pm_9
B	11B	D	B11D-PM	B11D-PM_S81	79	H	D	A	3	1	0	1	1	1	1	1	1	1	VP5	Streptomycin Resistant	A16S	NO	TUFAB	MLS23S	SAMEA121031039	Pm_10
B	12B	D	B12BAL-PM	B12BAL-PM_S83	79	H	BAL	A	3	1	0	1	1	1	1	1	1	1	VP5	Streptomycin Resistant	NO	NO	TUFAB	MLS23S	SAMEA121031040	Pm_11
B	13B	D	B13D-PM	B13D-PM_S84	79	H	D	A	3	1	0	1	1	1	1	1	1	1	VP5	Streptomycin Resistant	A16S	NO	TUFAB	MLS23S	SAMEA121031041	Pm_12
B	14B	D	B14BAL-O-PM	B14BAL-O-PM_S87	79	S	BAL	A	3	1	0	1	1	1	1	1	1	1	VP5	Streptomycin Resistant	A16S & RRSC & RRSH	CAP16S	TUFAB	MLS23S	SAMEA121031261	Pm_232
B	14B	D	B14D-PM	B14D-PM_S86	79	S	D	A	3	1	0	1	1	1	1	1	1	1	VP5	Streptomycin Resistant	A16S	NO	TUFAB	MLS23S	SAMEA121031262	Pm_233
B	14B	D	B14N-PM	B14N-PM_S85	79	S	N	A	3	1	0	1	1	1	1	1	1	1	VP5	Streptomycin Resistant	A16S	NO	TUFAB	MLS23S	SAMEA121031263	Pm_234
B	17B	D	B17N-PM	B17N-PM_S88	79	H	N	A	3	1	0	1	1	1	1	1	1	1	VP5	Streptomycin Resistant	NO	NO	TUFAB	MLS23S	SAMEA121031043	Pm_14
B	1B	D	B1BAL-PM	B1BAL-PM_S45	79	H	BAL	A	3	1	0	1	1	1	1	1	1	1	VP5	Streptomycin Resistant	A16S & RRSC & RRSH	CAP16S	TUFAB	MLS23S	SAMEA121031045	Pm_16
B	3B	D	B3D-PM1 (stor)	B3D-PM1-S_S46	79	H	D	A	3	1	0	1	1	1	1	1	1	1	VP5	Streptomycin Resistant	A16S	NO	TUFAB	MLS23S	SAMEA121031046	Pm_17
B	3B	D	B3D-PM2 (liten)	B3D-PM2-L_S47	79	H	D	A	3	1	0	1	1	1	1	1	1	1	VP5	Streptomycin Resistant	A16S	NO	TUFAB	MLS23S	SAMEA121031047	Pm_18
B	3B	D	B3N-PM	B3N-PM_S75	79	H	N	A	3	1	0	1	1	1	1	1	1	1	VP5	Streptomycin Resistant	A16S	NO	TUFAB	MLS23S	SAMEA121031048	Pm_19
B	7B	D	B7BAL-O-PM	B7BAL-O-PM_S76	79	S	BAL	A	3	1	0	1	1	1	1	1	1	1	VP5	Streptomycin Resistant	A16S	NO	TUFAB	MLS23S	SAMEA121031269	Pm_240
B	7B	D	B7N-PM	B7N-PM_S48	79	S	N	A	3	1	0	1	1	1	1	1	1	1	VP5	Streptomycin Resistant	A16S	NO	TUFAB	MLS23S	SAMEA121031270	Pm_241
B	8B	D	B8D-PM	B8D-PM_S77	79	H	D	A	3	1	0	1	1	1	1	1	1	1	VP5	Streptomycin Resistant	A16S	NO	TUFAB	MLS23S	SAMEA121031049	Pm_20
B	9B	D	B9BAL-O-PM	B9BAL-O-PM_S79	79	H	BAL	A	3	1	0	1	1	1	1	1	1	1	VP5	Streptomycin Resistant	A16S	NO	TUFAB	MLS23S	SAMEA121031050	Pm_21
B	9B	D	B9N-PM	B9N-PM_S78	79	H	N	A	3	1	0	1	1	1	1	1	1	1	VP5	Streptomycin Resistant	A16S	NO	TUFAB	MLS23S	SAMEA121031051	Pm_22
C	10C	F	C10BAL-O-PM	C10BAL-O-PM_S9	80	H	BAL	A	3	1	0	1	1	0	1	1	1	1	VP2	Streptomycin Intermediate	A16S	NO	TUFAB	MLS23S	SAMEA121031115	Pm_86
C	11C	F	C11D-PM	C11D-PM_S10	80	H	D	A	3	1	0	1	1	0	1	1	1	1	VP2	Sensitive	A16S	NO	TUFAB	MLS23S	SAMEA121031116	Pm_87
C	13C	F	C13BAL-PM	C13BAL-PM_S11	79	S	BAL	A	3	1	0	1	1	1	1	1	1	1	VP5	Streptomycin Resistant	NO	NO	TUFAB	MLS23S	SAMEA121031375	Pm_346
C	1C	F	C1BAL-O-PM	C1BAL-O-PM_S89	173	H	BAL	A	3	0	1	0	0	0	0	0	1	1	VP8	Sensitive	A16S	NO	TUFAB	MLS23S	SAMEA121031199	Pm_170
C	2C	F	C2N-PM	57_S6	79	H	N	A	3	1	0	1	1	1	0	1	1	1	VP6	Streptomycin Resistant	A16S & RRSC & RRSH	CAP16S	TUFAB	NO	SAMEA121031318	Pm_289
C	2C	F	C2BAL-PM	C2BAL-PM_S1	79	H	BAL	A	3	1	0	1	1	1	0	1	1	1	VP6	Streptomycin Resistant	A16S & RRSC & RRSH	CAP16S	TUFAB	MLS23S	SAMEA121031324	Pm_295
C	2C	F	C2D-PM	C2D-PM_S90	79	H	D	A	3	1	0	1	1	1	0	1	1	1	VP6	Streptomycin Resistant	A16S	NO	TUFAB	MLS23S	SAMEA121031334	Pm_305
C	3C	F	C3BAL-PM	C3BAL-PM_S3	173	S	BAL	A	3	0	1	0	0	0	0	0	1	1	VP8	Sensitive	A16S	NO	TUFAB	MLS23S	SAMEA121031202	Pm_173
C	3C	F	C3D-PM	C3D-PM_S2	173	S	D	A	3	0	1	0	0	0	0	0	1	1	VP8	Sensitive	A16S	NO	TUFAB	MLS23S	SAMEA121031203	Pm_174
C	4C	F	C4BAL-O-PM	C4BAL-O-PM_S6	173	S	BAL	A	3	0	1	0	0	0	0	0	1	1	VP8	Sensitive	A16S	NO	TUFAB	MLS23S	SAMEA121031204	Pm_175
C	4C	F	C4D-PM	C4D-PM_S5	173	S	D	A	3	0	1	0	0	0	0	0	1	1	VP8	Sensitive	A16S	NO	TUFAB	MLS23S	SAMEA121031205	Pm_176
C	4C	F	C4N-PM	C4N-PM_S4	173	S	N	A	3	0	1	0	0	0	0	0	1	1	VP8	Sensitive	A16S	NO	TUFAB	MLS23S	SAMEA121031206	Pm_177
C	9C	F	C9BAL-PM	C9BAL-PM_S8	80	S	BAL	A	3	1	0	1	1	0	1	1	1	1	VP2	Sensitive	A16S	NO	TUFAB	MLS23S	SAMEA121031325	Pm_296
C	9C	F	C9N-PM	C9N-PM_S7	80	S	N	A	3	1	0	1	1	0	1	1	1	1	VP2	Sensitive	A16S	NO	TUFAB	MLS23S	SAMEA121031326	Pm_297
D	10D	F	D10BAL-O-PM	D10BAL-O-PM_S96	79	S	BAL	A	3	1	0	1	1	1	1	1	1	1	VP5	Streptomycin Resistant	A16S	NO	TUFAB	MLS23S	SAMEA121031376	Pm_347
D	10D	F	D10D-PM	D10D-PM_S22	79	S	D	A	3	1	0	1	1	1	1	1	1	1	VP5	Streptomycin Resistant	A16S	NO	TUFAB	MLS23S	SAMEA121031377	Pm_348
D	10D	F	D10N-PM	D10N-PM_S21	79	S	N	A	3	1	0	1	1	1	1	1	1	1	VP5	Streptomycin Resistant	A16S	NO	TUFAB	MLS23S	SAMEA121031378	Pm_349
D	11D	F	D11N-PM	D11N-PM_S23	79	H	N	A	3	1	0	1	1	1	1	1	1	1	VP5	Streptomycin Resistant	A16S	NO	TUFAB	MLS23S	SAMEA121031335	Pm_306
D	15D	F	D15BAL-PM	D15BAL-PM_S26	79	S	BAL	A	3	1	0	1	1	1	1	1	1	1	VP5	Streptomycin Resistant	A16S	NO	TUFAB	MLS23S	SAMEA121031379	Pm_350
D	15D	F	D15D-PM	D15D-PM_S25	79	S	D	A	3	1	0	1	1	1	1	1	1	1	VP5	Streptomycin Resistant	A16S	NO	TUFAB	MLS23S	SAMEA121031380	Pm_351
D	15D	F	D15N-PM	D15N-PM_S24	79	S	N	A	3	1	0	1	1	1	1	1	1	1	VP5	Streptomycin Resistant	A16S	NO	TUFAB	MLS23S	SAMEA121031381	Pm_352
D	1D	F	D1BAL-PM	D1BAL-PM_S2	173	S	BAL	A	3	0	1	0	0	0	0	0	1	1	VP8	Sensitive	A16S	NO	TUFAB	MLS23S	SAMEA121031216	Pm_187
D	1D	F	D1D-PM	D1D-PM_S1	173	S	D	A	3	0	1	0	0	0	0	0	1	1	VP8	Sensitive	A16S	NO	TUFAB	MLS23S	SAMEA121031217	Pm_188
D	1D	F	D1N-PM	D1N-PM_S12	173	S	N	A	3	0	1	0	0	0	0	0	1	1	VP8	Sensitive	A16S	NO	TUFAB	MLS23S	SAMEA121031218	Pm_189
D	2D	F	D2BAL-PM	76_S7	173	S	BAL	A	3	0	1	0	0	0	0	0	1	1	VP8	Sensitive	A16S	NO	TUFAB	MLS23S	SAMEA121031131	Pm_102
D	2D	F	D2D-PM1	D2D-PM1_S4	79	S	D	A	3	1	0	1	1	1	1	1	1	1	VP5	Streptomycin Resistant	A16S	NO	TUFAB	MLS23S	SAMEA121031382	Pm_353
D	2D	F	D2D-PM2	D2D-PM2_S5	79	S	D	A	3	1	0	1	1	1	1	1	1	1	VP5	Streptomycin & Tetracyclin Resistant	A16S	NO	TUFAB	MLS23S	SAMEA121031383	Pm_354
D	2D	F	D2N-PM	D2N-PM_S3	79	S	N	A	3	1	0	1	1	1	1	1	1	1	VP5	Streptomycin Resistant	A16S	NO	TUFAB	MLS23S	SAMEA121031384	Pm_355
D	3D	F	D3BAL-PM	77_S8	561	S	BAL	A	3	1	0	1	1	0	1	1	0	1	VP1	Streptomycin Resistant	A16S & RRSC & RRSH	CAP16S	TUFAB	NO	SAMEA121031132	Pm_103
D	4D	F	D4N-PM	78_S9	173	S	N	A	3	0	1	0	0	0	0	0	1	1	VP8	Sensitive	A16S	NO	TUFAB	MLS23S	SAMEA121031133	Pm_104
D	4D	F	D4D-PM	79_S10	173	S	D	A	3	0	1	0	0	0	0	0	1	1	VP8	Sensitive	A16S	NO	TUFAB	MLS23S	SAMEA121031134	Pm_105
D	4D	F	D4BAL-PM	80_S11	173	S	BAL	A	3	0	1	0	0	0	0	0	1	1	VP8	Sensitive	A16S	NO	TUFAB	MLS23S	SAMEA121031135	Pm_106
D	5D	F	D5D-PM	81_S12	13	H	D	A	3	1	0	1	1	0	1	1	1	1	VP2	Sensitive	A16S & RRSC & RRSH	CAP16S	TUFAB	NO	SAMEA121031136	Pm_107
D	6D	F	D6BAL-PM	82_S13	173	S	BAL	A	3	0	1	0	0	0	0	0	1	1	VP8	Sensitive	A16S	NO	TUFAB	MLS23S	SAMEA121031137	Pm_108
D	7D	F	D7N-PM	83_S14	561	S	N	A	3	1	0	1	1	0	1	1	0	1	VP1	Streptomycin Resistant	A16S & RRSC & RRSH	CAP16S	TUFAB	NO	SAMEA121031138	Pm_109
D	7D	F	D7D-PM	84_S15	173	S	D	A	3	0	1	0	0	0	0	0	1	1	VP8	Sensitive	A16S	NO	TUFAB	MLS23S	SAMEA121031139	Pm_110
D	7D	F	D7BAL-PM	85_S16	173	S	BAL	A	3	0	1	0	0	0	0	0	1	1	VP8	Sensitive	A16S	NO	TUFAB	MLS23S	SAMEA121031140	Pm_111
D	8D	F	D8D-PM	86_S17	173	S	D	A	3	0	1	0	0	0	0	0	1	1	VP8	Sensitive	A16S	NO	TUFAB	MLS23S	SAMEA121031141	Pm_112
D	8D	F	D8BAL-PM	D8BAL-PM_S18	173	S	BAL	A	3	0	1	0	0	0	0	0	1	1	VP8	Sensitive	A16S	NO	TUFAB	MLS23S	SAMEA121031222	Pm_193
D	9D	F	D9BAL-O-PM	D9BAL-O-PM_S20	79	S	BAL	A	3	1	0	1	1	1	1	1	1	1	VP5	Streptomycin Resistant	A16S	NO	TUFAB	MLS23S	SAMEA121031385	Pm_356
D	9D	F	D9D-PM	D9D-PM_S95	79	S	D	A	3	1	0	1	1	1	1	1	1	1	VP5	Streptomycin Resistant	A16S	NO	TUFAB	MLS23S	SAMEA121031386	Pm_357
D	9D	F	D9N-PM	D9N-PM_S19	79	S	N	A	3	1	0	1	1	1	1	1	1	1	VP5	Streptomycin Resistant	A16S	NO	TUFAB	MLS23S	SAMEA121031387	Pm_358
E	13E	D	E13BAL-O-PM	E13BAL-O-PM_S34	560	S	BAL	A	3	1	0	0	0	0	1	1	0	1	VP11	Sensitive	A16S & RRSC & RRSH	CAP16S	TUFAB	NO	SAMEA121031226	Pm_197
E	15E	D	E15BAL-PM	E15BAL-PM_S35	13	H	BAL	A	3	1	0	0	1	0	1	1	0	1	VP3	Streptomycin Resistant	A16S & RRSC & RRSH	CAP16S	TUFAB	NO	SAMEA121031227	Pm_198
E	7E	D	E7BAL-O-PM	E7BAL-O-PM_S29	560	H	BAL	A	3	1	0	0	0	0	1	1	0	1	VP11	Sensitive	A16S & RRSC & RRSH	CAP16S	TUFAB	NO	SAMEA121031228	Pm_199
E	7E	D	E7D-PM	E7D-PM_S28	560	H	D	A	3	1	0	0	0	0	1	1	0	1	VP11	Sensitive	A16S & RRSC & RRSH	CAP16S	TUFAB	NO	SAMEA121031229	Pm_200
E	7E	D	E7N-PM	E7N-PM_S27	560	H	N	A	3	1	0	0	0	0	1	1	0	1	VP11	Sensitive	A16S & RRSC & RRSH	CAP16S	TUFAB	NO	SAMEA121031230	Pm_201
E	8E	D	E8BAL-PM	E8BAL-PM_S32	560	S	BAL	A	3	1	0	0	0	0	1	1	0	1	VP11	Sensitive	A16S & RRSC & RRSH	CAP16S	TUFAB	NO	SAMEA121031231	Pm_202
E	8E	D	E8N-PM1	E8N-PM1_S30	560	S	N	A	3	1	0	0	0	0	1	1	0	1	VP11	Sensitive	A16S & RRSC & RRSH	CAP16S	TUFAB	NO	SAMEA121031232	Pm_203
E	8E	D	E8N-PM2	E8N-PM2_S31	560	S	N	A	3	1	0	0	0	0	1	1	0	1	VP11	Sensitive	A16S & RRSC & RRSH	CAP16S	TUFAB	NO	SAMEA121031233	Pm_204
E	9E	D	E9BAL-O-PM	E9BAL-O-PM_S33	560	H	BAL	A	3	1	0	0	0	0	1	1	0	1	VP11	Sensitive	A16S & RRSC & RRSH	CAP16S	TUFAB	NO	SAMEA121031234	Pm_205
G	10G	F	G10BAL-PM	118_S28	173	S	BAL	A	3	0	1	0	0	0	0	0	0	0	VP10	Sensitive	A16S	NO	TUFAB	MLS23S	SAMEA121031034	Pm_5
G	11G	F	G11BAL-PM	G11BAL-PM_S36	79	S	BAL	A	3	1	0	1	1	1	1	1	1	1	VP5	Streptomycin Resistant	A16S	NO	TUFAB	MLS23S	SAMEA121031388	Pm_359
G	12G	F	G12D-PM	121_S29	79	H	D	A	3	1	0	1	1	1	1	1	1	1	VP5	Streptomycin Resistant	A16S	NO	TUFAB	MLS23S	SAMEA121031317	Pm_288
G	12G	F	G12BAL-PM	G12BAL-PM_S43	79	H	BAL	A	3	1	0	1	1	1	1	1	1	1	VP5	Streptomycin Resistant	A16S	NO	TUFAB	MLS23S	SAMEA121031336	Pm_307
G	12G	F	G12N-PM	G12N-PM_S42	79	H	N	A	3	1	0	1	1	1	1	1	1	1	VP5	Streptomycin Resistant	A16S	NO	TUFAB	MLS23S	SAMEA121031337	Pm_308
G	1G	F	G1N-PM	107_S16	79	S	N	A	3	1	0	1	1	1	1	1	0	1	VP7	Streptomycin Resistant	A16S	NO	TUFAB	MLS23S	SAMEA121031373	Pm_344
G	1G	F	G1D-PM	G1D-PM_S36	79	S	D	A	3	1	0	1	1	1	1	1	1	1	VP5	Streptomycin Resistant	A16S	NO	TUFAB	MLS23S	SAMEA121031389	Pm_360
G	2G	F	G2N-PM	G2N-PM_S35	79	H	N	A	3	1	0	1	1	1	1	1	1	1	VP5	Streptomycin Resistant	A16S	NO	TUFAB	MLS23S	SAMEA121031338	Pm_309
G	3G	F	G3N-PM	G3N-PM_S37	79	S	N	A	3	1	0	1	1	1	1	1	1	1	VP5	Streptomycin Resistant	A16S	NO	TUFAB	MLS23S	SAMEA121031390	Pm_361
G	4G	F	G4N-PM	G4N-PM_S38	79	S	N	A	3	1	0	1	1	1	1	1	1	1	VP5	Streptomycin Resistant	A16S	NO	TUFAB	MLS23S	SAMEA121031391	Pm_362
G	7G	F	G7N-PM	113_S19	79	S	N	A	3	1	0	1	1	1	1	1	1	1	VP5	Streptomycin Resistant	A16S	NO	TUFAB	MLS23S	SAMEA121031374	Pm_345
G	8G	F	G8D-PM	115_S27	79	H	D	A	3	1	0	1	1	1	1	1	1	1	VP5	Streptomycin Resistant	A16S	NO	TUFAB	MLS23S	SAMEA121031316	Pm_287
G	8G	F	G8BAL-O-PM	G8BAL-O-PM_S40	79	H	BAL	A	3	1	0	1	1	1	1	1	1	1	VP5	Streptomycin Resistant	A16S	NO	TUFAB	MLS23S	SAMEA121031347	Pm_318
G	8G	F	G8N-PM	G8N-PM_S39	79	H	N	A	3	1	0	1	1	1	1	1	1	1	VP5	Streptomycin Resistant	A16S	NO	TUFAB	MLS23S	SAMEA121031349	Pm_320
G	9G	F	G9N-PM	G9N-PM_S41	173	S	N	A	3	0	1	0	0	0	0	0	0	0	VP10	Sensitive	A16S	NO	TUFAB	MLS23S	SAMEA121031244	Pm_215
H	10H	D	H10BAL-PM3	155_S37	13	S	BAL	A	3	1	0	1	1	0	1	1	0	1	VP1	Streptomycin Resistant	A16S & RRSC & RRSH	CAP16S	TUFAB	NO	SAMEA121031044	Pm_15
H	10H	D	H10BAL-PM1	H10BAL-PM1_S15	13	S	BAL	A	3	1	0	1	1	0	1	1	0	1	VP1	Streptomycin Resistant	A16S & RRSC & RRSH	CAP16S	TUFAB	NO	SAMEA121031245	Pm_216
H	10H	D	H10BAL-PM2	H10BAL-PM2_S16	13	S	BAL	A	3	1	0	1	1	0	1	1	0	1	VP1	Streptomycin Resistant	A16S & RRSC & RRSH	CAP16S	TUFAB	NO	SAMEA121031246	Pm_217
H	10H	D	H10D-PM1	H10D-PM1_S12	13	S	D	A	3	1	0	1	1	0	1	1	0	1	VP1	Streptomycin Resistant	A16S & RRSC & RRSH	CAP16S	TUFAB	NO	SAMEA121031247	Pm_218
H	10H	D	H10D-PM2	H10D-PM2_S13	13	S	D	A	3	1	0	1	1	0	1	1	0	1	VP1	Streptomycin Resistant	A16S & RRSC & RRSH	CAP16S	TUFAB	NO	SAMEA121031248	Pm_219
H	10H	D	H10D-PM3	H10D-PM3_S14	13	S	D	A	3	1	0	1	1	0	1	1	0	1	VP1	Streptomycin Resistant	A16S & RRSC & RRSH	CAP16S	TUFAB	NO	SAMEA121031249	Pm_220
H	10H	D	H10N-PM1	H10N-PM1_S8	13	S	N	A	3	1	0	1	1	0	1	1	0	1	VP1	Streptomycin Resistant	A16S & RRSC & RRSH	CAP16S	TUFAB	NO	SAMEA121031250	Pm_221
H	10H	D	H10N-PM2	H10N-PM2_S9	13	S	N	A	3	1	0	1	1	0	1	1	0	1	VP1	Streptomycin Resistant	A16S & RRSC & RRSH	CAP16S	TUFAB	NO	SAMEA121031251	Pm_222
H	10H	D	H10N-PM3	H10N-PM3_S10	13	S	N	A	3	1	0	1	1	0	1	1	0	1	VP1	Streptomycin Resistant	A16S & RRSC & RRSH	CAP16S	TUFAB	NO	SAMEA121031252	Pm_223
H	10H	D	H10N-PM4	H10N-PM4_S11	13	S	N	A	3	1	0	1	1	0	1	1	0	1	VP1	Streptomycin Resistant	A16S & RRSC & RRSH	CAP16S	TUFAB	NO	SAMEA121031253	Pm_224
H	11H	D	H11D-PM	H11D-PM_S17	13	S	D	A	3	1	0	1	1	0	1	1	0	1	VP1	Streptomycin Resistant	A16S & RRSC & RRSH	CAP16S	TUFAB	NO	SAMEA121031254	Pm_225
H	1H	D	H1N-PM	123_S50	79	H	N	A	3	1	0	1	1	1	0	1	1	1	VP6	Streptomycin Resistant	A16S	NO	TUFAB	MLS23S	SAMEA121031030	Pm_1
H	1H	D	H1D-PM	124_S31	79	H	D	A	3	1	0	1	1	1	0	1	1	1	VP6	Streptomycin Resistant	A16S & RRSC & RRSH	CAP16S	TUFAB	MLS23S	SAMEA121031031	Pm_2
H	2H	D	H2BAL-O-PM	H2BAL-O-PM_S46	79	S	BAL	A	3	1	0	1	1	1	0	1	1	1	VP6	Streptomycin Resistant	A16S & RRSC & RRSH	CAP16S	TUFAB	MLS23S	SAMEA121031271	Pm_242
H	2H	D	H2D-PM	H2D-PM_S45	79	S	D	A	3	1	0	1	1	1	0	1	1	1	VP6	Streptomycin Resistant	A16S	NO	TUFAB	MLS23S	SAMEA121031272	Pm_243
H	2H	D	H2N-PM	H2N-PM_S44	79	S	N	A	3	1	0	1	1	1	0	1	1	1	VP6	Streptomycin Resistant	NO	NO	TUFAB	MLS23S	SAMEA121031273	Pm_244
H	3H	D	H3D-PM	129_S32	79	H	D	A	3	1	0	1	1	1	0	1	1	1	VP6	Streptomycin Resistant	A16S	NO	TUFAB	MLS23S	SAMEA121031032	Pm_3
H	3H	D	H3BAL-O-PM	H3BAL-O-PM_S38	79	H	BAL	A	3	1	0	1	1	1	0	1	1	1	VP6	Streptomycin Resistant	A16S & RRSC & RRSH	CAP16S	TUFAB	MLS23S	SAMEA121031052	Pm_23
H	3H	D	H3N-PM	H3N-PM_S37	79	H	N	A	3	1	0	1	1	1	0	1	1	1	VP6	Streptomycin Resistant	A16S	NO	TUFAB	MLS23S	SAMEA121031053	Pm_24
H	4H	D	H4N-PM	131_S33	79	S	N	A	3	1	0	1	1	1	0	1	1	1	VP6	Streptomycin Resistant	A16S	NO	TUFAB	MLS23S	SAMEA121031213	Pm_184
H	4H	D	H4D-PM	132_S34	79	S	D	A	3	1	0	1	1	1	0	1	1	1	VP6	Streptomycin Resistant	A16S	NO	TUFAB	MLS23S	SAMEA121031214	Pm_185
H	5H	D	H5D-PM	H5D-PM_S48	79	H	D	A	3	1	0	1	1	1	0	1	1	1	VP6	Streptomycin Resistant	A16S	NO	TUFAB	MLS23S	SAMEA121031054	Pm_25
H	5H	D	H5N-PM	H5N-PM_S47	79	H	N	A	3	1	0	1	1	1	0	1	1	1	VP6	Streptomycin Resistant	A16S	NO	TUFAB	MLS23S	SAMEA121031055	Pm_26
H	6H	D	H6D-PM	H6D-PM_S2	79	H	D	A	3	1	0	1	1	1	0	1	1	1	VP6	Streptomycin Resistant	NO	NO	TUFAB	MLS23S	SAMEA121031056	Pm_27
H	6H	D	H6N-PM	H6N-PM_S1	79	H	N	A	3	1	0	1	1	1	0	1	1	1	VP6	Streptomycin Resistant	A16S	NO	TUFAB	MLS23S	SAMEA121031057	Pm_28
H	7H	D	H7D-PM2	140_S35	13	S	D	A	3	1	0	1	1	0	1	1	0	1	VP1	Streptomycin Resistant	A16S & RRSC & RRSH	CAP16S	TUFAB	NO	SAMEA121031042	Pm_13
H	7H	D	H7D-PM1	H7D-PM1_S5	13	S	D	A	3	1	0	1	1	0	1	1	0	1	VP1	Streptomycin Resistant	A16S & RRSC & RRSH	CAP16S	TUFAB	NO	SAMEA121031264	Pm_235
H	7H	D	H7N-PM1	H7N-PM1_S3	13	S	N	A	3	1	0	1	1	0	1	1	0	1	VP1	Streptomycin Resistant	A16S & RRSC & RRSH	CAP16S	TUFAB	NO	SAMEA121031265	Pm_236
H	7H	D	H7N-PM2	H7N-PM2_S4	13	S	N	A	3	1	0	1	1	0	1	1	0	1	VP1	Streptomycin Resistant	A16S & RRSC & RRSH	CAP16S	TUFAB	NO	SAMEA121031266	Pm_237
H	8H	D	H8D-PM	H8D-PM_S7	13	S	D	A	3	1	0	1	1	0	1	1	0	1	VP1	Streptomycin Resistant	A16S & RRSC & RRSH	CAP16S	TUFAB	NO	SAMEA121031267	Pm_238
H	8H	D	H8N-PM	H8N-PM_S6	13	S	N	A	3	1	0	1	1	0	1	1	0	1	VP1	Streptomycin Resistant	A16S & RRSC & RRSH	CAP16S	TUFAB	NO	SAMEA121031268	Pm_239
H	9H	D	H9D-PM	144_S36	79	S	D	A	3	1	0	1	1	1	0	1	1	1	VP6	Streptomycin Resistant	NO	NO	TUFAB	MLS23S	SAMEA121031215	Pm_186
H	9H	D	H9BAL-O-PM	H9BAL-O-PM_S40	79	S	BAL	A	3	1	0	1	1	1	0	1	1	1	VP6	Streptomycin Resistant	A16S & RRSC & RRSH	CAP16S	TUFAB	MLS23S	SAMEA121031274	Pm_245
H	9H	D	H9N-PM	H9N-PM_S39	79	S	N	A	3	1	0	1	1	1	0	1	1	1	VP6	Streptomycin Resistant	NO	NO	TUFAB	MLS23S	SAMEA121031275	Pm_246
I	10I	D	I10D-PM	193_S13	79	H	D	A	3	1	0	1	1	1	1	1	1	1	VP5	Streptomycin Resistant	A16S	NO	TUFAB	MLS23S	SAMEA121031035	Pm_6
I	10I	D	I10BAL-PM	I10BAL-PM_S46	79	H	BAL	A	3	1	0	1	1	1	1	1	0	1	VP7	Streptomycin Resistant	A16S	NO	TUFAB	MLS23S	SAMEA121031058	Pm_29
I	10I	D	I10N-PM	I10N-PM_S45	79	H	N	A	3	1	0	1	1	1	1	1	1	1	VP5	Streptomycin Resistant	A16S	NO	TUFAB	MLS23S	SAMEA121031059	Pm_30
I	11I	D	I11N-PM1	195_S14	79	S	N	A	3	1	0	1	1	1	1	1	0	1	VP7	Streptomycin Resistant	A16S	NO	TUFAB	MLS23S	SAMEA121031235	Pm_206
I	11I	D	I11D-PM	197_S15	79	S	D	A	3	1	0	1	1	1	1	1	1	1	VP5	Streptomycin Resistant	A16S	NO	TUFAB	MLS23S	SAMEA121031236	Pm_207
I	11I	D	I11BAL-PM	I11BAL-PM_S48	79	S	BAL	A	3	1	0	1	1	1	1	1	0	1	VP7	Streptomycin Resistant	A16S	NO	TUFAB	MLS23S	SAMEA121031276	Pm_247
I	11I	D	I11N-PM2	I11N-PM2_S47	79	S	N	A	3	1	0	1	1	1	1	1	0	1	VP7	Streptomycin Resistant	A16S	NO	NO	MLS23S	SAMEA121031277	Pm_248
I	12I	D	I12N-PM	199_S16	79	H	N	A	3	1	0	1	1	1	1	1	0	1	VP7	Streptomycin Resistant	A16S	NO	TUFAB	MLS23S	SAMEA121031036	Pm_7
I	12I	D	I12BAL-PM	I12BAL-PM_S50	79	H	BAL	A	3	1	0	1	1	1	1	1	0	1	VP7	Streptomycin Resistant	A16S	NO	TUFAB	MLS23S	SAMEA121031060	Pm_31
I	12I	D	I12D-PM	I12D-PM_S49	79	H	D	A	3	1	0	1	1	1	1	1	1	1	VP5	Streptomycin Resistant	A16S	NO	TUFAB	MLS23S	SAMEA121031061	Pm_32
I	1I	D	I1D-PM	158_S38	79	S	D	A	3	1	0	1	1	1	1	1	1	1	VP5	Streptomycin Resistant	A16S	NO	TUFAB	MLS23S	SAMEA121031219	Pm_190
I	1I	D	I1BAL-PM	I1BAL-PM_S19	79	S	BAL	A	3	1	0	1	1	1	1	1	1	1	VP5	Streptomycin Resistant	A16S	NO	TUFAB	MLS23S	SAMEA121031278	Pm_249
I	1I	D	I1N-PM	I1N-PM_S18	79	S	N	A	3	1	0	1	1	1	1	1	1	1	VP5	Streptomycin Resistant	A16S	NO	TUFAB	MLS23S	SAMEA121031279	Pm_250
I	2I	D	I2BAL-PM	I2BAL-PM_S22	79	H	BAL	A	3	1	0	1	1	1	1	1	0	1	VP7	Streptomycin Resistant	A16S	NO	TUFAB	MLS23S	SAMEA121031064	Pm_35
I	2I	D	I2D-PM	I2D-PM_S21	79	H	D	A	3	1	0	1	1	1	1	1	1	1	VP5	Streptomycin Resistant	A16S	NO	TUFAB	MLS23S	SAMEA121031065	Pm_36
I	2I	D	I2N-PM	I2N-PM_S20	79	H	N	A	3	1	0	1	1	1	1	1	1	1	VP5	Streptomycin Resistant	A16S	NO	TUFAB	MLS23S	SAMEA121031066	Pm_37
I	3I	D	I3N-PM4	166_S39	79	S	N	A	3	1	0	1	1	1	1	1	1	1	VP5	Streptomycin Resistant	A16S	NO	TUFAB	MLS23S	SAMEA121031220	Pm_191
I	3I	D	I3BAL-PM1	I3BAL-PM1_S29	79	S	BAL	A	3	1	0	1	1	1	1	1	1	1	VP5	Streptomycin Resistant	A16S	NO	TUFAB	MLS23S	SAMEA121031280	Pm_251
I	3I	D	I3BAL-PM2	I3BAL-PM2_S30	79	S	BAL	A	3	1	0	1	1	1	1	1	0	1	VP7	Streptomycin Resistant	A16S	NO	TUFAB	MLS23S	SAMEA121031281	Pm_252
I	3I	D	I3BAL-PM3	I3BAL-PM3_S31	79	S	BAL	A	3	1	0	1	1	1	1	1	1	1	VP5	Streptomycin Resistant	A16S	NO	TUFAB	MLS23S	SAMEA121031282	Pm_253
I	3I	D	I3BAL-PM4	I3BAL-PM4_S32	79	S	BAL	A	3	1	0	1	1	1	1	1	1	1	VP5	Streptomycin Resistant	A16S	NO	TUFAB	MLS23S	SAMEA121031283	Pm_254
I	3I	D	I3D-PM1	I3D-PM1_S26	79	S	D	A	3	1	0	1	1	1	1	1	1	1	VP5	Streptomycin Resistant	A16S	NO	TUFAB	MLS23S	SAMEA121031284	Pm_255
I	3I	D	I3D-PM2	I3D-PM2_S27	79	S	D	A	3	1	0	1	1	1	1	1	1	1	VP5	Streptomycin Resistant	A16S	NO	TUFAB	MLS23S	SAMEA121031285	Pm_256
I	3I	D	I3D-PM3	I3D-PM3_S28	79	S	D	A	3	1	0	1	1	1	1	1	1	1	VP5	Streptomycin Resistant	A16S	NO	TUFAB	MLS23S	SAMEA121031286	Pm_257
I	3I	D	I3D-PM4	I3D-PM4_S41	79	S	D	A	3	1	0	1	1	1	1	1	1	1	VP5	Streptomycin Resistant	A16S	NO	TUFAB	MLS23S	SAMEA121031287	Pm_258
I	3I	D	I3N-PM1	I3N-PM1_S23	79	S	N	A	3	1	0	1	1	1	1	1	1	1	VP5	Streptomycin Resistant	A16S	NO	TUFAB	MLS23S	SAMEA121031288	Pm_259
I	3I	D	I3N-PM2	I3N-PM2_S24	79	S	N	A	3	1	0	1	1	1	1	1	0	1	VP7	Streptomycin Resistant	A16S	NO	NO	MLS23S	SAMEA121031289	Pm_260
I	3I	D	I3N-PM3	I3N-PM3_S25	79	S	N	A	3	1	0	1	1	1	1	1	1	1	VP5	Streptomycin Resistant	A16S	NO	TUFAB	MLS23S	SAMEA121031290	Pm_261
I	4I	D	I4BAL-PM	I4BAL-PM_S35	79	S	BAL	A	3	1	0	1	1	1	1	1	1	1	VP5	Streptomycin Resistant	A16S	NO	TUFAB	MLS23S	SAMEA121031291	Pm_262
I	4I	D	I4D-PM	I4D-PM_S34	79	S	D	A	3	1	0	1	1	1	1	1	0	1	VP7	Streptomycin Resistant	A16S	NO	TUFAB	MLS23S	SAMEA121031292	Pm_263
I	4I	D	I4N-PM	I4N-PM_S33	79	S	N	A	3	1	0	1	1	1	1	1	1	1	VP5	Streptomycin Resistant	A16S	NO	TUFAB	MLS23S	SAMEA121031293	Pm_264
I	5I	D	I5D-PM	I5D-PM_S37	79	H	D	A	3	1	0	1	1	1	1	1	1	1	VP5	Streptomycin Resistant	A16S	NO	TUFAB	MLS23S	SAMEA121031067	Pm_38
I	5I	D	I5N-PM	I5N-PM_S36	79	H	N	A	3	1	0	1	1	1	1	1	1	1	VP5	Streptomycin Resistant	A16S	NO	TUFAB	MLS23S	SAMEA121031068	Pm_39
I	6I	D	I6D-PM	181_S40	79	H	D	A	3	1	0	1	1	1	1	1	1	1	VP5	Streptomycin Resistant	A16S	NO	TUFAB	MLS23S	SAMEA121031033	Pm_4
I	6I	D	I6BAL-PM	I6BAL-PM_S39	79	H	BAL	A	3	1	0	1	1	1	1	1	1	1	VP5	Streptomycin Resistant	A16S	NO	TUFAB	MLS23S	SAMEA121031069	Pm_40
I	6I	D	I6N-PM	I6N-PM_S38	79	H	N	A	3	1	0	1	1	1	1	1	1	1	VP5	Streptomycin Resistant	A16S	NO	TUFAB	MLS23S	SAMEA121031070	Pm_41
I	7I	D	I7BAL-PM	I7BAL-PM_S42	79	S	BAL	A	3	1	0	1	1	1	1	1	1	1	VP5	Streptomycin Resistant	A16S	NO	TUFAB	MLS23S	SAMEA121031294	Pm_265
I	7I	D	I7D-PM	I7D-PM_S41	79	S	D	A	3	1	0	1	1	1	1	1	1	1	VP5	Streptomycin Resistant	A16S	NO	TUFAB	MLS23S	SAMEA121031295	Pm_266
I	7I	D	I7N-PM	I7N-PM_S40	79	S	N	A	3	1	0	1	1	1	1	1	1	1	VP5	Streptomycin Resistant	A16S	NO	TUFAB	MLS23S	SAMEA121031296	Pm_267
I	8I	D	I8N-PM	186_S41	79	S	N	A	3	1	0	1	1	1	1	1	1	1	VP5	Streptomycin Resistant	A16S	NO	TUFAB	MLS23S	SAMEA121031221	Pm_192
I	8I	D	I8D-PM	187_S42	79	S	D	A	3	1	0	1	1	1	1	1	1	1	VP5	Streptomycin Resistant	A16S	NO	TUFAB	MLS23S	SAMEA121031223	Pm_194
I	8I	D	I8BAL-PM	188_S11	79	S	BAL	A	3	1	0	1	1	1	1	1	0	1	VP7	Streptomycin Resistant	A16S	NO	TUFAB	MLS23S	SAMEA121031224	Pm_195
I	9I	D	I9D-PM	190_S12	79	S	D	A	3	1	0	1	1	1	1	1	1	1	VP5	Streptomycin Resistant	A16S	NO	TUFAB	MLS23S	SAMEA121031225	Pm_196
I	9I	D	I9BAL-PM	I9BAL-PM_S44	79	S	BAL	A	3	1	0	1	1	1	1	1	1	1	VP5	Streptomycin Resistant	A16S	NO	TUFAB	MLS23S	SAMEA121031297	Pm_268
I	9I	D	I9N-PM	I9N-PM_S43	79	S	N	A	3	1	0	1	1	1	1	1	1	1	VP5	Streptomycin Resistant	A16S	NO	TUFAB	MLS23S	SAMEA121031298	Pm_269
J	11J	D	J11D-PM	J11D-PM_S61	79	H	D	A	3	1	0	1	1	1	1	1	1	1	VP5	Streptomycin Resistant	A16S	NO	TUFAB	MLS23S	SAMEA121031130	Pm_101
J	11J	D	J11N-PM	J11N-PM_S60	79	H	N	A	3	1	0	1	1	1	1	1	1	1	VP5	Streptomycin Resistant	A16S	NO	TUFAB	MLS23S	SAMEA121031178	Pm_149
J	12J	D	J12D-PM	J12D-PM_S43	79	H	D	A	3	1	0	1	1	1	1	1	1	1	VP5	Streptomycin Resistant	A16S	NO	TUFAB	MLS23S	SAMEA121031179	Pm_150
J	12J	D	J12N-PM	J12N-PM_S62	79	H	N	A	3	1	0	1	1	1	1	1	0	1	VP7	Streptomycin Resistant	A16S	NO	TUFAB	MLS23S	SAMEA121031180	Pm_151
J	1J	D	J1N-PM1	202_S17	79	S	N	A	3	1	0	1	1	1	1	1	1	1	VP5	Streptomycin Resistant	A16S	NO	TUFAB	MLS23S	SAMEA121031237	Pm_208
J	1J	D	J1N-PM2	203_S47	79	S	N	A	3	1	0	1	1	1	1	1	1	1	VP5	Streptomycin Resistant	A16S	NO	TUFAB	MLS23S	SAMEA121031238	Pm_209
J	1J	D	J1N-PM3	204_S19	79	S	N	A	3	1	0	1	1	1	1	1	1	1	VP5	Streptomycin Resistant	A16S	NO	TUFAB	MLS23S	SAMEA121031239	Pm_210
J	1J	D	J1D-PM	205_S20	79	S	D	A	3	1	0	1	1	1	1	1	1	1	VP5	Streptomycin Resistant	A16S	NO	TUFAB	MLS23S	SAMEA121031240	Pm_211
J	1J	D	J1BAL-PM1	206_S21	79	S	BAL	A	3	1	0	1	1	1	1	1	1	1	VP5	Streptomycin Resistant	A16S	NO	TUFAB	MLS23S	SAMEA121031241	Pm_212
J	1J	D	J1BAL-PM3	208_S22	79	S	BAL	A	3	1	0	1	1	1	1	1	1	1	VP5	Streptomycin Resistant	A16S	NO	TUFAB	MLS23S	SAMEA121031242	Pm_213
J	1J	D	J1BAL-PM2	J1BAL-PM2_S51	79	S	BAL	A	3	1	0	1	1	1	1	1	1	1	VP5	Streptomycin Resistant	A16S	NO	TUFAB	MLS23S	SAMEA121031299	Pm_270
J	3J	D	J3BAL-PM	J3BAL-PM_S42	79	H	BAL	A	3	1	0	1	1	1	1	1	1	1	VP5	Streptomycin Resistant	A16S	NO	TUFAB	MLS23S	SAMEA121031181	Pm_152
J	5J	D	J5BAL-PM	J5BAL-PM_S54	79	H	BAL	A	3	1	0	1	1	1	1	1	0	1	VP7	Streptomycin Resistant	A16S	NO	TUFAB	MLS23S	SAMEA121031182	Pm_153
J	5J	D	J5D-PM	J5D-PM_S53	79	H	D	A	3	1	0	1	1	1	1	1	1	1	VP5	Streptomycin Resistant	A16S	NO	TUFAB	MLS23S	SAMEA121031183	Pm_154
J	5J	D	J5N-PM	J5N-PM_S52	79	H	N	A	3	1	0	1	1	1	1	1	1	1	VP5	Streptomycin Resistant	A16S	NO	TUFAB	MLS23S	SAMEA121031184	Pm_155
J	6J	D	J6N-PM	J6N-PM_S55	79	S	N	A	3	1	0	1	1	1	1	1	0	1	VP7	Streptomycin Resistant	A16S	NO	TUFAB	MLS23S	SAMEA121031300	Pm_271
J	8J	D	J8BAL-O-PM	J8BAL-O-PM_S58	79	S	BAL	A	3	1	0	1	1	1	1	1	1	1	VP5	Streptomycin Resistant	A16S	NO	TUFAB	MLS23S	SAMEA121031301	Pm_272
J	8J	D	J8D-PM	J8D-PM_S57	79	S	D	A	3	1	0	1	1	1	1	1	1	1	VP5	Streptomycin Resistant	A16S	NO	TUFAB	MLS23S	SAMEA121031302	Pm_273
J	8J	D	J8N-PM	J8N-PM_S56	79	S	N	A	3	1	0	1	1	1	1	1	1	1	VP5	Streptomycin Resistant	A16S	NO	TUFAB	MLS23S	SAMEA121031303	Pm_274
J	9J	D	J9D-PM	J9D-PM_S59	79	S	D	A	3	1	0	1	1	1	1	1	1	1	VP5	Streptomycin Resistant	A16S	NO	TUFAB	MLS23S	SAMEA121031304	Pm_275
K	11K	F	K11D-PM	K11D-PM_S74	80	H	D	A	3	1	0	1	1	0	1	1	1	1	VP2	Sensitive	A16S	NO	TUFAB	MLS23S	SAMEA121031117	Pm_88
K	11K	F	K11N-PM	K11N-PM_S73	80	H	N	A	3	1	0	1	1	0	1	1	1	1	VP2	Sensitive	A16S	NO	TUFAB	MLS23S	SAMEA121031118	Pm_89
K	12K	F	K12BAL-PM	K12BAL-PM_S77	80	S	BAL	A	3	1	0	1	1	0	1	1	1	1	VP2	Sensitive	A16S	NO	TUFAB	MLS23S	SAMEA121031327	Pm_298
K	12K	F	K12D-PM	K12D-PM_S76	560	S	D	A	3	1	0	0	0	0	1	1	0	1	VP11	Sensitive	A16S & RRSC & RRSH	CAP16S	TUFAB	NO	SAMEA121031322	Pm_293
K	12K	F	K12N-PM	K12N-PM_S75	560	S	N	A	3	1	0	0	0	0	1	1	0	1	VP11	Sensitive	A16S & RRSC & RRSH	CAP16S	TUFAB	NO	SAMEA121031323	Pm_294
K	1K	F	K1D-PM	K1D-PM_S63	79	H	D	A	3	1	0	1	1	1	1	1	1	1	VP5	Streptomycin Resistant	A16S & RRSC & RRSH	CAP16S	TUFAB	MLS23S	SAMEA121031350	Pm_321
K	2K	F	K2BAL-PM	K2BAL-PM_S64	80	H	BAL	A	3	1	0	1	1	0	1	1	1	1	VP2	Streptomycin Resistant	A16S	NO	TUFAB	MLS23S	SAMEA121031119	Pm_90
K	5K	F	K5BAL-PM1	K5BAL-PM1_S69	80	S	BAL	A	3	1	0	1	1	0	1	1	1	1	VP2	Sensitive	A16S	NO	TUFAB	MLS23S	SAMEA121031328	Pm_299
K	5K	F	K5BAL-PM2	K5BAL-PM2_S70	80	S	BAL	A	3	1	0	1	1	0	1	1	1	1	VP2	Sensitive	A16S	NO	TUFAB	MLS23S	SAMEA121031329	Pm_300
K	5K	F	K5BAL-PM3	K5BAL-PM3_S71	80	S	BAL	A	3	1	0	1	1	0	1	1	1	1	VP2	Sensitive	A16S	NO	TUFAB	MLS23S	SAMEA121031330	Pm_301
K	5K	F	K5D-PM1	K5D-PM1_S66	80	S	D	A	3	1	0	1	1	0	1	1	1	1	VP2	Streptomycin Resistant	A16S	NO	TUFAB	MLS23S	SAMEA121031331	Pm_302
K	5K	F	K5D-PM2	K5D-PM2_S67	80	S	D	A	3	1	0	1	1	0	1	1	1	1	VP2	Streptomycin Resistant	A16S	NO	TUFAB	MLS23S	SAMEA121031332	Pm_303
K	5K	F	K5D-PM3	K5D-PM3_S68	80	S	D	A	3	1	0	1	1	0	1	1	1	1	VP2	Sensitive	A16S	NO	TUFAB	MLS23S	SAMEA121031333	Pm_304
K	5K	F	K5N-PM	K5N-PM_S65	80	S	N	A	3	1	0	1	1	0	1	1	1	1	VP2	Streptomycin Intermediate	A16S	NO	TUFAB	MLS23S	SAMEA121031352	Pm_323
K	6K	F	K6N-PM	K6N-PM_S72	80	H	N	A	3	1	0	1	1	0	1	1	1	1	VP2	Sensitive	A16S	NO	TUFAB	MLS23S	SAMEA121031120	Pm_91
L	10L	D	L10BAL-O-PM	L10BAL-O-PM_S81	79	H	BAL	A	3	1	0	1	1	1	0	1	1	1	VP6	Streptomycin Resistant	A16S	NO	TUFAB	MLS23S	SAMEA121031185	Pm_156
L	10L	D	L10D-PM	L10D-PM_S80	79	H	D	A	3	1	0	1	1	1	0	1	1	1	VP6	Streptomycin Resistant	A16S	NO	TUFAB	MLS23S	SAMEA121031186	Pm_157
L	10L	D	L10N-PM	L10N-PM_S79	79	H	N	A	3	1	0	1	1	1	0	1	1	1	VP6	Streptomycin Resistant	A16S	NO	TUFAB	MLS23S	SAMEA121031187	Pm_158
L	11L	D	L11BAL-PM	L11BAL-PM_S82	79	S	BAL	A	3	1	0	1	1	1	0	1	1	1	VP6	Streptomycin Resistant	A16S	NO	TUFAB	MLS23S	SAMEA121031305	Pm_276
L	9L	D	L9N-PM	L9N-PM_S78	79	S	N	A	3	1	0	1	1	1	0	1	1	1	VP6	Streptomycin Resistant	A16S	NO	TUFAB	MLS23S	SAMEA121031306	Pm_277
M	10M	F	M10BAL-PM	M10BAL-PM_S37	560	S	BAL	A	3	1	0	0	0	0	1	1	0	1	VP11	Sensitive	A16S	NO	TUFAB	MLS23S	SAMEA121031339	Pm_310
M	10M	F	M10D-PM	M10D-PM_S36	560	S	D	A	3	1	0	0	0	0	1	1	0	1	VP11	Sensitive	A16S	NO	TUFAB	MLS23S	SAMEA121031340	Pm_311
M	10M	F	M10N-PM	M10N-PM_S35	560	S	N	A	3	1	0	0	0	0	1	1	0	1	VP11	Sensitive	A16S	NO	TUFAB	MLS23S	SAMEA121031341	Pm_312
M	1M	F	M1BAL-PM	M1BAL-PM_S85	173	S	BAL	A	3	0	1	0	0	0	0	0	0	1	VP9	Sensitive	A16S	NO	TUFAB	MLS23S	SAMEA121031342	Pm_313
M	1M	F	M1D-PM	M1D-PM_S84	173	S	D	A	3	0	1	0	0	0	0	0	0	1	VP9	Sensitive	A16S	NO	TUFAB	MLS23S	SAMEA121031343	Pm_314
M	1M	F	M1N-PM	M1N-PM_S83	173	S	N	A	3	0	1	0	0	0	0	0	0	1	VP9	Sensitive	A16S	NO	TUFAB	MLS23S	SAMEA121031344	Pm_315
M	2M	F	M2BAL-PM1	M2BAL-PM1_S89	173	S	BAL	A	3	0	1	0	0	0	0	0	0	1	VP9	Sensitive	A16S	NO	TUFAB	MLS23S	SAMEA121031345	Pm_316
M	2M	F	M2BAL-PM2	M2BAL-PM2_S90	173	S	BAL	A	3	0	1	0	0	0	0	0	0	1	VP9	Sensitive	A16S	NO	TUFAB	MLS23S	SAMEA121031346	Pm_317
M	2M	F	M2D-PM1	M2D-PM1_S88	79	S	D	A	3	1	0	1	1	1	1	1	1	1	VP5	Streptomycin Resistant	A16S	NO	TUFAB	MLS23S	SAMEA121031392	Pm_363
M	2M	F	M2D-PM2	M2D-PM2_S44	173	S	D	A	3	0	1	0	0	0	0	0	0	1	VP9	Sensitive	A16S	NO	TUFAB	MLS23S	SAMEA121031348	Pm_319
M	2M	F	M2N-PM1	M2N-PM1_S86	79	S	N	A	3	1	0	1	1	1	1	1	1	1	VP5	Streptomycin Resistant	A16S	NO	TUFAB	MLS23S	SAMEA121031393	Pm_364
M	2M	F	M2N-PM2	M2N-PM2_S87	79	S	N	A	3	1	0	1	1	1	1	1	1	1	VP5	Streptomycin Resistant	A16S	NO	TUFAB	MLS23S	SAMEA121031394	Pm_365
M	3M	F	M3BAL-PM1	M3BAL-PM1_S93	563	S	BAL	A	3	1	0	0	0	0	1	1	0	1	VP11	Streptomycin Intermediate	A16S & RRSC & RRSH	CAP16S	TUFAB	NO	SAMEA121031351	Pm_322
M	3M	F	M3BAL-PM2	M3BAL-PM2_S94	80	S	BAL	A	3	1	0	1	1	0	1	1	1	1	VP2	Streptomycin Resistant	A16S	NO	TUFAB	MLS23S	SAMEA121031353	Pm_324
M	3M	F	M3D-PM1	M3D-PM1_S91	80	S	D	A	3	1	0	1	1	0	1	1	1	1	VP2	Streptomycin Resistant	A16S	NO	TUFAB	MLS23S	SAMEA121031369	Pm_340
M	4M	F	M4BAL-PM	M4BAL-PM_S20	173	S	BAL	A	3	0	1	0	0	0	0	0	0	1	VP9	Sensitive	A16S	NO	TUFAB	MLS23S	SAMEA121031354	Pm_325
M	4M	F	M4D-PM1	M4D-PM1_S18	173	S	D	A	3	0	1	0	0	0	0	0	0	1	VP9	Sensitive	A16S	NO	TUFAB	MLS23S	SAMEA121031355	Pm_326
M	4M	F	M4D-PM2	M4D-PM2_S19	173	S	D	A	3	0	1	0	0	0	0	0	0	1	VP9	Sensitive	A16S	NO	TUFAB	MLS23S	SAMEA121031356	Pm_327
M	4M	F	M4N-PM1	M4N-PM1_S45	173	S	N	A	3	0	1	0	0	0	0	0	0	1	VP9	Sensitive	A16S	NO	TUFAB	MLS23S	SAMEA121031357	Pm_328
M	4M	F	M4N-PM2	M4N-PM2_S46	173	S	N	A	3	0	1	0	0	0	0	0	0	1	VP9	Sensitive	A16S	NO	TUFAB	MLS23S	SAMEA121031358	Pm_329
M	5M	F	M5BAL-PM	M5BAL-PM_S23	79	H	BAL	A	3	1	0	1	1	1	1	1	1	1	VP5	Streptomycin Resistant	A16S	NO	TUFAB	MLS23S	SAMEA121031359	Pm_330
M	5M	F	M5D-PM	M5D-PM_S22	79	H	D	A	3	1	0	1	1	1	1	1	1	1	VP5	Streptomycin Resistant	A16S	NO	TUFAB	MLS23S	SAMEA121031360	Pm_331
M	5M	F	M5N-PM	M5N-PM_S21	79	H	N	A	3	1	0	1	1	1	1	1	1	1	VP5	Streptomycin Resistant	A16S	NO	TUFAB	MLS23S	SAMEA121031361	Pm_332
M	6M	F	M6BAL-PM	264_S23	563	S	BAL	A	3	1	0	0	0	0	1	1	0	1	VP11	Streptomycin Intermediate	A16S & RRSC & RRSH	CAP16S	TUFAB	NO	SAMEA121031062	Pm_33
M	6M	F	M6D-PM	M6D-PM_S24	563	S	D	A	3	1	0	0	0	0	1	1	0	1	VP11	Streptomycin Intermediate	A16S	NO	TUFAB	MLS23S	SAMEA121031362	Pm_333
M	7M	F	M7N-PM	265_S24	80	S	N	A	3	1	0	1	1	0	1	1	1	1	VP2	Streptomycin Resistant	A16S	NO	TUFAB	MLS23S	SAMEA121031122	Pm_93
M	7M	F	M7BAL-PM1	M7BAL-PM1_S28	173	S	BAL	A	3	0	1	0	0	0	0	0	0	1	VP9	Sensitive	A16S	NO	TUFAB	MLS23S	SAMEA121031363	Pm_334
M	7M	F	M7BAL-PM2	M7BAL-PM2_S29	173	S	BAL	A	3	0	1	0	0	0	0	0	0	1	VP9	Sensitive	A16S	NO	TUFAB	MLS23S	SAMEA121031364	Pm_335
M	7M	F	M7BAL-PM3	M7BAL-PM3_S30	173	S	BAL	A	3	0	1	0	0	0	0	0	0	1	VP9	Sensitive	A16S	NO	TUFAB	MLS23S	SAMEA121031365	Pm_336
M	7M	F	M7D-PM1	M7D-PM1_S25	173	S	D	A	3	0	1	0	0	0	0	0	0	1	VP9	Sensitive	A16S	NO	TUFAB	MLS23S	SAMEA121031366	Pm_337
M	7M	F	M7D-PM2	M7D-PM2_S26	173	S	D	A	3	0	1	0	0	0	0	0	0	1	VP9	Sensitive	A16S	NO	TUFAB	MLS23S	SAMEA121031367	Pm_338
M	7M	F	M7D-PM3	M7D-PM3_S27	173	S	D	A	3	0	1	0	0	0	0	0	0	1	VP9	Sensitive	A16S	NO	TUFAB	MLS23S	SAMEA121031368	Pm_339
M	8M	F	M8BAL-PM	M8BAL-PM_S31	80	S	BAL	A	3	1	0	1	1	0	1	1	1	1	VP2	Streptomycin Resistant	A16S	NO	TUFAB	MLS23S	SAMEA121031372	Pm_343
M	9M	F	M9BAL-PM	M9BAL-PM_S34	563	H	BAL	A	3	1	0	0	0	0	1	1	0	1	VP11	Sensitive	A16S	NO	TUFAB	MLS23S	SAMEA121031370	Pm_341
M	9M	F	M9D-PM	M9D-PM_S33	563	H	D	A	3	1	0	0	0	0	1	1	0	1	VP11	Streptomycin Intermediate	A16S	NO	TUFAB	MLS23S	SAMEA121031371	Pm_342
M	9M	F	M9N-PM	M9N-PM_S32	80	H	N	A	3	1	0	1	1	0	1	1	1	1	VP2	Streptomycin Resistant	A16S	NO	TUFAB	MLS23S	SAMEA121031121	Pm_92
N	10N	D	N10BAL-PM	N10BAL-PM_S68	79	H	BAL	A	3	1	0	1	1	1	1	1	1	1	VP5	Streptomycin Resistant	A16S	NO	TUFAB	MLS23S	SAMEA121031188	Pm_159
N	10N	D	N10D-PM1	N10D-PM1_S66	79	H	D	A	3	1	0	1	1	1	1	1	1	1	VP5	Streptomycin Resistant	A16S	NO	TUFAB	MLS23S	SAMEA121031189	Pm_160
N	10N	D	N10D-PM2	N10D-PM2_S67	79	H	D	A	3	1	0	1	1	1	1	1	1	1	VP5	Streptomycin Resistant	A16S	NO	TUFAB	MLS23S	SAMEA121031190	Pm_161
N	10N	D	N10N-PM	N10N-PM_S65	79	H	N	A	3	1	0	1	1	1	1	1	0	1	VP7	Streptomycin Resistant	A16S	NO	TUFAB	MLS23S	SAMEA121031191	Pm_162
N	11N	D	N11N-PM	N11N-PM_S69	79	H	N	A	3	1	0	1	1	1	1	1	1	1	VP5	Streptomycin Resistant	A16S	NO	TUFAB	MLS23S	SAMEA121031192	Pm_163
N	12N	D	N12N-PM1	303_S70	79	S	N	A	3	1	0	1	1	1	1	1	1	1	VP5	Streptomycin Resistant	A16S	NO	TUFAB	MLS23S	SAMEA121031243	Pm_214
N	12N	D	N12N-PM2	304_S71	79	S	N	A	3	1	0	1	1	1	1	1	0	1	VP7	Streptomycin Resistant	A16S	NO	TUFAB	MLS23S	SAMEA121031255	Pm_226
N	12N	D	N12D-PM1	305_S72	79	S	D	A	3	1	0	1	1	1	1	1	1	1	VP5	Streptomycin Resistant	A16S	NO	TUFAB	MLS23S	SAMEA121031256	Pm_227
N	12N	D	N12D-PM2	306_S73	79	S	D	A	3	1	0	1	1	1	1	1	1	1	VP5	Streptomycin Resistant	A16S	NO	TUFAB	MLS23S	SAMEA121031257	Pm_228
N	12N	D	N12BAL-PM1	307_S74	79	S	BAL	A	3	1	0	1	1	1	1	1	1	1	VP5	Streptomycin Resistant	A16S	NO	TUFAB	MLS23S	SAMEA121031258	Pm_229
N	12N	D	N12BAL-PM2	308_S75	79	S	BAL	A	3	1	0	1	1	1	1	1	1	1	VP5	Streptomycin Resistant	A16S	NO	TUFAB	MLS23S	SAMEA121031259	Pm_230
N	12N	D	N12BAL-PM3	309_S76	79	S	BAL	A	3	1	0	1	1	1	1	1	1	1	VP5	Streptomycin Resistant	A16S	NO	TUFAB	MLS23S	SAMEA121031260	Pm_231
N	1N	D	N1BAL-O-PM	N1BAL-O-PM_S49	79	S	BAL	A	3	1	0	1	1	1	1	1	1	1	VP5	Streptomycin Resistant	A16S	NO	TUFAB	MLS23S	SAMEA121031307	Pm_278
N	1N	D	N1D-PM	N1D-PM_S39	79	S	D	A	3	1	0	1	1	1	1	1	1	1	VP5	Streptomycin Resistant	A16S	NO	TUFAB	MLS23S	SAMEA121031308	Pm_279
N	1N	D	N1N-PM	N1N-PM_S38	79	S	N	A	3	1	0	1	1	1	1	1	1	1	VP5	Streptomycin Resistant	A16S	NO	TUFAB	MLS23S	SAMEA121031309	Pm_280
N	2N	D	N2D-PM	N2D-PM_S51	79	H	D	A	3	1	0	1	1	1	1	1	1	1	VP5	Streptomycin Resistant	A16S	NO	TUFAB	MLS23S	SAMEA121031193	Pm_164
N	2N	D	N2N-PM	N2N-PM_S50	79	H	N	A	3	1	0	1	1	1	1	1	0	1	VP7	Streptomycin Resistant	A16S	NO	TUFAB	MLS23S	SAMEA121031194	Pm_165
N	3N	D	N3BAL-O-PM	N3BAL-O-PM_S53	79	H	BAL	A	3	1	0	1	1	1	1	1	1	1	VP5	Streptomycin Resistant	A16S	NO	TUFAB	MLS23S	SAMEA121031195	Pm_166
N	3N	D	N3N-PM	N3N-PM_S52	79	H	N	A	3	1	0	1	1	1	1	1	1	1	VP5	Streptomycin Resistant	A16S	NO	TUFAB	MLS23S	SAMEA121031198	Pm_169
N	4N	D	N4BAL-O-PM	N4BAL-O-PM_S55	79	H	BAL	A	3	1	0	1	1	1	1	1	1	1	VP5	Streptomycin Resistant	A16S	NO	TUFAB	MLS23S	SAMEA121031200	Pm_171
N	4N	D	N4D-PM	N4D-PM_S54	79	H	D	A	3	1	0	1	1	1	1	1	1	1	VP5	Streptomycin Resistant	A16S	NO	TUFAB	MLS23S	SAMEA121031201	Pm_172
N	4N	D	N4N-PM	N4N-PM_S1	79	H	N	A	3	1	0	1	1	1	1	1	0	1	VP7	Streptomycin Resistant	A16S	NO	TUFAB	MLS23S	SAMEA121031209	Pm_180
N	5N	D	N5BAL-O-PM	N5BAL-O-PM_S58	79	S	BAL	A	3	1	0	1	1	1	1	1	1	1	VP5	Streptomycin Resistant	A16S	NO	TUFAB	MLS23S	SAMEA121031310	Pm_281
N	5N	D	N5D-PM	N5D-PM_S57	79	S	D	A	3	1	0	1	1	1	1	1	1	1	VP5	Streptomycin Resistant	A16S	NO	TUFAB	MLS23S	SAMEA121031311	Pm_282
N	5N	D	N5N-PM	N5N-PM_S56	79	S	N	A	3	1	0	1	1	1	1	1	0	1	VP7	Streptomycin Resistant	A16S	NO	NO	MLS23S	SAMEA121031312	Pm_283
N	7N	D	N7BAL-O-PM	N7BAL-O-PM_S59	79	H	BAL	A	3	1	0	1	1	1	1	1	1	1	VP5	Streptomycin Resistant	A16S	NO	TUFAB	MLS23S	SAMEA121031210	Pm_181
N	8N	D	N8BAL-PM	N8BAL-PM_S61	79	H	BAL	A	3	1	0	1	1	1	1	1	1	1	VP5	Streptomycin Resistant	A16S	NO	TUFAB	MLS23S	SAMEA121031211	Pm_182
N	8N	D	N8N-PM	N8N-PM_S60	79	H	N	A	3	1	0	1	1	1	1	1	1	1	VP5	Streptomycin Resistant	A16S	NO	TUFAB	MLS23S	SAMEA121031212	Pm_183
N	9N	D	N9BAL-O-PM	N9BAL-O-PM_S64	79	S	BAL	A	3	1	0	1	1	1	1	1	1	1	VP5	Streptomycin Resistant	A16S	NO	TUFAB	MLS23S	SAMEA121031313	Pm_284
N	9N	D	N9D-PM	N9D-PM_S63	79	S	D	A	3	1	0	1	1	1	1	1	1	1	VP5	Streptomycin Resistant	A16S	NO	TUFAB	MLS23S	SAMEA121031314	Pm_285
N	9N	D	N9N-PM	N9N-PM_S62	79	S	N	A	3	1	0	1	1	1	1	1	1	1	VP5	Streptomycin Resistant	A16S	NO	TUFAB	MLS23S	SAMEA121031315	Pm_286
O	10O	F	O10N-PM1	331_S7	562	H	N	A	3	1	0	1	0	0	1	1	1	1	VP12	Sensitive	A16S & RRSC & RRSH	CAP16S	TUFAB	NO	SAMEA121031078	Pm_49
O	10O	F	O10N-PM2	332_S8	562	H	N	A	3	1	0	1	0	0	1	1	0	1	VP13	Sensitive	A16S & RRSC & RRSH	CAP16S	TUFAB	NO	SAMEA121031079	Pm_50
O	10O	F	O10D-PM	333_S9	562	H	D	A	3	1	0	1	0	0	1	1	1	1	VP12	Sensitive	A16S & RRSC & RRSH	CAP16S	TUFAB	NO	SAMEA121031080	Pm_51
O	10O	F	O10BAL-PM1	334_S10	562	H	BAL	A	3	1	0	1	0	0	1	1	0	1	VP13	Sensitive	A16S & RRSC & RRSH	CAP16S	TUFAB	NO	SAMEA121031081	Pm_52
O	10O	F	O10BAL-PM2	335_S25	562	H	BAL	A	3	1	0	1	0	0	1	1	1	1	VP12	Sensitive	A16S & RRSC & RRSH	CAP16S	TUFAB	NO	SAMEA121031082	Pm_53
O	11O	F	O11N-PM	336_S3	562	S	N	A	3	1	0	1	0	0	1	1	0	1	VP13	Sensitive	A16S & RRSC & RRSH	CAP16S	NO	NO	SAMEA121031095	Pm_66
O	1O	F	O1N-PM1	310_S77	562	H	N	A	3	1	0	1	0	0	1	1	1	1	VP12	Sensitive	A16S & RRSC & RRSH	CAP16S	TUFAB	NO	SAMEA121031071	Pm_42
O	1O	F	O1N-PM2	311_S78	562	H	N	A	3	1	0	1	0	0	1	1	1	1	VP12	Sensitive	A16S & RRSC & RRSH	CAP16S	TUFAB	NO	SAMEA121031072	Pm_43
O	1O	F	O1N-PM3	312_S79	562	H	N	A	3	1	0	1	0	0	1	1	0	1	VP13	Sensitive	A16S & RRSC & RRSH	CAP16S	TUFAB	NO	SAMEA121031073	Pm_44
O	1O	F	O1D-PM	313_S80	562	H	D	A	3	1	0	1	0	0	1	1	1	1	VP12	Sensitive	A16S & RRSC & RRSH	CAP16S	TUFAB	NO	SAMEA121031074	Pm_45
O	1O	F	O1BAL-PM1	314_S81	562	H	BAL	A	3	1	0	1	0	0	1	1	1	1	VP12	Sensitive	A16S & RRSC & RRSH	CAP16S	TUFAB	NO	SAMEA121031075	Pm_46
O	1O	F	O1BAL-PM2	315_S82	562	H	BAL	A	3	1	0	1	0	0	1	1	1	1	VP12	Sensitive	A16S & RRSC & RRSH	CAP16S	TUFAB	NO	SAMEA121031076	Pm_47
O	2O	F	O2D-PM	316_S83	562	S	D	A	3	1	0	1	0	0	1	1	1	1	VP12	Sensitive	A16S & RRSC & RRSH	CAP16S	TUFAB	NO	SAMEA121031083	Pm_54
O	2O	F	O2BAL-PM	317_S84	562	S	BAL	A	3	1	0	1	0	0	1	1	1	1	VP12	Sensitive	A16S & RRSC & RRSH	CAP16S	TUFAB	NO	SAMEA121031084	Pm_55
O	3O	F	O3BAL-PM	318_S85	562	S	BAL	A	3	1	0	1	0	0	1	1	1	1	VP12	Sensitive	A16S & RRSC & RRSH	CAP16S	TUFAB	NO	SAMEA121031085	Pm_56
O	4O	F	O4N-PM1	319_S86	562	S	N	A	3	1	0	1	0	0	1	1	1	1	VP12	Sensitive	A16S & RRSC & RRSH	CAP16S	TUFAB	NO	SAMEA121031086	Pm_57
O	4O	F	O4N-PM2	320_S87	562	S	N	A	3	1	0	1	0	0	1	1	0	1	VP13	Sensitive	A16S & RRSC & RRSH	CAP16S	TUFAB	NO	SAMEA121031087	Pm_58
O	4O	F	O4D-PM	321_S88	562	S	D	A	3	1	0	1	0	0	1	1	1	1	VP12	Sensitive	A16S & RRSC & RRSH	CAP16S	TUFAB	NO	SAMEA121031088	Pm_59
O	4O	F	O4BAL-PM	322_S89	562	S	BAL	A	3	1	0	1	0	0	1	1	1	1	VP12	Sensitive	A16S & RRSC & RRSH	CAP16S	TUFAB	NO	SAMEA121031089	Pm_60
O	5O	F	O5BAL-PM	323_S90	562	S	BAL	A	3	1	0	1	0	0	1	1	1	1	VP12	Sensitive	A16S & RRSC & RRSH	CAP16S	TUFAB	NO	SAMEA121031090	Pm_61
O	6O	F	O6D-PM	325_S1	562	H	D	A	3	1	0	1	0	0	1	1	0	1	VP13	Sensitive	A16S & RRSC & RRSH	CAP16S	TUFAB	NO	SAMEA121031077	Pm_48
O	9O	F	O9N-PM1	326_S2	562	S	N	A	3	1	0	1	0	0	1	1	0	1	VP13	Sensitive	A16S & RRSC & RRSH	CAP16S	TUFAB	NO	SAMEA121031091	Pm_62
O	9O	F	O9N-PM2	327_S3	562	S	N	A	3	1	0	1	0	0	1	1	1	1	VP12	Sensitive	A16S & RRSC & RRSH	CAP16S	TUFAB	NO	SAMEA121031092	Pm_63
O	9O	F	O9BAL-PM1	328_S4	562	S	BAL	A	3	1	0	1	0	0	1	1	1	1	VP12	Sensitive	A16S & RRSC & RRSH	CAP16S	TUFAB	NO	SAMEA121031093	Pm_64
O	9O	F	O9BAL-PM3	330_S6	562	S	BAL	A	3	1	0	1	0	0	1	1	1	1	VP12	Sensitive	A16S & RRSC & RRSH	CAP16S	TUFAB	NO	SAMEA121031094	Pm_65
P	12P	F	P12N-PM	346_S13	80	S	N	A	3	1	0	1	1	0	1	1	1	1	VP2	Streptomycin Intermediate	A16S	NO	TUFAB	MLS23S	SAMEA121031129	Pm_100
P	12P	F	P12BAL-PM	347_S14	80	S	BAL	A	3	1	0	1	1	0	1	1	1	1	VP2	Sensitive	A16S	NO	TUFAB	MLS23S	SAMEA121031142	Pm_113
P	13P	F	P13D-PM	348_S15	560	S	D	A	3	1	0	0	0	0	1	1	0	1	VP11	Sensitive	NO	NO	TUFAB	MLS23S	SAMEA121031107	Pm_78
P	13P	F	P13BAL-PM	349_S20	560	S	BAL	A	3	1	0	0	0	0	1	1	0	1	VP11	Sensitive	NO	NO	TUFAB	MLS23S	SAMEA121031108	Pm_79
P	14P	F	P14D-PM	350_S21	560	S	D	A	3	1	0	0	0	0	1	1	0	1	VP11	Sensitive	NO	NO	TUFAB	MLS23S	SAMEA121031109	Pm_80
P	15P	F	P15N-PM1	351_S22	80	S	N	A	3	1	0	1	1	0	1	1	1	1	VP2	Sensitive	A16S	NO	TUFAB	MLS23S	SAMEA121031143	Pm_114
P	15P	F	P15N-PM2	352_S23	80	S	N	A	3	1	0	1	1	0	1	1	1	1	VP2	Sensitive	A16S	CAP16S	TUFAB	MLS23S	SAMEA121031144	Pm_115
P	15P	F	P15N-PM3	353_S24	80	S	N	A	3	1	0	1	1	0	1	1	1	1	VP2	Streptomycin Intermediate	A16S	NO	TUFAB	MLS23S	SAMEA121031145	Pm_116
P	15P	F	P15D-PM1	354_S25	80	S	D	A	3	1	0	1	1	0	1	1	1	1	VP2	Sensitive	A16S	CAP16S	TUFAB	MLS23S	SAMEA121031146	Pm_117
P	15P	F	P15D-PM2	355_S26	80	S	D	A	3	1	0	1	1	0	1	1	1	1	VP2	Sensitive	A16S	NO	TUFAB	MLS23S	SAMEA121031147	Pm_118
P	15P	F	P15D-PM4	357_S28	80	S	D	A	3	1	0	1	1	0	1	1	1	1	VP2	Sensitive	A16S	CAP16S	TUFAB	MLS23S	SAMEA121031151	Pm_122
P	15P	F	P15D-PM5	358_S29	80	S	D	A	3	1	0	1	1	0	1	1	1	1	VP2	Sensitive	A16S	CAP16S	TUFAB	MLS23S	SAMEA121031152	Pm_123
P	15P	F	P15BAL-PM1	359_S30	80	S	BAL	A	3	1	0	1	1	0	1	1	1	1	VP2	Sensitive	A16S	CAP16S	TUFAB	MLS23S	SAMEA121031153	Pm_124
P	15P	F	P15BAL-PM2	360_S31	80	S	BAL	A	3	1	0	1	1	0	1	1	1	1	VP2	Sensitive	A16S	NO	TUFAB	MLS23S	SAMEA121031154	Pm_125
P	15P	F	P15BAL-PM3	361_S32	80	S	BAL	A	3	1	0	1	1	0	1	1	1	1	VP2	Sensitive	A16S	NO	TUFAB	MLS23S	SAMEA121031155	Pm_126
P	16P	F	P16D-PM	362_S33	80	S	D	A	3	1	0	1	1	0	1	1	1	1	VP2	Streptomycin Intermediate	A16S	NO	TUFAB	MLS23S	SAMEA121031156	Pm_127
P	16P	F	P16BAL-PM	363_S34	80	S	BAL	A	3	1	0	1	1	0	1	1	1	1	VP2	Sensitive	A16S	NO	TUFAB	MLS23S	SAMEA121031157	Pm_128
P	17P	F	P17N-PM	364_S35	80	S	N	A	3	1	0	1	1	0	1	1	1	1	VP2	Streptomycin Intermediate	A16S	NO	TUFAB	MLS23S	SAMEA121031158	Pm_129
P	17P	F	P17D-PM	365_S36	80	S	D	A	3	1	0	1	1	0	1	1	1	1	VP2	Sensitive	A16S	CAP16S	TUFAB	MLS23S	SAMEA121031159	Pm_130
P	17P	F	P17BAL-PM	366_S37	80	S	BAL	A	3	1	0	1	1	0	1	1	1	1	VP2	Sensitive	A16S	CAP16S	TUFAB	MLS23S	SAMEA121031160	Pm_131
P	18P	F	P18BAL-PM	367_S38	80	S	BAL	A	3	1	0	1	1	0	1	1	1	1	VP2	Sensitive	A16S	CAP16S	TUFAB	MLS23S	SAMEA121031161	Pm_132
P	19P	F	P19D-PM	368_S39	80	S	D	A	3	1	0	1	1	0	1	1	1	1	VP2	Sensitive	A16S	NO	TUFAB	MLS23S	SAMEA121031162	Pm_133
P	19P	F	P19BAL-PM	369_S40	80	S	BAL	A	3	1	0	1	1	0	1	1	1	1	VP2	Sensitive	A16S	CAP16S	TUFAB	MLS23S	SAMEA121031163	Pm_134
P	1P	F	P1N-PM	337_S4	80	S	N	A	3	1	0	1	1	0	1	1	1	1	VP2	Streptomycin Resistant	A16S	NO	TUFAB	MLS23S	SAMEA121031123	Pm_94
P	1P	F	P1D-PM	338_S5	80	S	D	A	3	1	0	1	1	0	1	1	0	1	VP1	Streptomycin Resistant	A16S	NO	NO	MLS23S	SAMEA121031124	Pm_95
P	20P	F	P20BAL-PM	370_S41	80	S	BAL	A	3	1	0	1	1	0	1	1	1	1	VP2	Streptomycin Resistant	A16S	CAP16S	TUFAB	MLS23S	SAMEA121031164	Pm_135
P	2P	F	P2D-PM	339_S6	80	S	D	A	3	1	0	1	1	0	1	1	0	1	VP1	Streptomycin Intermediate	A16S	NO	TUFAB	MLS23S	SAMEA121031125	Pm_96
P	2P	F	P2BAL-PM	340_S7	560	S	BAL	A	3	1	0	0	0	0	1	1	0	1	VP11	Sensitive	A16S	NO	TUFAB	MLS23S	SAMEA121031099	Pm_70
P	4P	F	P4BAL-PM	341_S8	80	S	BAL	A	3	1	0	1	1	0	1	1	1	1	VP2	Streptomycin Intermediate	A16S	NO	TUFAB	MLS23S	SAMEA121031126	Pm_97
P	5P	F	P5BAL-PM	342_S9	560	S	BAL	A	3	1	0	0	0	0	1	1	0	1	VP11	Sensitive	NO	NO	TUFAB	MLS23S	SAMEA121031101	Pm_72
P	7P	F	P7BAL-PM	343_S10	80	S	BAL	A	3	1	0	1	1	0	1	1	0	1	VP1	Streptomycin Intermediate	A16S	NO	TUFAB	MLS23S	SAMEA121031127	Pm_98
P	8P	F	P8BAL-PM	344_S11	80	S	BAL	A	3	1	0	1	1	0	1	1	1	1	VP2	Streptomycin Intermediate	A16S	NO	TUFAB	MLS23S	SAMEA121031128	Pm_99
P	9P	F	P9BAL-PM	345_S12	560	S	BAL	A	3	1	0	0	0	0	1	1	0	1	VP11	Sensitive	NO	NO	TUFAB	MLS23S	SAMEA121031104	Pm_75

## Sheet: NCBI Metadata
AMR genotypes core	Host disease	Strain	AST phenotypes	Isolate identifiers	Serovar	Host	Isolate	Create date	Location	Isolation source	Isolation type	SNP cluster	Min-same	Min-diff	BioSample	Assembly	AMR genotypes	Computed types
vat=HMM	Bovine haemorrhagic septicaemia	FDAARGOS_217		FDA:FDAARGOS_217,"FDAARGOS_217","SRS1704494"		Bison	PDT000202870.3	2018-01-20T00:06:05Z	USA:IA	wildlife from the National Animal Disease Center	environmental/other	PDS000132812.3		4	SAMN04875554	GCA_002083265.2	vat=HMM
vat=HMM		Pm1		DRS223017,"Pm1","calf swab"			PDT001575393.1	2022-02-10T22:17:36Z	Japan:Hokkaido						SAMD00436440	GCA_022179625.1	vat=HMM
vat=HMM		M1404		M1404,"PmWGS25"		Bison	PDT001575419.1	2022-05-26T03:16:45Z			clinical	PDS000132812.3		4	SAMN27163550	GCA_023555995.1	vat=HMM
vat=HMM		M-1404		BTYP_M-1404,"M-1404","SRS1932372"		Bison bison	PDT001576519.1	2023-01-13T16:39:55Z	USA: Wyoming			PDS000132812.3			SAMN06239951	GCA_029655965.1	vat=HMM
vat=HMM		M-1404		M-1404,"SRS7792729"		Bison	PDT001577716.1	2023-01-15T21:46:25Z	USA			PDS000132812.3			SAMN16925509	GCA_029651145.1	vat=HMM
vat=HMM		W22-3735.1		SRS18484562,"W22-3735.1"			PDT001891907.1	2023-09-18T13:25:33Z	New Zealand: South Island	Bovine farm	environmental/other				SAMN36810539	GCA_031587935.1	vat=HMM
vat=HMM		P52VAC		ALBZ,"P52VAC"		Bubalus bubalis	PDT000010012.3	2012-08-17T16:01:00Z	India: Vaccine Institute, Gandhinagar, Gujarat	blood of buffalo calf after artificial infection with haemorrhagic septicemi causing organism, Pasteurella multocida		PDS000132821.1			SAMN02469638	GCA_000291605.1	vat=HMM
vat=HMM		1500E		1500E,"AQTL"		bovine	PDT000015517.3	2013-06-11T11:03:02Z	United Kingdom: Scotland	nasal sample					SAMN02470554	GCA_000409915.1	vat=HMM
vat=HMM		P1933		ARNY,"P1933"		bovine	PDT000015518.3	2013-06-18T11:01:34Z	United Kingdom: Scotland						SAMN02470559	GCA_000412015.1	vat=HMM
vat=HMM		1500C		1500C,"AROA"		bovine	PDT000015520.3	2013-06-18T15:43:41Z	United Kingdom: Scotland	nasal					SAMN02470560	GCA_000412125.1	vat=HMM
vat=HMM		671/90		671/90,"ARWR"		bovine	PDT000015878.3	2013-06-18T12:18:41Z	United Kingdom	calf 1183					SAMN02470557	GCA_000412075.1	vat=HMM
vat=HMM		2000		2000,"ARNW"		bovine	PDT000017253.3	2013-06-18T11:01:52Z	United Kingdom: Scotland	lung					SAMN02470558	GCA_000412035.1	vat=HMM
vat=HMM		93002		93002,"ARNX"		bovine	PDT000018219.2	2013-10-22T13:01:48Z	Sri Lanka						SAMN02470556	GCA_000478235.1	vat=HMM
vat=HMM		P1062		ASZP,"P1062"		calf	PDT000019404.3	2013-11-18T12:10:42Z	USA	lungs from a calf with respiratory disease					SAMN02470583	GCA_000413135.2	vat=HMM
vat=HMM		VTCCBAA264		ALYC,"VTCC:BAA264","VTCCBAA264"		Bubalus bubalis	PDT000033823.2	2014-06-19T18:01:32Z	India:Haryana, Hisar	small intestine of buffalo calf with hemorrhagic septicemia		PDS000132822.4			SAMN02470650	GCA_000296345.2	vat=HMM
vat=HMM		2213		2213,"Pasteurella multocida/#2213"		cattle	PDT000035761.2	2014-07-18T22:01:18Z	India: Karnataka	blood from cattle with hemorrhagic septicemia disease		PDS000132817.1			SAMN02839402	GCA_000731735.1	vat=HMM
vat=HMM		3213		3213,"Pasteurella multocida/#3213"		cattle	PDT000035762.2	2014-07-18T22:01:19Z	India: Karnataka	blood from cattle with hemorrhagic septicemia disease		PDS000132817.1			SAMN02839403	GCA_000731745.1	vat=HMM
vat=HMM		V1		Lahore Vaccine,"SRS657452","V1"		buffalo	PDT000067679.2	2015-06-14T12:02:26Z	Pakistan: Punjab, Lahore	vaccine strain for haemorrhagic septicaemia from Veterinary Research Institute		PDS000132822.4			SAMN02721612	GCA_001027685.1	vat=HMM
aph(3'')-Ib=COMPLETE,aph(3')-Ia=COMPLETE,aph(6)-Id=COMPLETE,blaTEM-1=COMPLETE,catA2=COMPLETE,dfrA4=COMPLETE,sul2=COMPLETE,tet(B)=COMPLETE,vat=HMM		TX1		SRS657449,"TX1","Taxilla 1"		buffalo	PDT000067680.2	2015-06-14T12:02:32Z	Pakistan: Punjab, Rawalpindi	diseased buffalo with haemorrhagic septicaemia		PDS000132822.4			SAMN02721556	GCA_001027695.1	aph(3'')-Ib=COMPLETE,aph(3')-Ia=COMPLETE,aph(6)-Id=COMPLETE,blaTEM-1=COMPLETE,catA2=COMPLETE,dfrA4=COMPLETE,sul2=COMPLETE,tet(B)=COMPLETE,vat=HMM
vat=HMM		Islm		Islamabad 1,"Islm","SRS657419"		buffalo	PDT000067681.2	2015-06-14T16:03:31Z	Pakistan: Islamabad capital territory, Islamabad	bone marrow of wild buffalo died with haemorrhagic septicaemia		PDS000132822.4			SAMN02721586	GCA_001027735.1	vat=HMM
vat=HMM		THA		SRS655994,"THA","Thailand A"		buffalo	PDT000067684.2	2015-06-14T16:03:20Z	Thailand: Nakhon Si Thammarat, Thung song	diseased buffalo with haemorrhagic septicaemia					SAMN02721471	GCA_001027755.1	vat=HMM
vat=HMM		THD		SRS655997,"THD","Thailand D"		buffalo	PDT000067685.2	2015-06-14T16:03:46Z	Thailand: Chonburi, Phanat Nikhom	diseased buffalo with haemorrhagic septicaemia		PDS000133266.1			SAMN02721472	GCA_001027815.1	vat=HMM
vat=HMM		Pesh		Pesh,"Peshawar","SRS657404"		buffalo	PDT000067686.2	2015-06-14T16:03:40Z	Pakistan: Khyber Pakhtunkhwa, Peshawar	bone marrow of buffalo died with haemorrhagic septicaemia		PDS000132822.4			SAMN02721587	GCA_001027805.1	vat=HMM
vat=HMM		THF		SRS657393,"THF","Thailand F"		buffalo	PDT000067687.2	2015-06-14T16:03:50Z	Thailand: Lamphun, Mueang Lamphun	diseased buffalo with haemorrhagic septicaemia		PDS000133266.1			SAMN02721548	GCA_001027825.1	vat=HMM
vat=HMM		Faisal		Faisal,"Faisalabad","SRS657395"		buffalo	PDT000067702.2	2015-06-15T21:02:08Z	Pakistan: Punjab, Faisalabad	bone marrow of dead buffalo with haemorrhagic septicaemia		PDS000132822.4			SAMN02721577	GCA_001028205.1	vat=HMM
vat=HMM		ATTK		ATTK,"Attock","SRS657394"		cattle	PDT000067703.2	2015-06-15T21:02:11Z	Pakistan: Punjab, Attock	bone marrow of diseased cattle with haemorrhagic septicaemia		PDS000132822.4			SAMN02721557	GCA_001028225.1	vat=HMM
vat=HMM		Karachi		Karachi,"Karachi 3","SRS654506"		Buffalo	PDT000067704.2	2015-06-15T22:02:07Z	Pakistan: Sindh, Karachi	bone marrow of a diseased buffalo with haemorrhagic septicaemia		PDS000132822.4			SAMN02721467	GCA_001028245.1	vat=HMM
aph(3'')-Ib=COMPLETE,aph(3')-Ia=COMPLETE,aph(6)-Id=COMPLETE,blaTEM-1=COMPLETE,catA2=COMPLETE,dfrA4=COMPLETE,sul2=COMPLETE,tet(B)=COMPLETE,vat=HMM		BUKK		BUKK,"SRS595014"		cattle	PDT000067738.2	2015-06-19T05:02:31Z	Pakistan: Punjab, Bhakkar	bone marrow of diseased cattle with haemorrhagic septicaemia		PDS000132822.4			SAMN02721466	GCA_001029495.1	aph(3'')-Ib=COMPLETE,aph(3')-Ia=COMPLETE,aph(6)-Id=COMPLETE,blaTEM-1=COMPLETE,catA2=COMPLETE,dfrA4=COMPLETE,sul2=COMPLETE,tet(B)=COMPLETE,vat=HMM
vat=HMM		Pm-3		Pm-3		cattle	PDT000164274.2	2016-09-08T17:10:06Z	China			PDS000133263.4			SAMN04520874	GCA_001721885.1	vat=HMM
aph(3'')-Ib=COMPLETE,aph(6)-Id=COMPLETE,dfrA1=COMPLETE,floR=COMPLETE,sul2=COMPLETE,tet(A)=COMPLETE,vat=HMM		HS SKN01		HS SKN01		buffalo calf	PDT000166781.2	2016-10-31T14:05:05Z	India	lung		PDS000132820.2			SAMN05603852	GCA_001857595.1	aph(3'')-Ib=COMPLETE,aph(6)-Id=COMPLETE,dfrA1=COMPLETE,floR=COMPLETE,sul2=COMPLETE,tet(A)=COMPLETE,vat=HMM
vat=HMM	Pasteurellosis	Razi_Pm0001		Pasteurella multocida Razi_Pm0001,"Razi_Pm0001"		bovine	PDT000167123.2	2016-11-10T14:12:05Z	Iran	vaccine	clinical				SAMN05967336	GCA_001874445.1	vat=HMM
aph(3'')-Ib=COMPLETE,aph(3')-Ia=COMPLETE,aph(6)-Id=COMPLETE,erm(42)=COMPLETE,tet(H)=COMPLETE,vat=HMM		2154PM		2154PM,"SRS1880566","swab isolate 1"		Bos taurus	PDT000177939.2	2017-01-04T16:07:06Z	USA: California, Dairy	nasopharyngeal		PDS000132805.2			SAMN04366498	GCA_001929465.1	aph(3'')-Ib=COMPLETE,aph(3')-Ia=COMPLETE,aph(6)-Id=COMPLETE,erm(42)=COMPLETE,tet(H)=COMPLETE,vat=HMM
aph(3'')-Ib=PARTIAL_END_OF_CONTIG,aph(3')-Ia=COMPLETE,aph(6)-Id=COMPLETE,erm(42)=COMPLETE,tet(H)=COMPLETE,vat=HMM		2320PM		2320PM,"SRS1880509","swab isolate 1"		Bos taurus	PDT000177942.2	2017-01-04T16:08:22Z	USA: California, Dairy	nasopharyngeal		PDS000132805.2			SAMN04366512	GCA_001929525.1	aph(3'')-Ib=PARTIAL_END_OF_CONTIG,aph(3')-Ia=COMPLETE,aph(6)-Id=COMPLETE,erm(42)=COMPLETE,tet(H)=COMPLETE,vat=HMM
aph(3'')-Ib=PARTIAL_END_OF_CONTIG,aph(3')-Ia=COMPLETE,aph(6)-Id=PARTIAL_END_OF_CONTIG,erm(42)=COMPLETE,tet(H)=COMPLETE,vat=HMM		2403PM		2403PM,"SRS1880534","swab isolate 1"		Bos taurus	PDT000177943.2	2017-01-04T16:11:05Z	USA: California, Dairy	nasopharyngeal		PDS000132805.2			SAMN04366520	GCA_001929565.1	aph(3'')-Ib=PARTIAL_END_OF_CONTIG,aph(3')-Ia=COMPLETE,aph(6)-Id=PARTIAL_END_OF_CONTIG,erm(42)=COMPLETE,tet(H)=COMPLETE,vat=HMM
aph(3'')-Ib=PARTIAL_END_OF_CONTIG,aph(3')-Ia=COMPLETE,aph(6)-Id=COMPLETE,erm(42)=COMPLETE,tet(H)=COMPLETE,vat=HMM		2450PM		2450PM,"SRS1880577","swab isolate 1"		Bos taurus	PDT000177944.2	2017-01-04T16:11:10Z	USA: California, Dairy	nasopharyngeal		PDS000132805.2			SAMN04366524	GCA_001929595.1	aph(3'')-Ib=PARTIAL_END_OF_CONTIG,aph(3')-Ia=COMPLETE,aph(6)-Id=COMPLETE,erm(42)=COMPLETE,tet(H)=COMPLETE,vat=HMM
aph(3'')-Ib=PARTIAL_END_OF_CONTIG,aph(3')-Ia=COMPLETE,aph(6)-Id=COMPLETE,erm(42)=COMPLETE,tet(H)=COMPLETE,vat=HMM		2512PM		2512PM,"SRS1880530","swab isolate 1"		Bos taurus	PDT000177947.2	2017-01-04T16:13:05Z	USA: California, Dairy	nasopharyngeal		PDS000132805.2			SAMN04366529	GCA_001929655.1	aph(3'')-Ib=PARTIAL_END_OF_CONTIG,aph(3')-Ia=COMPLETE,aph(6)-Id=COMPLETE,erm(42)=COMPLETE,tet(H)=COMPLETE,vat=HMM
aph(3'')-Ib=COMPLETE,aph(3')-Ia=COMPLETE,aph(6)-Id=PARTIAL_END_OF_CONTIG,erm(42)=COMPLETE,tet(H)=COMPLETE,vat=HMM		2578PM		2578PM,"SRS1880567","swab isolate 1"		Bos taurus	PDT000177949.2	2017-01-04T16:13:13Z	USA: California, Dairy	nasopharyngeal		PDS000132805.2			SAMN04366533	GCA_001929705.1	aph(3'')-Ib=COMPLETE,aph(3')-Ia=COMPLETE,aph(6)-Id=PARTIAL_END_OF_CONTIG,erm(42)=COMPLETE,tet(H)=COMPLETE,vat=HMM
aph(3'')-Ib=COMPLETE,aph(3')-Ia=COMPLETE,aph(6)-Id=COMPLETE,erm(42)=COMPLETE,tet(H)=COMPLETE,vat=HMM		2633PM		2633PM,"SRS1880510","swab isolate 1"		Bos taurus	PDT000177952.2	2017-01-04T16:14:07Z	USA: California, Dairy	nasopharyngeal		PDS000132805.2			SAMN04366540	GCA_001929765.1	aph(3'')-Ib=COMPLETE,aph(3')-Ia=COMPLETE,aph(6)-Id=COMPLETE,erm(42)=COMPLETE,tet(H)=COMPLETE,vat=HMM
aph(3'')-Ib=COMPLETE,aph(3')-Ia=COMPLETE,aph(6)-Id=COMPLETE,erm(42)=COMPLETE,floR=COMPLETE,sul2=COMPLETE,tet(H)=COMPLETE,vat=HMM		2612PM		2612PM,"SRS1880588","swab isolate 1"		Bos taurus	PDT000177953.2	2017-01-04T16:14:20Z	USA: California, Dairy	nasopharyngeal		PDS000132805.2			SAMN04366538	GCA_001929785.1	aph(3'')-Ib=COMPLETE,aph(3')-Ia=COMPLETE,aph(6)-Id=COMPLETE,erm(42)=COMPLETE,floR=COMPLETE,sul2=COMPLETE,tet(H)=COMPLETE,vat=HMM
aph(3'')-Ib=PARTIAL_END_OF_CONTIG,aph(3')-Ia=COMPLETE,aph(6)-Id=COMPLETE,erm(42)=COMPLETE,tet(H)=COMPLETE,vat=HMM		2930PM		2930PM,"SRS1880572","swab isolate 1"		Bos taurus	PDT000177957.2	2017-01-04T16:15:05Z	USA: California, Dairy	nasopharyngeal		PDS000132805.2			SAMN04366552	GCA_001929855.1	aph(3'')-Ib=PARTIAL_END_OF_CONTIG,aph(3')-Ia=COMPLETE,aph(6)-Id=COMPLETE,erm(42)=COMPLETE,tet(H)=COMPLETE,vat=HMM
aph(3'')-Ib=COMPLETE,aph(3')-Ia=COMPLETE,aph(6)-Id=COMPLETE,erm(42)=COMPLETE,floR=COMPLETE,sul2=COMPLETE,tet(H)=COMPLETE,vat=HMM		2125PM		2125PM,"SRS1880551","swab isolate 1"		Bos taurus	PDT000177960.2	2017-01-04T16:15:21Z	USA: California, Dairy	nasopharyngeal		PDS000132805.2			SAMN04366495	GCA_001929905.1	aph(3'')-Ib=COMPLETE,aph(3')-Ia=COMPLETE,aph(6)-Id=COMPLETE,erm(42)=COMPLETE,floR=COMPLETE,sul2=COMPLETE,tet(H)=COMPLETE,vat=HMM
aph(3'')-Ib=COMPLETE,aph(3')-Ia=COMPLETE,aph(6)-Id=COMPLETE,erm(42)=COMPLETE,tet(H)=COMPLETE,vat=HMM		2165PM		2165PM,"SRS1880543","swab isolate 1"		Bos taurus	PDT000177964.2	2017-01-04T16:16:18Z	USA: California, Dairy	nasopharyngeal		PDS000132805.2			SAMN04366500	GCA_001929985.1	aph(3'')-Ib=COMPLETE,aph(3')-Ia=COMPLETE,aph(6)-Id=COMPLETE,erm(42)=COMPLETE,tet(H)=COMPLETE,vat=HMM
aph(3'')-Ib=PARTIAL_END_OF_CONTIG,aph(3')-Ia=COMPLETE,aph(6)-Id=COMPLETE,erm(42)=COMPLETE,tet(H)=COMPLETE,vat=HMM		2267PM		2267PM,"SRS1880558","swab isolate 1"		Bos taurus	PDT000177967.2	2017-01-04T16:17:37Z	USA: California, Dairy	nasopharyngeal		PDS000132805.2			SAMN04366504	GCA_001930065.1	aph(3'')-Ib=PARTIAL_END_OF_CONTIG,aph(3')-Ia=COMPLETE,aph(6)-Id=COMPLETE,erm(42)=COMPLETE,tet(H)=COMPLETE,vat=HMM
aph(3'')-Ib=PARTIAL_END_OF_CONTIG,aph(3')-Ia=COMPLETE,aph(6)-Id=COMPLETE,erm(42)=COMPLETE,tet(H)=COMPLETE,vat=HMM		2297PM		2297PM,"SRS1880515","swab isolate 1"		Bos taurus	PDT000177970.2	2017-01-04T16:17:46Z	USA: California, Dairy	nasopharyngeal		PDS000132805.2			SAMN04366507	GCA_001930115.1	aph(3'')-Ib=PARTIAL_END_OF_CONTIG,aph(3')-Ia=COMPLETE,aph(6)-Id=COMPLETE,erm(42)=COMPLETE,tet(H)=COMPLETE,vat=HMM
aph(3'')-Ib=COMPLETE,aph(3')-Ia=COMPLETE,aph(6)-Id=COMPLETE,erm(42)=COMPLETE,floR=MISTRANSLATION,sul2=COMPLETE,tet(H)=COMPLETE,vat=HMM		2389PM		2389PM,"SRS1880501","swab isolate 1"		Bos taurus	PDT000177978.2	2017-01-04T16:19:40Z	USA: California, Dairy	nasopharyngeal		PDS000132805.2			SAMN04366518	GCA_001930285.1	aph(3'')-Ib=COMPLETE,aph(3')-Ia=COMPLETE,aph(6)-Id=COMPLETE,erm(42)=COMPLETE,floR=MISTRANSLATION,sul2=COMPLETE,tet(H)=COMPLETE,vat=HMM
aph(3'')-Ib=COMPLETE,aph(3')-Ia=COMPLETE,aph(6)-Id=COMPLETE,erm(42)=COMPLETE,tet(H)=COMPLETE,vat=HMM		2335PM		2335PM,"SRS1880544","swab isolate 1"		Bos taurus	PDT000177979.2	2017-01-04T16:21:07Z	USA: California, Dairy	nasopharyngeal		PDS000132805.2			SAMN04366514	GCA_001930305.1	aph(3'')-Ib=COMPLETE,aph(3')-Ia=COMPLETE,aph(6)-Id=COMPLETE,erm(42)=COMPLETE,tet(H)=COMPLETE,vat=HMM
aph(3'')-Ib=COMPLETE,aph(3')-Ia=COMPLETE,aph(6)-Id=COMPLETE,erm(42)=COMPLETE,floR=COMPLETE,sul2=COMPLETE,tet(H)=COMPLETE,vat=HMM		2497PM		2497PM,"SRS1880531","swab isolate 1"		Bos taurus	PDT000177983.2	2017-01-04T16:21:35Z	USA: California, Dairy	nasopharyngeal		PDS000132805.2			SAMN04366526	GCA_001930405.1	aph(3'')-Ib=COMPLETE,aph(3')-Ia=COMPLETE,aph(6)-Id=COMPLETE,erm(42)=COMPLETE,floR=COMPLETE,sul2=COMPLETE,tet(H)=COMPLETE,vat=HMM
aph(3'')-Ib=PARTIAL_END_OF_CONTIG,aph(3')-Ia=COMPLETE,aph(6)-Id=PARTIAL_END_OF_CONTIG,erm(42)=COMPLETE,tet(H)=COMPLETE,vat=HMM		2428PM		2428PM,"SRS1880497","swab isolate 1"		Bos taurus	PDT000177984.2	2017-01-04T16:21:27Z	USA: California, Dairy	nasopharyngeal		PDS000132805.2			SAMN04366522	GCA_001930385.1	aph(3'')-Ib=PARTIAL_END_OF_CONTIG,aph(3')-Ia=COMPLETE,aph(6)-Id=PARTIAL_END_OF_CONTIG,erm(42)=COMPLETE,tet(H)=COMPLETE,vat=HMM
aph(3'')-Ib=PARTIAL_END_OF_CONTIG,aph(3')-Ia=COMPLETE,aph(6)-Id=COMPLETE,erm(42)=COMPLETE,tet(H)=COMPLETE,vat=HMM		2526PM		2526PM,"SRS1880564","swab isolate 1"		Bos taurus	PDT000177986.2	2017-01-04T16:21:40Z	USA: California, Dairy	nasopharyngeal		PDS000132805.2			SAMN04366530	GCA_001930445.1	aph(3'')-Ib=PARTIAL_END_OF_CONTIG,aph(3')-Ia=COMPLETE,aph(6)-Id=COMPLETE,erm(42)=COMPLETE,tet(H)=COMPLETE,vat=HMM
aph(3'')-Ib=COMPLETE,aph(3')-Ia=COMPLETE,aph(6)-Id=PARTIAL_END_OF_CONTIG,erm(42)=COMPLETE,tet(H)=COMPLETE,vat=HMM		2597PM		2597PM,"SRS1880522","swab isolate 1"		Bos taurus	PDT000177988.2	2017-01-04T16:22:03Z	USA: California, Dairy	nasopharyngeal		PDS000132805.2			SAMN04366535	GCA_001930465.1	aph(3'')-Ib=COMPLETE,aph(3')-Ia=COMPLETE,aph(6)-Id=PARTIAL_END_OF_CONTIG,erm(42)=COMPLETE,tet(H)=COMPLETE,vat=HMM
aph(3'')-Ib=COMPLETE,aph(3')-Ia=COMPLETE,aph(6)-Id=PARTIAL_END_OF_CONTIG,erm(42)=COMPLETE,tet(H)=COMPLETE,vat=HMM		2668PM		2668PM,"SRS1880574","swab isolate 2"		Bos taurus	PDT000177990.2	2017-01-04T16:23:10Z	USA: California, Dairy	nasopharyngeal		PDS000132805.2			SAMN04366541	GCA_001930525.1	aph(3'')-Ib=COMPLETE,aph(3')-Ia=COMPLETE,aph(6)-Id=PARTIAL_END_OF_CONTIG,erm(42)=COMPLETE,tet(H)=COMPLETE,vat=HMM
aph(3'')-Ib=COMPLETE,aph(3')-Ia=COMPLETE,aph(6)-Id=COMPLETE,blaROB=PARTIAL_END_OF_CONTIG,erm(42)=COMPLETE,estT=COMPLETE,floR=COMPLETE,sul2=COMPLETE,tet(H)=COMPLETE,vat=HMM		2887PM		2887PM,"SRS1880521","swab isolate 1"		Bos taurus	PDT000177994.2	2017-01-04T16:23:28Z	USA: California, Dairy	nasopharyngeal		PDS000132805.2			SAMN04366548	GCA_001930605.1	aph(3'')-Ib=COMPLETE,aph(3')-Ia=COMPLETE,aph(6)-Id=COMPLETE,blaROB=PARTIAL_END_OF_CONTIG,erm(42)=COMPLETE,estT=COMPLETE,floR=COMPLETE,sul2=COMPLETE,tet(H)=COMPLETE,vat=HMM
aph(3'')-Ib=COMPLETE,aph(3')-Ia=COMPLETE,aph(6)-Id=COMPLETE,erm(42)=COMPLETE,floR=COMPLETE,sul2=COMPLETE,tet(H)=COMPLETE,vat=HMM		3022PM		3022PM,"SRS1880537","swab isolate 1"		Bos taurus	PDT000178000.2	2017-01-04T16:25:21Z	USA: California, Dairy	nasopharyngeal		PDS000132805.2			SAMN04366557	GCA_001930705.1	aph(3'')-Ib=COMPLETE,aph(3')-Ia=COMPLETE,aph(6)-Id=COMPLETE,erm(42)=COMPLETE,floR=COMPLETE,sul2=COMPLETE,tet(H)=COMPLETE,vat=HMM
aph(3'')-Ib=COMPLETE,aph(3')-Ia=COMPLETE,aph(6)-Id=COMPLETE,erm(42)=COMPLETE,floR=COMPLETE,tet(H)=COMPLETE,vat=HMM		3045PM		3045PM,"SRS1880592","swab isolate 1"		Bos taurus	PDT000178002.2	2017-01-04T16:25:28Z	USA: California, Dairy	nasopharyngeal		PDS000132805.2			SAMN04366559	GCA_001930765.1	aph(3'')-Ib=COMPLETE,aph(3')-Ia=COMPLETE,aph(6)-Id=COMPLETE,erm(42)=COMPLETE,floR=COMPLETE,tet(H)=COMPLETE,vat=HMM
aph(3'')-Ib=COMPLETE,aph(3')-Ia=COMPLETE,aph(6)-Id=PARTIAL_END_OF_CONTIG,erm(42)=COMPLETE,tet(H)=COMPLETE,vat=HMM		3275PM		3275PM,"SRS1880578","swab isolate 1"		Bos taurus	PDT000178008.2	2017-01-04T16:25:59Z	USA: California, Dairy	nasopharyngeal		PDS000132805.2			SAMN04366567	GCA_001930875.1	aph(3'')-Ib=COMPLETE,aph(3')-Ia=COMPLETE,aph(6)-Id=PARTIAL_END_OF_CONTIG,erm(42)=COMPLETE,tet(H)=COMPLETE,vat=HMM
aph(3'')-Ib=PARTIAL_END_OF_CONTIG,aph(3')-Ia=COMPLETE,aph(6)-Id=PARTIAL_END_OF_CONTIG,erm(42)=COMPLETE,tet(H)=COMPLETE,vat=HMM		3347PM		3347PM,"SRS1880541","swab isolate 1"		Bos taurus	PDT000178009.2	2017-01-04T16:26:09Z	USA: California, Dairy	nasopharyngeal		PDS000132805.2			SAMN04366569	GCA_001930895.1	aph(3'')-Ib=PARTIAL_END_OF_CONTIG,aph(3')-Ia=COMPLETE,aph(6)-Id=PARTIAL_END_OF_CONTIG,erm(42)=COMPLETE,tet(H)=COMPLETE,vat=HMM
aph(3'')-Ib=COMPLETE,aph(3')-Ia=COMPLETE,aph(6)-Id=COMPLETE,erm(42)=COMPLETE,tet(H)=COMPLETE,vat=HMM		3384PM		3384PM,"SRS1880508","swab isolate 1"		Bos taurus	PDT000178010.2	2017-01-04T16:26:13Z	USA: California, Dairy	nasopharyngeal		PDS000132805.2			SAMN04366572	GCA_001930925.1	aph(3'')-Ib=COMPLETE,aph(3')-Ia=COMPLETE,aph(6)-Id=COMPLETE,erm(42)=COMPLETE,tet(H)=COMPLETE,vat=HMM
aph(3'')-Ib=PARTIAL_END_OF_CONTIG,aph(3')-Ia=COMPLETE,aph(6)-Id=PARTIAL_END_OF_CONTIG,erm(42)=COMPLETE,tet(H)=COMPLETE,vat=HMM		3483PM		3483PM,"SRS1880514","swab isolate 1"		Bos taurus	PDT000178012.2	2017-01-04T16:27:11Z	USA: California, Dairy	nasopharyngeal		PDS000132805.2			SAMN04366575	GCA_001930965.1	aph(3'')-Ib=PARTIAL_END_OF_CONTIG,aph(3')-Ia=COMPLETE,aph(6)-Id=PARTIAL_END_OF_CONTIG,erm(42)=COMPLETE,tet(H)=COMPLETE,vat=HMM
vat=HMM		68BPM		68BPM,"SRS1880528","swab isolate 1"		Bos taurus	PDT000178020.2	2017-01-04T16:28:10Z	USA: California, Feedlot	nasopharyngeal					SAMN04366586	GCA_001931115.1	vat=HMM
aph(3'')-Ib=PARTIAL_END_OF_CONTIG,aph(3')-Ia=COMPLETE,aph(6)-Id=PARTIAL_END_OF_CONTIG,erm(42)=COMPLETE,tet(H)=COMPLETE,vat=HMM		69APM		69APM,"SRS1880511","swab isolate 2"		Bos taurus	PDT000178021.2	2017-01-04T16:28:14Z	USA: California, Feedlot	nasopharyngeal		PDS000132805.2			SAMN04366587	GCA_001931145.1	aph(3'')-Ib=PARTIAL_END_OF_CONTIG,aph(3')-Ia=COMPLETE,aph(6)-Id=PARTIAL_END_OF_CONTIG,erm(42)=COMPLETE,tet(H)=COMPLETE,vat=HMM
vat=HMM		654BPM		654BPM,"SRS1880579","swab isolate 3"		Bos taurus	PDT000178022.2	2017-01-04T16:29:04Z	USA: California, Feedlot	nasopharyngeal		PDS000132804.2			SAMN04366588	GCA_001931155.1	vat=HMM
vat=HMM		657BPM		657BPM,"SRS1880538","swab isolate 4"		Bos taurus	PDT000178023.2	2017-01-04T16:29:08Z	USA: California, Feedlot	nasopharyngeal		PDS000132804.2			SAMN04366589	GCA_001931185.1	vat=HMM
aph(3'')-Ib=PARTIAL_END_OF_CONTIG,aph(3')-Ia=COMPLETE,aph(6)-Id=COMPLETE,tet(H)=COMPLETE,vat=HMM		8522APM		8522APM,"SRS1880529","swab isolate 1"		Bos taurus	PDT000178025.2	2017-01-04T16:29:16Z	USA: California, Feedlot	nasopharyngeal		PDS000132802.4			SAMN04366591	GCA_001931225.1	aph(3'')-Ib=PARTIAL_END_OF_CONTIG,aph(3')-Ia=COMPLETE,aph(6)-Id=COMPLETE,tet(H)=COMPLETE,vat=HMM
aph(3'')-Ib=COMPLETE,aph(3')-Ia=COMPLETE,aph(6)-Id=COMPLETE,erm(42)=COMPLETE,tet(H)=COMPLETE,vat=HMM		2901PM		2901PM,"SRS1880582","swab isolate 1"		Bos taurus	PDT000178026.2	2017-01-04T16:29:20Z	USA: California, Dairy	nasopharyngeal		PDS000132805.2			SAMN04366549	GCA_001931235.1	aph(3'')-Ib=COMPLETE,aph(3')-Ia=COMPLETE,aph(6)-Id=COMPLETE,erm(42)=COMPLETE,tet(H)=COMPLETE,vat=HMM
aph(3'')-Ib=PARTIAL_END_OF_CONTIG,aph(3')-Ia=COMPLETE,aph(6)-Id=COMPLETE,erm(42)=COMPLETE,floR=PARTIAL_END_OF_CONTIG,tet(H)=COMPLETE,vat=HMM		2969PM		2969PM,"SRS1880581","swab isolate 1"		Bos taurus	PDT000178027.2	2017-01-04T16:29:25Z	USA: California, Dairy	nasopharyngeal		PDS000132805.2			SAMN04366555	GCA_001931265.1	aph(3'')-Ib=PARTIAL_END_OF_CONTIG,aph(3')-Ia=COMPLETE,aph(6)-Id=COMPLETE,erm(42)=COMPLETE,floR=PARTIAL_END_OF_CONTIG,tet(H)=COMPLETE,vat=HMM
vat=HMM		J1APM		J1APM,"SRS1880576","swab isolate 2"		Bos taurus	PDT000178037.2	2017-01-04T16:31:16Z	USA: California, Feedlot	nasopharyngeal		PDS000132804.2			SAMN04366592	GCA_001931455.1	vat=HMM
aadA25=COMPLETE,ant(2'')-Ia=COMPLETE,aph(3'')-Ib=COMPLETE,aph(3')-Ia=COMPLETE,aph(6)-Id=COMPLETE,blaOXA-2=COMPLETE,erm(42)=MISTRANSLATION,floR=COMPLETE,mph(E)=COMPLETE,msr(E)=COMPLETE,sul2=COMPLETE,tet(H)=COMPLETE,vat=HMM	pneumonia	USDA-ARS-USMARC-60494	ampicillin=ND,ceftiofur=S,chlortetracycline=I,clindamycin=ND,danofloxacin=S,enrofloxacin=S,florfenicol=R,gentamicin=ND,neomycin=ND,oxytetracycline=R,penicillin=S,spectinomycin=I,sulfadimethoxine=ND,tiamulin=ND,tilmicosin=ND,trimethoprim-sulfamethoxazole=ND,tulathromycin=R,tylosin=ND	SRS3693226,"USDA-ARS-USMARC-60494"		Bos taurus	PDT000277868.2	2018-01-04T13:54:05Z	USA:Kansas		environmental/other	PDS000132805.2	0		SAMN04622941	GCA_002859245.1	aadA25=COMPLETE,ant(2'')-Ia=COMPLETE,aph(3'')-Ib=COMPLETE,aph(3')-Ia=COMPLETE,aph(6)-Id=COMPLETE,blaOXA-2=COMPLETE,erm(42)=MISTRANSLATION,floR=COMPLETE,mph(E)=COMPLETE,msr(E)=COMPLETE,sul2=COMPLETE,tet(H)=COMPLETE,vat=HMM
vat=HMM	pneumonia	USDA-ARS-USMARC-60215	ampicillin=ND,ceftiofur=S,chlortetracycline=S,clindamycin=ND,danofloxacin=S,enrofloxacin=S,florfenicol=S,gentamicin=ND,neomycin=ND,oxytetracycline=R,penicillin=S,spectinomycin=I,sulfadimethoxine=ND,tiamulin=ND,tilmicosin=ND,trimethoprim-sulfamethoxazole=ND,tulathromycin=S,tylosin=ND	SRS3693235,"USDA-ARS-USMARC-60215"		Bos taurus	PDT000277869.2	2018-01-04T13:55:05Z	USA:Kentucky		environmental/other	PDS000133263.4	0	35	SAMN04622935	GCA_002859265.1	vat=HMM
aadA31=COMPLETE,tet(H)=COMPLETE,tet(H)=MISTRANSLATION,vat=HMM	pneumonia	USDA-ARS-USMARC-60717	ampicillin=ND,ceftiofur=S,chlortetracycline=S,clindamycin=ND,danofloxacin=S,enrofloxacin=S,florfenicol=S,gentamicin=ND,neomycin=ND,oxytetracycline=R,penicillin=S,spectinomycin=I,sulfadimethoxine=ND,tiamulin=ND,tilmicosin=ND,trimethoprim-sulfamethoxazole=ND,tulathromycin=S,tylosin=ND	SRS3693228,"USDA-ARS-USMARC-60717"		Bos taurus	PDT000277870.2	2018-01-04T13:57:05Z	USA:Kansas		environmental/other	PDS000132802.4	0	50	SAMN04622946	GCA_002859285.1	aadA31=COMPLETE,tet(H)=COMPLETE,tet(H)=MISTRANSLATION,vat=HMM
aadA31=COMPLETE,tet(H)=COMPLETE,tet(H)=MISTRANSLATION,vat=HMM	pneumonia	USDA-ARS-USMARC-60213	ampicillin=ND,ceftiofur=S,chlortetracycline=S,clindamycin=ND,danofloxacin=S,enrofloxacin=S,florfenicol=S,gentamicin=ND,neomycin=ND,oxytetracycline=R,penicillin=S,spectinomycin=I,sulfadimethoxine=ND,tiamulin=ND,tilmicosin=ND,trimethoprim-sulfamethoxazole=ND,tulathromycin=S,tylosin=ND	SRS3693236,"USDA-ARS-USMARC-60213"		Bos taurus	PDT000277871.2	2018-01-04T13:58:07Z	USA:Kentucky		environmental/other	PDS000132802.4	0	50	SAMN04622933	GCA_002859305.1	aadA31=COMPLETE,tet(H)=COMPLETE,tet(H)=MISTRANSLATION,vat=HMM
vat=HMM	pneumonia	USDA-ARS-USMARC-59910	ampicillin=ND,ceftiofur=S,chlortetracycline=S,clindamycin=ND,danofloxacin=S,enrofloxacin=S,florfenicol=S,gentamicin=ND,neomycin=ND,oxytetracycline=R,penicillin=S,spectinomycin=I,sulfadimethoxine=ND,tiamulin=ND,tilmicosin=ND,trimethoprim-sulfamethoxazole=ND,tulathromycin=S,tylosin=ND	SRS3693239,"USDA-ARS-USMARC-59910"		Bos taurus	PDT000277872.2	2018-01-04T13:59:04Z	USA:Kentucky			PDS000133263.4			SAMN04622931	GCA_002859325.1	vat=HMM
aadA31=COMPLETE,aph(3'')-Ib=COMPLETE,aph(3')-Ia=COMPLETE,aph(6)-Id=COMPLETE,sul2=COMPLETE,tet(H)=COMPLETE,tet(H)=MISTRANSLATION,vat=HMM		USDA-ARS-USMARC-60380	ampicillin=ND,ceftiofur=S,chlortetracycline=S,clindamycin=ND,danofloxacin=S,enrofloxacin=S,florfenicol=S,gentamicin=ND,neomycin=ND,oxytetracycline=S,penicillin=S,spectinomycin=S,sulfadimethoxine=ND,tiamulin=ND,tilmicosin=ND,trimethoprim-sulfamethoxazole=ND,tulathromycin=S,tylosin=ND	SRS3693232,"USDA-ARS-USMARC-60380"		Bos taurus	PDT000277873.2	2018-01-04T14:01:06Z	USA:Tennessee		environmental/other	PDS000132802.4	23	46	SAMN04622938	GCA_002859345.1	aadA31=COMPLETE,aph(3'')-Ib=COMPLETE,aph(3')-Ia=COMPLETE,aph(6)-Id=COMPLETE,sul2=COMPLETE,tet(H)=COMPLETE,tet(H)=MISTRANSLATION,vat=HMM
aadA31=COMPLETE,aph(3'')-Ib=COMPLETE,aph(3')-Ia=COMPLETE,aph(6)-Id=COMPLETE,sul2=COMPLETE,tet(H)=MISTRANSLATION,vat=HMM	pneumonia	USDA-ARS-USMARC-60713	ampicillin=ND,ceftiofur=S,chlortetracycline=S,clindamycin=ND,danofloxacin=S,enrofloxacin=S,florfenicol=S,gentamicin=ND,neomycin=ND,oxytetracycline=S,penicillin=S,spectinomycin=I,sulfadimethoxine=ND,tiamulin=ND,tilmicosin=ND,trimethoprim-sulfamethoxazole=ND,tulathromycin=S,tylosin=ND	SRS3693224,"USDA-ARS-USMARC-60713"		Bos taurus	PDT000277874.2	2018-01-04T14:02:06Z	USA:Kansas		environmental/other	PDS000132802.4	1	46	SAMN04622944	GCA_002859365.1	aadA31=COMPLETE,aph(3'')-Ib=COMPLETE,aph(3')-Ia=COMPLETE,aph(6)-Id=COMPLETE,sul2=COMPLETE,tet(H)=MISTRANSLATION,vat=HMM
aadA31=COMPLETE,aph(3'')-Ib=COMPLETE,aph(3')-Ia=COMPLETE,aph(6)-Id=COMPLETE,estT=COMPLETE,sul2=COMPLETE,tet(H)=COMPLETE,tet(H)=MISTRANSLATION,vat=HMM	pneumonia	USDA-ARS-USMARC-60224	ampicillin=ND,ceftiofur=S,chlortetracycline=S,clindamycin=ND,danofloxacin=S,enrofloxacin=S,florfenicol=S,gentamicin=ND,neomycin=ND,oxytetracycline=R,penicillin=S,spectinomycin=I,sulfadimethoxine=ND,tiamulin=ND,tilmicosin=ND,trimethoprim-sulfamethoxazole=ND,tulathromycin=S,tylosin=ND	SRS3693234,"USDA-ARS-USMARC-60224"		Bos taurus	PDT000277875.2	2018-01-04T14:06:05Z	USA:Tennessee		environmental/other	PDS000132802.4	3	33	SAMN04622936	GCA_002859385.1	aadA31=COMPLETE,aph(3'')-Ib=COMPLETE,aph(3')-Ia=COMPLETE,aph(6)-Id=COMPLETE,estT=COMPLETE,sul2=COMPLETE,tet(H)=COMPLETE,tet(H)=MISTRANSLATION,vat=HMM
aadA31=COMPLETE,aph(3'')-Ib=COMPLETE,aph(3')-Ia=COMPLETE,aph(6)-Id=COMPLETE,sul2=COMPLETE,tet(H)=MISTRANSLATION,vat=HMM	pneumonia	USDA-ARS-USMARC-60712	ampicillin=ND,ceftiofur=S,chlortetracycline=S,clindamycin=ND,danofloxacin=S,enrofloxacin=S,florfenicol=S,gentamicin=ND,neomycin=ND,oxytetracycline=S,penicillin=S,spectinomycin=I,sulfadimethoxine=ND,tiamulin=ND,tilmicosin=ND,trimethoprim-sulfamethoxazole=ND,tulathromycin=S,tylosin=ND	SRS3693225,"USDA-ARS-USMARC-60712"		Bos taurus	PDT000277876.2	2018-01-04T14:07:05Z	USA:Kansas		environmental/other	PDS000132802.4	1	45	SAMN04622943	GCA_002859405.1	aadA31=COMPLETE,aph(3'')-Ib=COMPLETE,aph(3')-Ia=COMPLETE,aph(6)-Id=COMPLETE,sul2=COMPLETE,tet(H)=MISTRANSLATION,vat=HMM
aadA31=COMPLETE,aph(3'')-Ib=COMPLETE,aph(3')-Ia=COMPLETE,aph(6)-Id=COMPLETE,sul2=COMPLETE,tet(H)=COMPLETE,tet(H)=MISTRANSLATION,vat=HMM	pneumonia	USDA-ARS-USMARC-60675	ampicillin=ND,ceftiofur=S,chlortetracycline=S,clindamycin=ND,danofloxacin=S,enrofloxacin=S,florfenicol=S,gentamicin=ND,neomycin=ND,oxytetracycline=R,penicillin=S,spectinomycin=I,sulfadimethoxine=ND,tiamulin=ND,tilmicosin=ND,trimethoprim-sulfamethoxazole=ND,tulathromycin=R,tylosin=ND	SRS3693227,"USDA-ARS-USMARC-60675"		Bos taurus	PDT000277877.2	2018-01-04T14:09:06Z	USA:Kansas		environmental/other	PDS000132802.4	27	50	SAMN04622942	GCA_002859425.1	aadA31=COMPLETE,aph(3'')-Ib=COMPLETE,aph(3')-Ia=COMPLETE,aph(6)-Id=COMPLETE,sul2=COMPLETE,tet(H)=COMPLETE,tet(H)=MISTRANSLATION,vat=HMM
vat=HMM		USDA-ARS-USMARC-60248	ampicillin=ND,ceftiofur=S,chlortetracycline=S,clindamycin=ND,danofloxacin=S,enrofloxacin=S,florfenicol=S,gentamicin=ND,neomycin=ND,oxytetracycline=S,penicillin=S,spectinomycin=S,sulfadimethoxine=ND,tiamulin=ND,tilmicosin=ND,trimethoprim-sulfamethoxazole=ND,tulathromycin=S,tylosin=ND	SRS3693233,"USDA-ARS-USMARC-60248"		Bos taurus	PDT000277878.2	2018-01-04T14:10:05Z	USA:Kentucky		environmental/other	PDS000145270.1			SAMN04622937	GCA_002859445.1	vat=HMM
vat=HMM		USDA-ARS-USMARC-60385	ampicillin=ND,ceftiofur=S,chlortetracycline=S,clindamycin=ND,danofloxacin=S,enrofloxacin=S,florfenicol=S,gentamicin=ND,neomycin=ND,oxytetracycline=S,penicillin=S,spectinomycin=S,sulfadimethoxine=ND,tiamulin=ND,tilmicosin=ND,trimethoprim-sulfamethoxazole=ND,tulathromycin=S,tylosin=ND	SRS3693229,"USDA-ARS-USMARC-60385"		Bos taurus	PDT000277879.2	2018-01-04T14:11:05Z	USA:Kentucky		environmental/other	PDS000132799.1	0		SAMN04622940	GCA_002859465.1	vat=HMM
aadA31=COMPLETE,aph(3'')-Ib=COMPLETE,aph(3')-Ia=COMPLETE,aph(6)-Id=COMPLETE,estT=COMPLETE,sul2=COMPLETE,tet(H)=COMPLETE,tet(H)=MISTRANSLATION,vat=HMM	pneumonia	USDA-ARS-USMARC-59962	ampicillin=ND,ceftiofur=S,chlortetracycline=S,clindamycin=ND,danofloxacin=S,enrofloxacin=S,florfenicol=S,gentamicin=ND,neomycin=ND,oxytetracycline=R,penicillin=S,spectinomycin=I,sulfadimethoxine=ND,tiamulin=ND,tilmicosin=ND,trimethoprim-sulfamethoxazole=ND,tulathromycin=S,tylosin=ND	SRS3693238,"USDA-ARS-USMARC-59962"		Bos taurus	PDT000277880.2	2018-01-04T14:12:05Z	USA:Tennessee		environmental/other	PDS000132802.4	3	34	SAMN04622932	GCA_002859485.1	aadA31=COMPLETE,aph(3'')-Ib=COMPLETE,aph(3')-Ia=COMPLETE,aph(6)-Id=COMPLETE,estT=COMPLETE,sul2=COMPLETE,tet(H)=COMPLETE,tet(H)=MISTRANSLATION,vat=HMM
vat=HMM	pneumonia	USDA-ARS-USMARC-60214	ampicillin=ND,ceftiofur=S,chlortetracycline=S,clindamycin=ND,danofloxacin=S,enrofloxacin=S,florfenicol=S,gentamicin=ND,neomycin=ND,oxytetracycline=R,penicillin=S,spectinomycin=I,sulfadimethoxine=ND,tiamulin=ND,tilmicosin=ND,trimethoprim-sulfamethoxazole=ND,tulathromycin=S,tylosin=ND	SRS3693237,"USDA-ARS-USMARC-60214"		Bos taurus	PDT000277881.2	2018-01-04T14:13:07Z	USA:Kentucky		environmental/other	PDS000132799.1	0		SAMN04622934	GCA_002859505.1	vat=HMM
vat=HMM		USDA-ARS-USMARC-60381	ampicillin=ND,ceftiofur=S,chlortetracycline=S,clindamycin=ND,danofloxacin=S,enrofloxacin=S,florfenicol=S,gentamicin=ND,neomycin=ND,oxytetracycline=S,penicillin=S,spectinomycin=S,sulfadimethoxine=ND,tiamulin=ND,tilmicosin=ND,trimethoprim-sulfamethoxazole=ND,tulathromycin=S,tylosin=ND	SRS3693230,"USDA-ARS-USMARC-60381"		Bos taurus	PDT000277882.2	2018-01-04T14:15:06Z	USA:Tennessee		environmental/other	PDS000133263.4	0	35	SAMN04622939	GCA_002859525.1	vat=HMM
aadA25=COMPLETE,ant(2'')-Ia=COMPLETE,aph(3'')-Ib=COMPLETE,aph(3')-Ia=COMPLETE,aph(6)-Id=COMPLETE,blaOXA-2=COMPLETE,erm(42)=MISTRANSLATION,floR=COMPLETE,mph(E)=COMPLETE,msr(E)=COMPLETE,sul2=COMPLETE,tet(H)=COMPLETE,vat=HMM	pneumonia	USDA-ARS-USMARC-60714	ampicillin=ND,ceftiofur=S,chlortetracycline=I,clindamycin=ND,danofloxacin=S,enrofloxacin=S,florfenicol=R,gentamicin=ND,neomycin=ND,oxytetracycline=R,penicillin=S,spectinomycin=I,sulfadimethoxine=ND,tiamulin=ND,tilmicosin=ND,trimethoprim-sulfamethoxazole=ND,tulathromycin=R,tylosin=ND	SRS3693231,"USDA-ARS-USMARC-60714"		Bos taurus	PDT000277883.2	2018-01-04T14:16:05Z	USA:Kansas		environmental/other	PDS000132805.2	0		SAMN04622945	GCA_002859545.1	aadA25=COMPLETE,ant(2'')-Ia=COMPLETE,aph(3'')-Ib=COMPLETE,aph(3')-Ia=COMPLETE,aph(6)-Id=COMPLETE,blaOXA-2=COMPLETE,erm(42)=MISTRANSLATION,floR=COMPLETE,mph(E)=COMPLETE,msr(E)=COMPLETE,sul2=COMPLETE,tet(H)=COMPLETE,vat=HMM
vat=HMM		CQ6		Bovine Pasteurella multocida CQ6,"CQ6"		Bovine	PDT000280453.3	2019-12-11T14:56:11Z	China: Chongqing	pneumonic lungs		PDS000133263.4			SAMN03860035	GCA_002891825.2	vat=HMM
vat=HMM		CQ2		Bovine Pasteurella multocida CQ2,"CQ2"		Bovine	PDT000280454.3	2019-12-11T14:54:06Z	China: Chongqing	pneumonic lungs		PDS000133263.4			SAMN03860038	GCA_002891845.2	vat=HMM
vat=HMM		B		B,"Bovine Pasteurella multocida B"		Bovine	PDT000282294.2	2018-01-22T14:10:07Z	China: Chongqing			PDS000132825.2			SAMN03860030	GCA_002893985.1	vat=HMM
vat=HMM		4407		4407,"Pmu4407"		Cattle	PDT000339882.2	2018-06-25T12:51:07Z							SAMN09094599	GCA_003261335.1	vat=HMM
aadA25=COMPLETE,ant(2'')-Ia=COMPLETE,blaOXA-2=COMPLETE,mph(E)=COMPLETE,msr(E)=COMPLETE,tet(H)=COMPLETE,vat=HMM		3361		3361,"Pm3361"		Cattle	PDT000339887.2	2018-06-25T12:53:05Z				PDS000132805.2			SAMN08512319	GCA_003261435.1	aadA25=COMPLETE,ant(2'')-Ia=COMPLETE,blaOXA-2=COMPLETE,mph(E)=COMPLETE,msr(E)=COMPLETE,tet(H)=COMPLETE,vat=HMM
aph(3'')-Ib=COMPLETE,catA3=COMPLETE,sul2=COMPLETE,tet(B)=COMPLETE,vat=HMM		14424		14424,"Pmu14424"		cattle	PDT000339891.2	2018-06-25T12:54:11Z				PDS000166893.1			SAMN09094600	GCA_003261515.1	aph(3'')-Ib=COMPLETE,catA3=COMPLETE,sul2=COMPLETE,tet(B)=COMPLETE,vat=HMM
aph(3'')-Ib=COMPLETE,aph(3')-Ia=COMPLETE,aph(6)-Id=COMPLETE,blaTEM-1=COMPLETE,catA2=COMPLETE,dfrA4=COMPLETE,sul2=COMPLETE,tet(B)=COMPLETE,vat=HMM		BAUTB2		BAUTB2,"SRS4696969"		Buffalo	PDT000340000.2	2018-06-27T05:07:22Z	Bangladesh: Rajshahi	clinical throat samples	clinical	PDS000132822.4	4		SAMN09462203	GCA_003268295.1	aph(3'')-Ib=COMPLETE,aph(3')-Ia=COMPLETE,aph(6)-Id=COMPLETE,blaTEM-1=COMPLETE,catA2=COMPLETE,dfrA4=COMPLETE,sul2=COMPLETE,tet(B)=COMPLETE,vat=HMM
vat=HMM		NCTC10204		5e9121c0-98f4-11e5-bdcf-3c4a9275d6c6,"ERS1003584","NCTC10204","NCTC:10204"	Roberts Type 4	Cow	PDT000428086.2	2018-12-24T15:46:05Z	United Kingdom: Cheshire (Region)	not available: to be reported later		PDS000132784.1			SAMEA3696435	GCA_900636625.1	vat=HMM
vat=HMM		NCTC10323		679d5000-a503-11e7-854e-3c4a9275d6c8,"ERS1963352","NCTC10323","NCTC:10323"	not available: to be reported later	Bovine	PDT000428230.2	2018-12-24T17:07:17Z	Myanmar	not available: to be reported later		PDS000132825.2			SAMEA104338374	GCA_900638665.1	vat=HMM
vat=HMM	pneumonia	232		232,"Pasteurella multocida strain 232","SRS4491273"		bovine	PDT000475986.2	2019-03-06T06:02:12Z	USA: Missouri	lung	clinical				SAMN11019680	GCA_004327765.1	vat=HMM
aadA25=COMPLETE,ant(2'')-Ia=COMPLETE,aph(3'')-Ib=COMPLETE,aph(3')-Ia=COMPLETE,aph(6)-Id=COMPLETE,blaOXA-2=COMPLETE,erm(42)=COMPLETE,mph(E)=COMPLETE,msr(E)=COMPLETE,sul2=COMPLETE,tet(H)=COMPLETE,vat=HMM		PM22		PM22		Beef cattle	PDT000626526.2	2019-11-09T12:56:04Z	USA: Texas	bovine lung affected by bovine respiratory disease		PDS000132805.2			SAMN13069870	GCA_009646155.1	aadA25=COMPLETE,ant(2'')-Ia=COMPLETE,aph(3'')-Ib=COMPLETE,aph(3')-Ia=COMPLETE,aph(6)-Id=COMPLETE,blaOXA-2=COMPLETE,erm(42)=COMPLETE,mph(E)=COMPLETE,msr(E)=COMPLETE,sul2=COMPLETE,tet(H)=COMPLETE,vat=HMM
vat=HMM		P52		P52,"SRS5305610"		Buffalo	PDT000629231.2	2019-11-15T04:17:08Z	India			PDS000132821.1			SAMN12405830	GCA_009663815.1	vat=HMM
vat=HMM		CQ7		Bovine Pasteurella multocida CQ7,"CQ7"		cattle	PDT000645329.2	2019-12-11T13:04:05Z	China: Chongqing	pneumonic lungs		PDS000133262.4			SAMN10373508	GCA_009739575.1	vat=HMM
vat=HMM		HS_Canada1		HS_Canada1		Bos taurus	PDT000686499.2	2020-02-12T12:56:39Z	Canada: Alberta						SAMN13867109	GCA_010443215.1	vat=HMM
vat=HMM		A0419		A0419,"Pm A0419","SRS7348716"		Bovine	PDT000805690.2	2020-08-04T17:59:05Z	United Kingdom	lung		PDS000132777.1			SAMN15501685	GCA_014058465.1	vat=HMM
vat=HMM		A0757		A0757,"Pm A0757","SRS7348715"		Bovine	PDT000805691.2	2020-08-04T18:02:13Z	United Kingdom	lung		PDS000132777.1			SAMN15501684	GCA_014058485.1	vat=HMM
vat=HMM		X0120		Pm X0120,"SRS7348714","X0120"		Bovine	PDT000805692.2	2020-08-04T18:04:06Z	United Kingdom	lung		PDS000132777.1			SAMN15501683	GCA_014058585.1	vat=HMM
vat=HMM		X1053		Pm X1053,"SRS7348713","X1053"		Bovine	PDT000805693.2	2020-08-04T18:05:06Z	United Kingdom	lung		PDS000132777.1			SAMN15501682	GCA_014058605.1	vat=HMM
vat=HMM		618/90		618/90,"Pm 618/90","SRS7348717"		Bovine	PDT000805694.2	2020-08-04T18:06:07Z	United Kingdom	lung		PDS000132777.1			SAMN15501681	GCA_014058625.1	vat=HMM
vat=HMM		619/90		619/90,"Pm 619/90","SRS7348712"		Bovine	PDT000805695.2	2020-08-04T18:08:08Z	United Kingdom	lung		PDS000132777.1			SAMN15501680	GCA_014058645.1	vat=HMM
vat=HMM		671/90		671/90,"Pm 671/90","SRS7348711"		Bovine	PDT000805696.2	2020-08-04T18:10:06Z	United Kingdom	lung		PDS000132777.1			SAMN15501679	GCA_014058665.1	vat=HMM
aadA31=COMPLETE,aph(3'')-Ib=COMPLETE,aph(3')-Ia=COMPLETE,aph(6)-Id=COMPLETE,sul2=COMPLETE,tet(H)=COMPLETE,vat=HMM		PS3536-1p		PS3536-1p,"SRS7300500"		Bos taurus linnaeus	PDT000835372.2	2020-09-09T11:58:06Z	Switzerland: Luzern	nasal cavity		PDS000132802.4			SAMN15955129	GCA_014495805.1	aadA31=COMPLETE,aph(3'')-Ib=COMPLETE,aph(3')-Ia=COMPLETE,aph(6)-Id=COMPLETE,sul2=COMPLETE,tet(H)=COMPLETE,vat=HMM
vat=HMM	Hemorrhagic Septicaemia	PM1		PM1		buffalo	PDT000930390.2	2021-01-03T04:34:20Z	Pakistan: Faisalabad	heart blood of infected animal	clinical	PDS000132822.4	6		SAMN17150861	GCA_016458265.1	vat=HMM
vat=HMM	Hemorrhagic Septicaemia	PM2		PM2		buffalo	PDT000974996.2	2021-02-22T04:02:24Z	Pakistan	blood of infected animal	clinical	PDS000132822.4	6		SAMN17914844	GCA_016916875.1	vat=HMM
vat=HMM		Pm3		Pm3		cattle	PDT001118609.2	2021-08-25T11:54:13Z	China:ChangChun			PDS000133263.4			SAMN20842242	GCA_019754255.1	vat=HMM
vat=HMM		Pm64		Pm64		cattle	PDT001118610.2	2021-08-25T11:55:06Z	China:ChangChun			PDS000133263.4			SAMN20845833	GCA_019754275.1	vat=HMM
blaROB-13=COMPLETE,blaROB-1=COMPLETE,estT=COMPLETE,tet(H)=COMPLETE,vat=HMM		17BRD-035		17BRD-035,"Pasteurella multocida ST394 reference genome, isolate 17BRD-035","SRS11252165"		cattle	PDT001128282.2	2021-09-09T15:27:07Z	Australia: Queensland			PDS000143608.4			SAMN21014890	GCA_019916005.1	blaROB-13=COMPLETE,blaROB-1=COMPLETE,estT=COMPLETE,tet(H)=COMPLETE,vat=HMM
vat=HMM	Experimental haemorrhagic septicaemia	Pm52HVVI		Pm52HVVI		Bubalus bubalis	PDT001251651.2	2022-02-13T04:02:00Z	India	blood from male calf	clinical	PDS000132821.1			SAMN25697388	GCA_022213195.1	vat=HMM
dfrA1=COMPLETE,vat=HMM	Haemorrhagic septicemia	CUL-TANUVAS 2020		CUL-TANUVAS 2020,"P. multocida CUL isolate","SRS12076723"		Buffalo	PDT001271561.2	2022-03-14T13:07:07Z	India: Tamil Nadu	blood	clinical	PDS000132820.2	42		SAMN26179620	GCA_022559605.1	dfrA1=COMPLETE,vat=HMM
vat=HMM	Hemorrhagic Septicemia	NIVEDIPm32		NIVEDIPm32		Buffalo	PDT001288987.2	2022-04-11T11:27:19Z	India	tissue	clinical	PDS000132820.2	0		SAMN17491237	GCA_022869035.1	vat=HMM
vat=HMM	Hemorrhagic septicemia	NIVEDIPm34		NIVEDIPm34		Buffalo	PDT001288988.2	2022-04-11T11:27:21Z	India: Karnataka	tissue	clinical	PDS000132820.2	0		SAMN17492397	GCA_022869065.1	vat=HMM
vat=HMM	Hemorrhagic septicemia	NIVEDIPm35		NIVEDIPm35		Buffalo	PDT001288989.2	2022-04-11T11:27:21Z	India: Uttar Pradesh	Tissue	clinical	PDS000132822.4	17		SAMN17492476	GCA_022869075.1	vat=HMM
vat=HMM		P-mult-10-KZ		P-mult-10-KZ,"P-mult-KZ-10","SRS5161529"		cattle	PDT001575389.1	2020-04-07T15:18:55Z	Kazakhstan: East Kazakhstan Region, Kurgum District, Maraldin Rural District, Kyzyl Agash Village	tissue					SAMN12368460	GCA_012126375.1	vat=HMM
aph(3'')-Ib=COMPLETE,aph(3')-Ia=COMPLETE,aph(6)-Id=COMPLETE,sul2=COMPLETE,tet(H)=COMPLETE,vat=HMM		IMT47951		IMT47951		Bos taurus	PDT001575392.1	2021-11-24T12:53:06Z	Germany: Brandenburg	bovine lung		PDS000132802.4			SAMN22599412	GCA_020971725.1	aph(3'')-Ib=COMPLETE,aph(3')-Ia=COMPLETE,aph(6)-Id=COMPLETE,sul2=COMPLETE,tet(H)=COMPLETE,vat=HMM
vat=HMM		P2225		P2225,"PmWGS112"		cattle	PDT001575409.1	2022-05-26T03:14:44Z			clinical				SAMN27163565	GCA_023555775.1	vat=HMM
vat=HMM		VP243		PmWGS110,"VP243"		cattle	PDT001575413.1	2022-05-26T03:15:57Z			clinical	PDS000132843.1	1		SAMN27163557	GCA_023555855.1	vat=HMM
vat=HMM		VP584		PmWGS109,"VP584"		cattle	PDT001575415.1	2022-05-26T03:16:13Z			clinical	PDS000132843.1	1		SAMN27163556	GCA_023555895.1	vat=HMM
vat=HMM		VP583		PmWGS108,"VP583"		cattle	PDT001575416.1	2022-05-26T03:16:21Z			clinical				SAMN27163555	GCA_023555915.1	vat=HMM
vat=HMM		VP582		PmWGS107,"VP582"		cattle	PDT001575417.1	2022-05-26T03:16:27Z			clinical	PDS000132843.1	29		SAMN27163554	GCA_023555925.1	vat=HMM
vat=HMM		P1234		P1234,"PmWGS6"		cattle	PDT001575418.1	2022-05-26T03:16:29Z			clinical				SAMN27163553	GCA_023555945.1	vat=HMM
vat=HMM		P2687		P2687,"PmWGS20"		bovine	PDT001575424.1	2022-05-26T03:17:38Z		lung	clinical				SAMN27163540	GCA_023556105.1	vat=HMM
vat=HMM		P1971		P1971,"PmWGS9"		bovine	PDT001575431.1	2022-05-26T03:18:33Z			clinical				SAMN27163534	GCA_023556225.1	vat=HMM
vat=HMM		P1933		P1933,"PmWGS102"		bovine	PDT001575433.1	2022-05-26T03:19:10Z			clinical	PDS000156339.1			SAMN27163531	GCA_023556285.1	vat=HMM
vat=HMM		PM785D1B		PM785D1B,"SRS15908113"		Bos taurus	PDT001575447.1	2022-12-05T04:01:21Z	USA: Fargo	nasal					SAMN31874041	GCA_026626315.1	vat=HMM
vat=HMM				BTYP_P-2225,"P-2225","SRS1932360"		Bos taurus	PDT001576507.1	2023-01-13T16:39:53Z	USA: Iowa						SAMN06239963	GCA_029656225.1	vat=HMM
vat=HMM		10027		10027,"BTYP_10027","SRS1932511"		Bos taurus	PDT001576657.1	2023-01-13T16:40:15Z	USA: Missouri						SAMN06239812	GCA_029655085.1	vat=HMM
aph(3'')-Ib=PARTIAL_END_OF_CONTIG,tet(H)=PARTIAL_END_OF_CONTIG,vat=HMM		10026		10026,"BTYP_10026","SRS1932512"		Bos taurus	PDT001576658.1	2023-01-13T16:40:15Z	USA: Missouri						SAMN06239811	GCA_029655045.1	aph(3'')-Ib=PARTIAL_END_OF_CONTIG,tet(H)=PARTIAL_END_OF_CONTIG,vat=HMM
vat=HMM		10025		10025,"BTYP_10025","SRS1932514"		Bos taurus	PDT001576659.1	2023-01-13T16:40:15Z	USA: Missouri						SAMN06239810	GCA_029655025.1	vat=HMM
vat=HMM		10024		10024,"BTYP_10024","SRS1932513"		Bos taurus	PDT001576660.1	2023-01-13T16:40:15Z	USA: Missouri						SAMN06239809	GCA_029655005.1	vat=HMM
tet(H)=COMPLETE,vat=HMM		10023		10023,"BTYP_10023","SRS1932515"		Bos taurus	PDT001576661.1	2023-01-13T16:40:15Z	USA: Missouri						SAMN06239808	GCA_029654945.1	tet(H)=COMPLETE,vat=HMM
vat=HMM		BF		BF,"SRS7792735"		Cattle	PDT001577714.1	2023-01-15T21:46:25Z							SAMN16925511	GCA_029651125.1	vat=HMM
vat=HMM		NCTC10323		NCTC10323,"SRS7792733"		Cattle	PDT001577715.1	2023-01-15T21:46:25Z				PDS000132825.2			SAMN16925510	GCA_029651085.1	vat=HMM
vat=HMM		IHIT37641		IHIT37641,"SRS7792732"		Buffalo	PDT001577718.1	2023-01-15T21:46:26Z				PDS000133266.1			SAMN16925508	GCA_029650845.1	vat=HMM
vat=HMM		IHIT37640		IHIT37640,"SRS7792730"		Buffalo	PDT001577719.1	2023-01-15T21:46:26Z				PDS000133266.1			SAMN16925507	GCA_029650765.1	vat=HMM
vat=HMM		IHIT39163		IHIT39163,"SRS7792726"		Cattle	PDT001577720.1	2023-01-15T21:46:26Z	Germany			PDS000133267.2			SAMN16925506	GCA_029650805.1	vat=HMM
vat=HMM		IHIT39160		IHIT39160,"SRS7792725"		Cattle	PDT001577723.1	2023-01-15T21:46:27Z	Germany			PDS000133267.2			SAMN16925503	GCA_029650705.1	vat=HMM
vat=HMM		IHIT39159		IHIT39159,"SRS7792724"		Cattle	PDT001577724.1	2023-01-15T21:46:27Z	Germany			PDS000133267.2			SAMN16925502	GCA_029650685.1	vat=HMM
vat=HMM		IHIT39158		IHIT39158,"SRS7792723"		Cattle	PDT001577725.1	2023-01-15T21:46:27Z	Germany			PDS000133267.2			SAMN16925501	GCA_029650725.1	vat=HMM
vat=HMM		IHIT39156		IHIT39156,"SRS7792721"		Cattle	PDT001577727.1	2023-01-15T21:46:27Z	Germany			PDS000133267.2			SAMN16925499	GCA_029650645.1	vat=HMM
vat=HMM		IHIT25111		IHIT25111,"SRS7792720"		Cattle	PDT001577728.1	2023-01-15T21:46:27Z	Germany			PDS000133267.2			SAMN16925445	GCA_029650625.1	vat=HMM
vat=HMM		IHIT39155		IHIT39155,"SRS7792719"		Cattle	PDT001577729.1	2023-01-15T21:46:28Z	Germany			PDS000133267.2			SAMN16925498	GCA_029650605.1	vat=HMM
vat=HMM		IHIT39154		IHIT39154,"SRS7792718"		Cattle	PDT001577730.1	2023-01-15T21:46:28Z	Germany			PDS000133267.2			SAMN16925497	GCA_029650505.1	vat=HMM
vat=HMM		IHIT39153		IHIT39153,"SRS7792717"		Cattle	PDT001577731.1	2023-01-15T21:46:28Z	Germany			PDS000133267.2			SAMN16925496	GCA_029650585.1	vat=HMM
vat=HMM		IHIT39151		IHIT39151,"SRS7792715"		Cattle	PDT001577733.1	2023-01-15T21:46:28Z	Germany			PDS000133267.2			SAMN16925494	GCA_029650545.1	vat=HMM
vat=HMM		IHIT37588		IHIT37588,"SRS7792711"		Cattle	PDT001577737.1	2023-01-15T21:46:29Z	Germany			PDS000133267.2			SAMN16925490	GCA_029650445.1	vat=HMM
vat=HMM		IHIT25108		IHIT25108,"SRS7792710"		Cattle	PDT001577739.1	2023-01-15T21:46:29Z	Germany			PDS000133267.2			SAMN16925444	GCA_029650405.1	vat=HMM
vat=HMM		IHIT37586		IHIT37586,"SRS7792708"		Cattle	PDT001577740.1	2023-01-15T21:46:30Z	Germany			PDS000133267.2			SAMN16925488	GCA_029650385.1	vat=HMM
vat=HMM		IHIT37584		IHIT37584,"SRS7792706"		Cattle	PDT001577742.1	2023-01-15T21:46:30Z	Germany			PDS000133267.2			SAMN16925486	GCA_029650345.1	vat=HMM
vat=HMM		IHIT37583		IHIT37583,"SRS7792705"		Cattle	PDT001577743.1	2023-01-15T21:46:30Z	Germany			PDS000133267.2			SAMN16925485	GCA_029650305.1	vat=HMM
vat=HMM		IHIT37577		IHIT37577,"SRS7792698"		Cattle	PDT001577749.1	2023-01-15T21:46:31Z	Germany			PDS000133267.2			SAMN16925479	GCA_029650205.1	vat=HMM
vat=HMM		IHIT37575		IHIT37575,"SRS7792695"		Cattle	PDT001577752.1	2023-01-15T21:46:32Z	Germany			PDS000133267.2			SAMN16925477	GCA_029650145.1	vat=HMM
vat=HMM		IHIT37571		IHIT37571,"SRS7792692"		Cattle	PDT001577756.1	2023-01-15T21:46:33Z	Germany			PDS000133267.2			SAMN16925473	GCA_029649885.1	vat=HMM
vat=HMM		IHIT37569		IHIT37569,"SRS7792689"		Calf	PDT001577758.1	2023-01-15T21:46:33Z	Germany			PDS000133267.2			SAMN16925471	GCA_029649825.1	vat=HMM
vat=HMM		IHIT37568		IHIT37568,"SRS7792688"		Calf	PDT001577759.1	2023-01-15T21:46:33Z	Germany			PDS000133267.2			SAMN16925470	GCA_029649845.1	vat=HMM
vat=HMM		IHIT37567		IHIT37567,"SRS7792687"		Calf	PDT001577760.1	2023-01-15T21:46:33Z	Germany			PDS000133267.2			SAMN16925469	GCA_029649805.1	vat=HMM
vat=HMM		IHIT37566		IHIT37566,"SRS7792685"		Calf	PDT001577762.1	2023-01-15T21:46:34Z	Germany			PDS000133267.2			SAMN16925468	GCA_029649765.1	vat=HMM
vat=HMM		IHIT37564		IHIT37564,"SRS7792683"		Cattle	PDT001577764.1	2023-01-15T21:46:34Z	Germany			PDS000133267.2			SAMN16925466	GCA_029649785.1	vat=HMM
vat=HMM		IHIT36482		IHIT36482,"SRS7792679"		Cattle	PDT001577768.1	2023-01-15T21:46:35Z	Germany			PDS000133267.2			SAMN16925462	GCA_029649625.1	vat=HMM
vat=HMM		IHIT36479		IHIT36479,"SRS7792677"		Calf	PDT001577771.1	2023-01-15T21:46:35Z	Germany			PDS000133267.2			SAMN16925459	GCA_029649565.1	vat=HMM
vat=HMM		IHIT25096		IHIT25096,"SRS7792676"		Cattle	PDT001577772.1	2023-01-15T21:46:35Z	Germany			PDS000133267.2			SAMN16925441	GCA_029649585.1	vat=HMM
vat=HMM		IHIT36475		IHIT36475,"SRS7792671"		Cattle	PDT001577775.1	2023-01-15T21:46:36Z	Germany			PDS000133267.2			SAMN16925456	GCA_029649505.1	vat=HMM
vat=HMM		IHIT36474		IHIT36474,"SRS7792672"		Cattle	PDT001577776.1	2023-01-15T21:46:36Z	Germany			PDS000133267.2			SAMN16925455	GCA_029649485.1	vat=HMM
vat=HMM		IHIT36473		IHIT36473,"SRS7792669"		Calf	PDT001577777.1	2023-01-15T21:46:36Z	Germany			PDS000133267.2			SAMN16925454	GCA_029649465.1	vat=HMM
vat=HMM		IHIT36472		IHIT36472,"SRS7792668"		Cattle	PDT001577778.1	2023-01-15T21:46:37Z	Germany			PDS000133267.2			SAMN16925453	GCA_029649445.1	vat=HMM
vat=HMM		IHIT36471		IHIT36471,"SRS7792667"		Calf	PDT001577779.1	2023-01-15T21:46:37Z	Germany			PDS000133267.2			SAMN16925452	GCA_029649405.1	vat=HMM
vat=HMM		IHIT25079		IHIT25079,"SRS7792670"		Cattle	PDT001577783.1	2023-01-15T21:46:37Z	Germany			PDS000133267.2			SAMN16925440	GCA_029649345.1	vat=HMM
aph(3'')-Ib=COMPLETE,aph(3')-Ia=COMPLETE,aph(6)-Id=COMPLETE,dfrA1=COMPLETE,sul2=COMPLETE,tet(H)=COMPLETE,vat=HMM		BS-GX-YL190930		BS-GX-YL190930,"Pasteurella multocida isolated from lung of cattle.","SRS8178538"		cattle	PDT001577785.1	2023-01-15T21:46:38Z	China: Guangxi						SAMN17765436	GCA_029649265.1	aph(3'')-Ib=COMPLETE,aph(3')-Ia=COMPLETE,aph(6)-Id=COMPLETE,dfrA1=COMPLETE,sul2=COMPLETE,tet(H)=COMPLETE,vat=HMM
vat=HMM		BS-GX-DA190825		BS-GX-DA190825,"Pasteurella multocida isolated from lung of cattle.","SRS8358577"		Cattle	PDT001577786.1	2023-01-15T21:46:38Z	China: Guangxi			PDS000133263.4			SAMN18115098	GCA_029649305.1	vat=HMM
vat=HMM		IHIT37773		IHIT37773,"SRS8361481"		cattle	PDT001577787.1	2023-01-15T21:46:38Z	Hungary			PDS000133267.2			SAMN18118904	GCA_029682425.1	vat=HMM
aph(3'')-Ib=COMPLETE,aph(3')-Ia=COMPLETE,aph(3')-Ia=MISTRANSLATION,aph(6)-Id=COMPLETE,erm(42)=PARTIAL,erm(42)=PARTIAL_END_OF_CONTIG,floR=COMPLETE,mph(E)=COMPLETE,msr(E)=COMPLETE,msr(E)=PARTIAL_END_OF_CONTIG,sul2=COMPLETE,sul2=PARTIAL_END_OF_CONTIG,tet(H)=COMPLETE,vat=HMM		150T		150T,"150T_Host","SRS16245908"		Bos taurus	PDT001577788.1	2023-01-15T21:46:38Z	Canada: Alberta	Albertan feedlot cattle		PDS000133263.4			SAMN32353514	GCA_029649285.1	aph(3'')-Ib=COMPLETE,aph(3')-Ia=COMPLETE,aph(3')-Ia=MISTRANSLATION,aph(6)-Id=COMPLETE,erm(42)=PARTIAL,erm(42)=PARTIAL_END_OF_CONTIG,floR=COMPLETE,mph(E)=COMPLETE,msr(E)=COMPLETE,msr(E)=PARTIAL_END_OF_CONTIG,sul2=COMPLETE,sul2=PARTIAL_END_OF_CONTIG,tet(H)=COMPLETE,vat=HMM
aph(3'')-Ib=COMPLETE,aph(3')-Ia=COMPLETE,aph(6)-Id=COMPLETE,erm(42)=PARTIAL,erm(42)=PARTIAL_END_OF_CONTIG,floR=COMPLETE,mph(E)=COMPLETE,msr(E)=COMPLETE,sul2=COMPLETE,sul2=PARTIAL_END_OF_CONTIG,tet(H)=COMPLETE,vat=HMM		150N		150N,"150N_Host","SRS16245906"		Bos taurus	PDT001577789.1	2023-01-15T21:46:39Z	Canada: Alberta	Albertan feedlot cattle		PDS000133263.4			SAMN32353513	GCA_029649245.1	aph(3'')-Ib=COMPLETE,aph(3')-Ia=COMPLETE,aph(6)-Id=COMPLETE,erm(42)=PARTIAL,erm(42)=PARTIAL_END_OF_CONTIG,floR=COMPLETE,mph(E)=COMPLETE,msr(E)=COMPLETE,sul2=COMPLETE,sul2=PARTIAL_END_OF_CONTIG,tet(H)=COMPLETE,vat=HMM
aph(3'')-Ib=COMPLETE,aph(3')-Ia=COMPLETE,aph(6)-Id=COMPLETE,erm(42)=PARTIAL_END_OF_CONTIG,estT=COMPLETE,floR=COMPLETE,mph(E)=COMPLETE,mph(E)=PARTIAL_END_OF_CONTIG,msr(E)=COMPLETE,sul2=COMPLETE,sul2=PARTIAL_END_OF_CONTIG,tet(H)=COMPLETE,vat=HMM		124T		124T,"124T_Host","SRS16245907"		Bos taurus	PDT001577790.1	2023-01-15T21:46:39Z	Canada: Alberta	Albertan feedlot cattle		PDS000133263.4			SAMN32353512	GCA_029649225.1	aph(3'')-Ib=COMPLETE,aph(3')-Ia=COMPLETE,aph(6)-Id=COMPLETE,erm(42)=PARTIAL_END_OF_CONTIG,estT=COMPLETE,floR=COMPLETE,mph(E)=COMPLETE,mph(E)=PARTIAL_END_OF_CONTIG,msr(E)=COMPLETE,sul2=COMPLETE,sul2=PARTIAL_END_OF_CONTIG,tet(H)=COMPLETE,vat=HMM
aph(3'')-Ib=COMPLETE,aph(3'')-Ib=PARTIAL_END_OF_CONTIG,aph(3')-Ia=COMPLETE,aph(6)-Id=COMPLETE,aph(6)-Id=PARTIAL_END_OF_CONTIG,erm(42)=COMPLETE,erm(42)=PARTIAL_END_OF_CONTIG,estT=COMPLETE,floR=COMPLETE,mph(E)=COMPLETE,mph(E)=MISTRANSLATION,msr(E)=COMPLETE,sul2=COMPLETE,sul2=PARTIAL_END_OF_CONTIG,tet(H)=COMPLETE,vat=HMM		76T		76T,"76T_Host","SRS16245905"		Bos taurus	PDT001577791.1	2023-01-15T21:46:39Z	Canada: Alberta	Albertan feedlot cattle		PDS000133263.4			SAMN32353511	GCA_029649205.1	aph(3'')-Ib=COMPLETE,aph(3'')-Ib=PARTIAL_END_OF_CONTIG,aph(3')-Ia=COMPLETE,aph(6)-Id=COMPLETE,aph(6)-Id=PARTIAL_END_OF_CONTIG,erm(42)=COMPLETE,erm(42)=PARTIAL_END_OF_CONTIG,estT=COMPLETE,floR=COMPLETE,mph(E)=COMPLETE,mph(E)=MISTRANSLATION,msr(E)=COMPLETE,sul2=COMPLETE,sul2=PARTIAL_END_OF_CONTIG,tet(H)=COMPLETE,vat=HMM
aadA31=COMPLETE,aph(3'')-Ib=COMPLETE,aph(3')-Ia=COMPLETE,aph(6)-Id=COMPLETE,sul2=COMPLETE,sul2=PARTIAL_END_OF_CONTIG,tet(H)=COMPLETE,tet(H)=MISTRANSLATION,tet(H)=PARTIAL_END_OF_CONTIG,vat=HMM		228T		228T,"228T_Host","SRS16245904"		Bos taurus	PDT001577792.1	2023-01-15T21:46:39Z	Canada: Alberta	Albertan feedlot cattle		PDS000132802.4			SAMN32353510	GCA_029649165.1	aadA31=COMPLETE,aph(3'')-Ib=COMPLETE,aph(3')-Ia=COMPLETE,aph(6)-Id=COMPLETE,sul2=COMPLETE,sul2=PARTIAL_END_OF_CONTIG,tet(H)=COMPLETE,tet(H)=MISTRANSLATION,tet(H)=PARTIAL_END_OF_CONTIG,vat=HMM
aadA31=COMPLETE,aph(3'')-Ib=COMPLETE,aph(3')-Ia=COMPLETE,aph(6)-Id=COMPLETE,aph(6)-Id=PARTIAL_END_OF_CONTIG,sul2=COMPLETE,sul2=PARTIAL_END_OF_CONTIG,tet(H)=COMPLETE,tet(H)=MISTRANSLATION,tet(H)=PARTIAL_END_OF_CONTIG,vat=HMM		37T		37T,"37T_Host","SRS16245903"		Bos taurus	PDT001577793.1	2023-01-15T21:46:39Z	Canada: Alberta	Albertan feedlot cattle		PDS000132802.4			SAMN32353509	GCA_029649185.1	aadA31=COMPLETE,aph(3'')-Ib=COMPLETE,aph(3')-Ia=COMPLETE,aph(6)-Id=COMPLETE,aph(6)-Id=PARTIAL_END_OF_CONTIG,sul2=COMPLETE,sul2=PARTIAL_END_OF_CONTIG,tet(H)=COMPLETE,tet(H)=MISTRANSLATION,tet(H)=PARTIAL_END_OF_CONTIG,vat=HMM
aadA31=COMPLETE,aph(3'')-Ib=COMPLETE,aph(3')-Ia=COMPLETE,aph(6)-Id=COMPLETE,sul2=COMPLETE,sul2=PARTIAL_END_OF_CONTIG,tet(H)=COMPLETE,tet(H)=MISTRANSLATION,tet(H)=PARTIAL_END_OF_CONTIG,vat=HMM		37N		37N,"37N_Host","SRS16245902"		Bos taurus	PDT001577794.1	2023-01-15T21:46:40Z	Canada: Alberta	Albertan feedlot cattle		PDS000132802.4			SAMN32353508	GCA_029649145.1	aadA31=COMPLETE,aph(3'')-Ib=COMPLETE,aph(3')-Ia=COMPLETE,aph(6)-Id=COMPLETE,sul2=COMPLETE,sul2=PARTIAL_END_OF_CONTIG,tet(H)=COMPLETE,tet(H)=MISTRANSLATION,tet(H)=PARTIAL_END_OF_CONTIG,vat=HMM
aadA31=COMPLETE,aph(3'')-Ib=COMPLETE,aph(3'')-Ib=PARTIAL_END_OF_CONTIG,aph(3')-Ia=COMPLETE,aph(6)-Id=COMPLETE,sul2=COMPLETE,sul2=PARTIAL_END_OF_CONTIG,tet(H)=COMPLETE,tet(H)=MISTRANSLATION,tet(H)=PARTIAL_END_OF_CONTIG,vat=HMM		35N		35N,"35N_Host","SRS16245901"		Bos taurus	PDT001577795.1	2023-01-15T21:46:40Z	Canada: Alberta	Albertan feedlot cattle		PDS000132802.4			SAMN32353507	GCA_029649125.1	aadA31=COMPLETE,aph(3'')-Ib=COMPLETE,aph(3'')-Ib=PARTIAL_END_OF_CONTIG,aph(3')-Ia=COMPLETE,aph(6)-Id=COMPLETE,sul2=COMPLETE,sul2=PARTIAL_END_OF_CONTIG,tet(H)=COMPLETE,tet(H)=MISTRANSLATION,tet(H)=PARTIAL_END_OF_CONTIG,vat=HMM
aadA31=COMPLETE,aph(3'')-Ib=COMPLETE,aph(3'')-Ib=PARTIAL_END_OF_CONTIG,aph(3')-Ia=COMPLETE,aph(3')-Ia=PARTIAL_END_OF_CONTIG,aph(6)-Id=COMPLETE,aph(6)-Id=PARTIAL_END_OF_CONTIG,sul2=COMPLETE,tet(H)=COMPLETE,tet(H)=MISTRANSLATION,tet(H)=PARTIAL_END_OF_CONTIG,vat=HMM		22T		22T,"22T_Host","SRS16245899"		Bos taurus	PDT001577797.1	2023-01-15T21:46:40Z	Canada: Alberta	Albertan feedlot cattle		PDS000132802.4			SAMN32353506	GCA_029649105.1	aadA31=COMPLETE,aph(3'')-Ib=COMPLETE,aph(3'')-Ib=PARTIAL_END_OF_CONTIG,aph(3')-Ia=COMPLETE,aph(3')-Ia=PARTIAL_END_OF_CONTIG,aph(6)-Id=COMPLETE,aph(6)-Id=PARTIAL_END_OF_CONTIG,sul2=COMPLETE,tet(H)=COMPLETE,tet(H)=MISTRANSLATION,tet(H)=PARTIAL_END_OF_CONTIG,vat=HMM
aadA31=COMPLETE,aph(3'')-Ib=COMPLETE,aph(3')-Ia=COMPLETE,aph(6)-Id=COMPLETE,sul2=COMPLETE,sul2=PARTIAL_END_OF_CONTIG,tet(H)=COMPLETE,tet(H)=MISTRANSLATION,tet(H)=PARTIAL_END_OF_CONTIG,vat=HMM		22N		22N,"22N_Host","SRS16245898"		Bos taurus	PDT001577798.1	2023-01-15T21:46:40Z	Canada: Alberta	Albertan feedlot cattle		PDS000132802.4			SAMN32353505	GCA_029649065.1	aadA31=COMPLETE,aph(3'')-Ib=COMPLETE,aph(3')-Ia=COMPLETE,aph(6)-Id=COMPLETE,sul2=COMPLETE,sul2=PARTIAL_END_OF_CONTIG,tet(H)=COMPLETE,tet(H)=MISTRANSLATION,tet(H)=PARTIAL_END_OF_CONTIG,vat=HMM
blaROB-11=COMPLETE,blaROB=COMPLETE,estT=COMPLETE,tet(H)=COMPLETE,vat=HMM		19BRD-057		19BRD-057,"Pasteurella multocida isolate 19BRD-057"	A	cattle	PDT001709439.1	2023-04-26T11:58:14Z	Australia: Queensland			PDS000143608.4			SAMN29020738	GCA_029873295.1	blaROB-11=COMPLETE,blaROB=COMPLETE,estT=COMPLETE,tet(H)=COMPLETE,vat=HMM
blaROB-11=COMPLETE,blaROB=COMPLETE,estT=COMPLETE,tet(H)=COMPLETE,vat=HMM		19BRD-032		19BRD-032,"Pasteurella multocida isolate 19BRD-032"	A	cattle	PDT001711514.1	2023-04-30T03:02:55Z	Australia: Queensland			PDS000143608.4			SAMN29020729	GCA_029906265.1	blaROB-11=COMPLETE,blaROB=COMPLETE,estT=COMPLETE,tet(H)=COMPLETE,vat=HMM
blaROB-11=COMPLETE,blaROB=COMPLETE,estT=COMPLETE,tet(H)=COMPLETE,vat=HMM		18BRD-001		18BRD-001,"Pasteurella multocida isolate 18BRD-001"	A	cattle	PDT001711515.1	2023-04-30T03:03:04Z	Australia: Queensland			PDS000143608.4			SAMN29020687	GCA_029906285.1	blaROB-11=COMPLETE,blaROB=COMPLETE,estT=COMPLETE,tet(H)=COMPLETE,vat=HMM
vat=HMM		P1933		P1933,"SRS18549861"		Bos taurus	PDT001858271.1	2023-08-21T11:52:12Z	USA: Texas			PDS000156339.1			SAMN36892110	GCA_030846735.1	vat=HMM
vat=HMM		sample-B		SRS18833915,"sample-B"		cow	PDT001884373.1	2023-09-13T12:00:45Z	China:qinhuangdao	Qinhuangdao		PDS000158394.1			SAMN37266154	GCA_031432935.1	vat=HMM
blaROB-13=COMPLETE,blaROB-1=COMPLETE,estT=COMPLETE,tet(H)=COMPLETE,vat=HMM		17BRD-035		17BRD-035,"Pasteurella multocida ST394 reference genome, isolate 17BRD-035","SRS11252165"		cattle	PDT001906542.1	2023-09-27T03:18:35Z	Australia: Queensland			PDS000143608.4			SAMN21014890	GCA_032027925.1	blaROB-13=COMPLETE,blaROB-1=COMPLETE,estT=COMPLETE,tet(H)=COMPLETE,vat=HMM
aph(3'')-Ib=COMPLETE,aph(6)-Id=COMPLETE,dfrA1=COMPLETE,sul2=COMPLETE,tet(A)=COMPLETE,vat=HMM		PVNRTVU1		Heart blood,"PVNRTVU1"		Buffalo	PDT001956023.1	2023-10-26T03:13:29Z	India	heart blood		PDS000132820.2			SAMN21524632	GCA_033041955.1	aph(3'')-Ib=COMPLETE,aph(6)-Id=COMPLETE,dfrA1=COMPLETE,sul2=COMPLETE,tet(A)=COMPLETE,vat=HMM
vat=HMM	healthy	94PV		94PV		bovine	PDT001991869.1	2023-11-18T04:49:30Z	Spain	respiratory tract	clinical				SAMN36017155	GCA_033795605.1	vat=HMM
vat=HMM	respiratory disease	870CM		870CM		bovine	PDT001991870.1	2023-11-18T04:50:14Z	Spain	respiratory tract	clinical				SAMN36017154	GCA_033795645.1	vat=HMM
aph(3'')-Ib=COMPLETE,catA3=COMPLETE,sul2=COMPLETE,tet(B)=COMPLETE,vat=HMM	respiratory disease	790CV		790CV		bovine	PDT001991871.1	2023-11-18T04:50:20Z	Spain	respiratory tract	clinical	PDS000166893.1	64		SAMN36017153	GCA_033795665.1	aph(3'')-Ib=COMPLETE,catA3=COMPLETE,sul2=COMPLETE,tet(B)=COMPLETE,vat=HMM
vat=HMM	respiratory disease	756CM		756CM		bovine	PDT001991872.1	2023-11-18T04:50:26Z	Spain	respiratory tract	clinical	PDS000166894.1	19		SAMN36017152	GCA_033795675.1	vat=HMM
aph(3'')-Ib=COMPLETE,catA3=COMPLETE,sul2=COMPLETE,tet(B)=COMPLETE,vat=HMM	respiratory disease	725CV		725CV		bovine	PDT001991873.1	2023-11-18T04:50:32Z	Spain	respiratory tract	clinical	PDS000166893.1	64		SAMN36017151	GCA_033795705.1	aph(3'')-Ib=COMPLETE,catA3=COMPLETE,sul2=COMPLETE,tet(B)=COMPLETE,vat=HMM
aadA31=COMPLETE,aph(3'')-Ib=COMPLETE,aph(3')-Ia=COMPLETE,aph(6)-Id=COMPLETE,mef(C)=COMPLETE,mph(G)=COMPLETE,sul2=COMPLETE,tet(H)=COMPLETE,tet(Y)=COMPLETE,vat=HMM	respiratory disease	720CV		720CV		bovine	PDT001991874.1	2023-11-18T04:50:39Z	Spain	respiratory tract	clinical	PDS000132802.4	14	33	SAMN36017150	GCA_033795715.1	aadA31=COMPLETE,aph(3'')-Ib=COMPLETE,aph(3')-Ia=COMPLETE,aph(6)-Id=COMPLETE,mef(C)=COMPLETE,mph(G)=COMPLETE,sul2=COMPLETE,tet(H)=COMPLETE,tet(Y)=COMPLETE,vat=HMM
vat=HMM	healthy	494PV		494PV		bovine	PDT001991875.1	2023-11-18T04:50:45Z	Spain	respiratory tract	clinical				SAMN36017149	GCA_033795745.1	vat=HMM
vat=HMM	healthy	483PV		483PV		bovine	PDT001991876.1	2023-11-18T04:50:51Z	Spain	respiratory tract	clinical				SAMN36017148	GCA_033795765.1	vat=HMM
vat=HMM	healthy	432PM		432PM		bovine	PDT001991877.1	2023-11-18T04:50:58Z	Spain	respiratory tract	clinical	PDS000166894.1	19		SAMN36017147	GCA_033795785.1	vat=HMM
aph(3'')-Ib=COMPLETE,catA3=COMPLETE,sul2=COMPLETE,tet(B)=COMPLETE,vat=HMM	healthy	282PV		282PV		bovine	PDT001991878.1	2023-11-18T04:52:17Z	Spain	respiratory tract	clinical				SAMN36017145	GCA_033795815.1	aph(3'')-Ib=COMPLETE,catA3=COMPLETE,sul2=COMPLETE,tet(B)=COMPLETE,vat=HMM
vat=HMM	healthy	286PV		286PV		bovine	PDT001991879.1	2023-11-18T04:52:23Z	Spain	respiratory tract	clinical				SAMN36017146	GCA_033795805.1	vat=HMM
aph(3'')-Ib=COMPLETE,aph(3')-Ia=COMPLETE,aph(6)-Id=COMPLETE,mef(C)=COMPLETE,mph(G)=COMPLETE,sul2=COMPLETE,tet(H)=COMPLETE,tet(Y)=COMPLETE,vat=HMM	respiratory disease	189CV		189CV		bovine	PDT001991880.1	2023-11-18T04:52:29Z	Spain	respiratory tract	clinical	PDS000132802.4	14	33	SAMN36017144	GCA_033795845.1	aph(3'')-Ib=COMPLETE,aph(3')-Ia=COMPLETE,aph(6)-Id=COMPLETE,mef(C)=COMPLETE,mph(G)=COMPLETE,sul2=COMPLETE,tet(H)=COMPLETE,tet(Y)=COMPLETE,vat=HMM
vat=HMM	healthy	104PV		104PV		bovine	PDT001991881.1	2023-11-18T04:52:36Z	Spain	respiratory tract	clinical				SAMN36017142	GCA_033795865.1	vat=HMM
vat=HMM	healthy	111PV		111PV		bovine	PDT001991882.1	2023-11-18T04:52:42Z	Spain	respiratory tract	clinical				SAMN36017143	GCA_033795885.1	vat=HMM
		19BRD-184		19BRD-184,"Pasteurella multocida isolate 19BRD-184"	A	cattle	PDT002013491.1	2023-12-01T18:01:21Z	Australia: Queensland			PDS000143608.4			SAMN29020780	GCA_034009475.1
		19BRD-182		19BRD-182,"Pasteurella multocida isolate 19BRD-182"	A	cattle	PDT002013492.1	2023-12-01T18:01:29Z	Australia: Queensland			PDS000143608.4			SAMN29020779	GCA_034009495.1
		19BRD-171		19BRD-171,"Pasteurella multocida isolate 19BRD-171"	A	cattle	PDT002013493.1	2023-12-01T18:01:37Z	Australia: Queensland			PDS000143608.4			SAMN29020775	GCA_034009515.1
		19BRD-174		19BRD-174,"Pasteurella multocida isolate 19BRD-174"	A	cattle	PDT002013494.1	2023-12-01T18:01:43Z	Australia: Queensland			PDS000168865.1			SAMN29020777	GCA_034009535.1
		19BRD-173		19BRD-173,"Pasteurella multocida isolate 19BRD-173"	A	cattle	PDT002013495.1	2023-12-01T18:01:49Z	Australia: Queensland			PDS000143608.4			SAMN29020776	GCA_034009555.1
		19BRD-179		19BRD-179,"Pasteurella multocida isolate 19BRD-179"	A	cattle	PDT002013496.1	2023-12-01T18:01:56Z	Australia: Queensland			PDS000145272.2			SAMN29020778	GCA_034009575.1
		19BRD-167		19BRD-167,"Pasteurella multocida isolate 19BRD-167"	A	cattle	PDT002013497.1	2023-12-01T18:02:22Z	Australia: Queensland			PDS000143608.4			SAMN29020774	GCA_034009695.1
		19BRD-164		19BRD-164,"Pasteurella multocida isolate 19BRD-164"	A	cattle	PDT002013498.1	2023-12-01T18:02:24Z	Australia: Queensland			PDS000143608.4			SAMN29020773	GCA_034009715.1
		19BRD-162		19BRD-162,"Pasteurella multocida isolate 19BRD-162"	A	cattle	PDT002013499.1	2023-12-01T18:02:28Z	Australia: Queensland			PDS000143608.4			SAMN29020772	GCA_034009735.1
tet(H)=COMPLETE		19BRD-146		19BRD-146,"Pasteurella multocida isolate 19BRD-146"	A	cattle	PDT002013500.1	2023-12-01T18:03:15Z	Australia: New South Wales			PDS000143608.4			SAMN29020771	GCA_034009755.1	tet(H)=COMPLETE
		19BRD-142		19BRD-142,"Pasteurella multocida isolate 19BRD-142"	A	cattle	PDT002013501.1	2023-12-01T18:03:27Z	Australia: New South Wales			PDS000143608.4			SAMN29020770	GCA_034009795.1
tet(H)=COMPLETE		19BRD-141		19BRD-141,"Pasteurella multocida isolate 19BRD-141"	A	cattle	PDT002013502.1	2023-12-01T18:03:46Z	Australia: New South Wales			PDS000143608.4			SAMN29020769	GCA_034009855.1	tet(H)=COMPLETE
		19BRD-130		19BRD-130,"Pasteurella multocida isolate 19BRD-130"	A	cattle	PDT002013503.1	2023-12-01T18:03:54Z	Australia: New South Wales						SAMN29020765	GCA_034009875.1
		19BRD-131		19BRD-131,"Pasteurella multocida isolate 19BRD-131"	A	cattle	PDT002013504.1	2023-12-01T18:03:59Z	Australia: New South Wales			PDS000145272.2			SAMN29020766	GCA_034009895.1
		19BRD-133		19BRD-133,"Pasteurella multocida isolate 19BRD-133"	A	cattle	PDT002013505.1	2023-12-01T18:04:05Z	Australia: New South Wales			PDS000145272.2			SAMN29020768	GCA_034009915.1
		19BRD-132		19BRD-132,"Pasteurella multocida isolate 19BRD-132"	A	cattle	PDT002013506.1	2023-12-01T18:04:09Z	Australia: New South Wales			PDS000145272.2			SAMN29020767	GCA_034009935.1
		19BRD-129		19BRD-129,"Pasteurella multocida isolate 19BRD-129"	A	cattle	PDT002013507.1	2023-12-01T18:04:17Z	Australia: New South Wales						SAMN29020764	GCA_034009995.1
		19BRD-127		19BRD-127,"Pasteurella multocida isolate 19BRD-127"	A	cattle	PDT002013508.1	2023-12-01T18:05:15Z	Australia: New South Wales						SAMN29020762	GCA_034010015.1
		19BRD-128		19BRD-128,"Pasteurella multocida isolate 19BRD-128"	A	cattle	PDT002013509.1	2023-12-01T18:05:21Z	Australia: New South Wales						SAMN29020763	GCA_034010035.1
		19BRD-126		19BRD-126,"Pasteurella multocida isolate 19BRD-126"	A	cattle	PDT002013510.1	2023-12-01T18:05:27Z	Australia: New South Wales			PDS000168865.1			SAMN29020761	GCA_034010055.1
		19BRD-125		19BRD-125,"Pasteurella multocida isolate 19BRD-125"	A	cattle	PDT002013511.1	2023-12-01T18:05:32Z	Australia: New South Wales						SAMN29020760	GCA_034010075.1
		19BRD-124		19BRD-124,"Pasteurella multocida isolate 19BRD-124"	A	cattle	PDT002013512.1	2023-12-01T18:05:39Z	Australia: New South Wales						SAMN29020759	GCA_034010095.1
mph(E)=COMPLETE,msr(E)=COMPLETE,tet(H)=COMPLETE		19BRD-112		19BRD-112,"Pasteurella multocida isolate 19BRD-112"	A	cattle	PDT002013513.1	2023-12-01T18:05:45Z	Australia: New South Wales			PDS000143608.4			SAMN29020758	GCA_034010115.1	mph(E)=COMPLETE,msr(E)=COMPLETE,tet(H)=COMPLETE
tet(H)=COMPLETE		19BRD-111		19BRD-111,"Pasteurella multocida isolate 19BRD-111"	A	cattle	PDT002013514.1	2023-12-01T18:05:51Z	Australia: New South Wales			PDS000143608.4			SAMN29020757	GCA_034010135.1	tet(H)=COMPLETE
mph(E)=COMPLETE,msr(E)=COMPLETE,tet(H)=COMPLETE		19BRD-106		19BRD-106,"Pasteurella multocida isolate 19BRD-106"	A	cattle	PDT002013515.1	2023-12-01T18:05:57Z	Australia: New South Wales			PDS000143608.4			SAMN29020755	GCA_034010155.1	mph(E)=COMPLETE,msr(E)=COMPLETE,tet(H)=COMPLETE
tet(H)=COMPLETE		19BRD-110		19BRD-110,"Pasteurella multocida isolate 19BRD-110"	A	cattle	PDT002013516.1	2023-12-01T18:06:03Z	Australia: New South Wales			PDS000143608.4			SAMN29020756	GCA_034010175.1	tet(H)=COMPLETE
tet(H)=COMPLETE		19BRD-104		19BRD-104,"Pasteurella multocida isolate 19BRD-104"	A	cattle	PDT002013517.1	2023-12-01T18:06:09Z	Australia: New South Wales			PDS000143608.4			SAMN29020754	GCA_034010195.1	tet(H)=COMPLETE
		19BRD-101		19BRD-101,"Pasteurella multocida isolate 19BRD-101"	A	cattle	PDT002013518.1	2023-12-01T18:07:16Z	Australia: New South Wales			PDS000143608.4			SAMN29020753	GCA_034010215.1
mph(E)=COMPLETE,msr(E)=COMPLETE		19BRD-100		19BRD-100,"Pasteurella multocida isolate 19BRD-100"	A	cattle	PDT002013519.1	2023-12-01T18:07:22Z	Australia: New South Wales			PDS000143608.4			SAMN29020752	GCA_034010235.1	mph(E)=COMPLETE,msr(E)=COMPLETE
		19BRD-097		19BRD-097,"Pasteurella multocida isolate 19BRD-097"	A	cattle	PDT002013520.1	2023-12-01T18:07:30Z	Australia: New South Wales			PDS000133063.9			SAMN29020750	GCA_034010255.1
mph(E)=COMPLETE,msr(E)=COMPLETE		19BRD-098		19BRD-098,"Pasteurella multocida isolate 19BRD-098"	A	cattle	PDT002013521.1	2023-12-01T18:07:36Z	Australia: New South Wales			PDS000143608.4			SAMN29020751	GCA_034010275.1	mph(E)=COMPLETE,msr(E)=COMPLETE
		19BRD-095		19BRD-095,"Pasteurella multocida isolate 19BRD-095"	A	cattle	PDT002013522.1	2023-12-01T18:07:41Z	Australia: New South Wales			PDS000143608.4			SAMN29020749	GCA_034010295.1
mph(E)=COMPLETE,msr(E)=COMPLETE		19BRD-094		19BRD-094,"Pasteurella multocida isolate 19BRD-094"	A	cattle	PDT002013523.1	2023-12-01T18:07:47Z	Australia: New South Wales			PDS000143608.4			SAMN29020748	GCA_034010315.1	mph(E)=COMPLETE,msr(E)=COMPLETE
		19BRD-093		19BRD-093,"Pasteurella multocida isolate 19BRD-093"	A	cattle	PDT002013524.1	2023-12-01T18:07:53Z	Australia: New South Wales			PDS000143608.4			SAMN29020747	GCA_034010335.1
mph(E)=COMPLETE,msr(E)=COMPLETE		19BRD-085		19BRD-085,"Pasteurella multocida isolate 19BRD-085"	A	cattle	PDT002013525.1	2023-12-01T18:07:59Z	Australia: New South Wales			PDS000143608.4			SAMN29020746	GCA_034010355.1	mph(E)=COMPLETE,msr(E)=COMPLETE
		19BRD-068		19BRD-068,"Pasteurella multocida isolate 19BRD-068"	A	cattle	PDT002013526.1	2023-12-01T18:08:05Z	Australia: Queensland			PDS000168867.1			SAMN29020744	GCA_034010375.1
		19BRD-072		19BRD-072,"Pasteurella multocida isolate 19BRD-072"	A	cattle	PDT002013527.1	2023-12-01T18:08:09Z	Australia: Queensland						SAMN29020745	GCA_034010395.1
		19BRD-067		19BRD-067,"Pasteurella multocida isolate 19BRD-067"	A	cattle	PDT002013528.1	2023-12-01T18:08:11Z	Australia: Queensland			PDS000145272.2			SAMN29020743	GCA_034010415.1
		19BRD-062		19BRD-062,"Pasteurella multocida isolate 19BRD-062"	A	cattle	PDT002013529.1	2023-12-01T18:08:15Z	Australia: Queensland			PDS000143608.4			SAMN29020741	GCA_034010435.1
		19BRD-065		19BRD-065,"Pasteurella multocida isolate 19BRD-065"	A	cattle	PDT002013530.1	2023-12-01T18:09:19Z	Australia: Queensland						SAMN29020742	GCA_034010455.1
		19BRD-061		19BRD-061,"Pasteurella multocida isolate 19BRD-061"	A	cattle	PDT002013531.1	2023-12-01T18:09:25Z	Australia: Queensland			PDS000133063.9			SAMN29020740	GCA_034010475.1
		19BRD-050		19BRD-050,"Pasteurella multocida isolate 19BRD-050"	A	cattle	PDT002013532.1	2023-12-01T18:09:31Z	Australia: Queensland			PDS000143608.4			SAMN29020737	GCA_034010495.1
		19BRD-060		19BRD-060,"Pasteurella multocida isolate 19BRD-060"	A	cattle	PDT002013533.1	2023-12-01T18:09:38Z	Australia: Queensland			PDS000168865.1			SAMN29020739	GCA_034010515.1
blaROB-11=COMPLETE,blaROB=COMPLETE,estT=COMPLETE,tet(H)=COMPLETE		19BRD-057		19BRD-057,"Pasteurella multocida isolate 19BRD-057"	A	cattle	PDT002013534.1	2023-12-01T18:09:44Z	Australia: Queensland			PDS000143608.4			SAMN29020738	GCA_034010535.1	blaROB-11=COMPLETE,blaROB=COMPLETE,estT=COMPLETE,tet(H)=COMPLETE
		19BRD-046		19BRD-046,"Pasteurella multocida isolate 19BRD-046"	A	cattle	PDT002013535.1	2023-12-01T18:09:50Z	Australia: Queensland			PDS000143608.4			SAMN29020736	GCA_034010555.1
blaROB=COMPLETE,estT=COMPLETE,tet(H)=COMPLETE		19BRD-042		19BRD-042,"Pasteurella multocida isolate 19BRD-042"	A	cattle	PDT002013536.1	2023-12-01T18:09:56Z	Australia: Queensland						SAMN29020735	GCA_034010575.1	blaROB=COMPLETE,estT=COMPLETE,tet(H)=COMPLETE
		19BRD-040		19BRD-040,"Pasteurella multocida isolate 19BRD-040"	A	cattle	PDT002013537.1	2023-12-01T18:10:03Z	Australia: Queensland			PDS000143608.4			SAMN29020734	GCA_034010595.1
mph(E)=COMPLETE,msr(E)=COMPLETE		19BRD-039		19BRD-039,"Pasteurella multocida isolate 19BRD-039"	A	cattle	PDT002013538.1	2023-12-01T18:10:09Z	Australia: Queensland						SAMN29020733	GCA_034010615.1	mph(E)=COMPLETE,msr(E)=COMPLETE
		19BRD-036		19BRD-036,"Pasteurella multocida isolate 19BRD-036"	A	cattle	PDT002013539.1	2023-12-01T18:10:09Z	Australia: Queensland			PDS000143608.4			SAMN29020731	GCA_034010635.1
		19BRD-038		19BRD-038,"Pasteurella multocida isolate 19BRD-038"	A	cattle	PDT002013540.1	2023-12-01T18:10:15Z	Australia: Queensland			PDS000143608.4			SAMN29020732	GCA_034010655.1
		19BRD-033		19BRD-033,"Pasteurella multocida isolate 19BRD-033"	A	cattle	PDT002013541.1	2023-12-01T18:10:21Z	Australia: Queensland			PDS000143608.4			SAMN29020730	GCA_034010675.1
blaROB-11=COMPLETE,blaROB=COMPLETE,estT=COMPLETE,tet(H)=COMPLETE		19BRD-032		19BRD-032,"Pasteurella multocida isolate 19BRD-032"	A	cattle	PDT002013542.1	2023-12-01T18:11:13Z	Australia: Queensland			PDS000143608.4			SAMN29020729	GCA_034010695.1	blaROB-11=COMPLETE,blaROB=COMPLETE,estT=COMPLETE,tet(H)=COMPLETE
		19BRD-026		19BRD-026,"Pasteurella multocida isolate 19BRD-026"	A	cattle	PDT002013543.1	2023-12-01T18:11:19Z	Australia: Queensland			PDS000143608.4			SAMN29020728	GCA_034010715.1
		19BRD-023		19BRD-023,"Pasteurella multocida isolate 19BRD-023"	A	cattle	PDT002013544.1	2023-12-01T18:11:25Z	Australia: Queensland			PDS000143608.4			SAMN29020727	GCA_034010735.1
mph(E)=COMPLETE,msr(E)=COMPLETE		19BRD-020		19BRD-020,"Pasteurella multocida isolate 19BRD-020"	A	cattle	PDT002013545.1	2023-12-01T18:11:31Z	Australia: South Australia			PDS000143608.4			SAMN29020726	GCA_034010755.1	mph(E)=COMPLETE,msr(E)=COMPLETE
		19BRD-018		19BRD-018,"Pasteurella multocida isolate 19BRD-018"	A	cattle	PDT002013546.1	2023-12-01T18:11:37Z	Australia: South Australia			PDS000143608.4			SAMN29020725	GCA_034010775.1
mph(E)=COMPLETE,msr(E)=COMPLETE		19BRD-017		19BRD-017,"Pasteurella multocida isolate 19BRD-017"	A	cattle	PDT002013547.1	2023-12-01T18:11:43Z	Australia: South Australia			PDS000143608.4			SAMN29020724	GCA_034010795.1	mph(E)=COMPLETE,msr(E)=COMPLETE
mph(E)=COMPLETE,msr(E)=COMPLETE		19BRD-016		19BRD-016,"Pasteurella multocida isolate 19BRD-016"	A	cattle	PDT002013548.1	2023-12-01T18:11:49Z	Australia: South Australia			PDS000143608.4			SAMN29020723	GCA_034010815.1	mph(E)=COMPLETE,msr(E)=COMPLETE
tet(H)=COMPLETE		19BRD-014		19BRD-014,"Pasteurella multocida isolate 19BRD-014"	A	cattle	PDT002013549.1	2023-12-01T18:11:55Z	Australia: New South Wales			PDS000143608.4			SAMN29020722	GCA_034010835.1	tet(H)=COMPLETE
mph(E)=COMPLETE,msr(E)=COMPLETE,tet(H)=COMPLETE		19BRD-011		19BRD-011,"Pasteurella multocida isolate 19BRD-011"	A	cattle	PDT002013550.1	2023-12-01T18:12:01Z	Australia: New South Wales			PDS000143608.4			SAMN29020721	GCA_034010855.1	mph(E)=COMPLETE,msr(E)=COMPLETE,tet(H)=COMPLETE
tet(H)=COMPLETE		19BRD-010		19BRD-010,"Pasteurella multocida isolate 19BRD-010"	A	cattle	PDT002013551.1	2023-12-01T18:12:14Z	Australia: New South Wales			PDS000143608.4			SAMN29020720	GCA_034010875.1	tet(H)=COMPLETE
		19BRD-009		19BRD-009,"Pasteurella multocida isolate 19BRD-009"	A	cattle	PDT002013552.1	2023-12-01T18:12:20Z	Australia: South Australia			PDS000145272.2			SAMN29020719	GCA_034010895.1
		19BRD-007		19BRD-007,"Pasteurella multocida isolate 19BRD-007"	A	cattle	PDT002013553.1	2023-12-01T18:12:26Z	Australia: South Australia			PDS000145272.2			SAMN29020718	GCA_034010915.1
		18BRD-065		18BRD-065,"Pasteurella multocida isolate 18BRD-065"	A	cattle	PDT002013554.1	2023-12-01T18:12:33Z	Australia: Queensland			PDS000168861.1			SAMN29020717	GCA_034010935.1
		18BRD-063		18BRD-063,"Pasteurella multocida isolate 18BRD-063"	A	cattle	PDT002013555.1	2023-12-01T18:13:17Z	Australia: New South Wales			PDS000143608.4			SAMN29020715	GCA_034010955.1
		18BRD-062		18BRD-062,"Pasteurella multocida isolate 18BRD-062"	A	cattle	PDT002013556.1	2023-12-01T18:13:23Z	Australia: Victoria			PDS000168865.1			SAMN29020714	GCA_034010975.1
		18BRD-064		18BRD-064,"Pasteurella multocida isolate 18BRD-064"	A	cattle	PDT002013557.1	2023-12-01T18:13:30Z	Australia: Queensland			PDS000168861.1			SAMN29020716	GCA_034010995.1
		18BRD-060		18BRD-060,"Pasteurella multocida isolate 18BRD-060"	A	cattle	PDT002013558.1	2023-12-01T18:13:35Z	Australia: Victoria			PDS000168866.1			SAMN29020712	GCA_034011015.1
		18BRD-061		18BRD-061,"Pasteurella multocida isolate 18BRD-061"	A	cattle	PDT002013559.1	2023-12-01T18:13:40Z	Australia: Victoria			PDS000168865.1			SAMN29020713	GCA_034011035.1
		18BRD-059		18BRD-059,"Pasteurella multocida isolate 18BRD-059"	A	cattle	PDT002013560.1	2023-12-01T18:13:46Z	Australia: Victoria						SAMN29020711	GCA_034011055.1
		18BRD-058		18BRD-058,"Pasteurella multocida isolate 18BRD-058"	A	cattle	PDT002013561.1	2023-12-01T18:13:52Z	Australia: Victoria			PDS000168868.1			SAMN29020710	GCA_034011075.1
		18BRD-051		18BRD-051,"Pasteurella multocida isolate 18BRD-051"	A	cattle	PDT002013562.1	2023-12-01T18:13:59Z	Australia: New South Wales			PDS000168866.1			SAMN29020709	GCA_034011095.1
		18BRD-049		18BRD-049,"Pasteurella multocida isolate 18BRD-049"	A	cattle	PDT002013563.1	2023-12-01T18:14:05Z	Australia: New South Wales			PDS000168865.1			SAMN29020707	GCA_034011115.1
		18BRD-050		18BRD-050,"Pasteurella multocida isolate 18BRD-050"	A	cattle	PDT002013564.1	2023-12-01T18:14:11Z	Australia: New South Wales			PDS000168865.1			SAMN29020708	GCA_034011135.1
		18BRD-046		18BRD-046,"Pasteurella multocida isolate 18BRD-046"	A	cattle	PDT002013565.1	2023-12-01T18:15:10Z	Australia: New South Wales			PDS000143608.4			SAMN29020704	GCA_034011155.1
		18BRD-048		18BRD-048,"Pasteurella multocida isolate 18BRD-048"	A	cattle	PDT002013566.1	2023-12-01T18:15:16Z	Australia: New South Wales			PDS000168865.1			SAMN29020706	GCA_034011175.1
		18BRD-044		18BRD-044,"Pasteurella multocida isolate 18BRD-044"	A	cattle	PDT002013567.1	2023-12-01T18:15:22Z	Australia: New South Wales			PDS000168865.1			SAMN29020702	GCA_034011195.1
		18BRD-043		18BRD-043,"Pasteurella multocida isolate 18BRD-043"	A	cattle	PDT002013568.1	2023-12-01T18:15:28Z	Australia: New South Wales			PDS000168865.1			SAMN29020701	GCA_034011215.1
		18BRD-045		18BRD-045,"Pasteurella multocida isolate 18BRD-045"	A	cattle	PDT002013569.1	2023-12-01T18:15:34Z	Australia: New South Wales			PDS000168866.1			SAMN29020703	GCA_034011235.1
		18BRD-042		18BRD-042,"Pasteurella multocida isolate 18BRD-042"	A	cattle	PDT002013570.1	2023-12-01T18:15:41Z	Australia: New South Wales						SAMN29020700	GCA_034011255.1
mph(E)=COMPLETE,msr(E)=COMPLETE		18BRD-025		18BRD-025,"Pasteurella multocida isolate 18BRD-025"	A	cattle	PDT002013571.1	2023-12-01T18:15:48Z	Australia: South Australia			PDS000143608.4			SAMN29020699	GCA_034011275.1	mph(E)=COMPLETE,msr(E)=COMPLETE
		18BRD-022		18BRD-022,"Pasteurella multocida isolate 18BRD-022"	A	cattle	PDT002013572.1	2023-12-01T18:15:54Z	Australia: South Australia			PDS000143608.4			SAMN29020698	GCA_034011295.1
		18BRD-021		18BRD-021,"Pasteurella multocida isolate 18BRD-021"	A	cattle	PDT002013573.1	2023-12-01T18:16:00Z	Australia: South Australia			PDS000143608.4			SAMN29020697	GCA_034011315.1
		18BRD-020		18BRD-020,"Pasteurella multocida isolate 18BRD-020"	A	cattle	PDT002013574.1	2023-12-01T18:16:09Z	Australia: South Australia			PDS000143608.4			SAMN29020696	GCA_034011335.1
		18BRD-019		18BRD-019,"Pasteurella multocida isolate 18BRD-019"	A	cattle	PDT002013575.1	2023-12-01T18:16:24Z	Australia: South Australia			PDS000143608.4			SAMN29020695	GCA_034011355.1
		18BRD-014		18BRD-014,"Pasteurella multocida isolate 18BRD-014"	A	cattle	PDT002013576.1	2023-12-01T18:16:22Z	Australia: Queensland						SAMN29020694	GCA_034011375.1
		18BRD-012		18BRD-012,"Pasteurella multocida isolate 18BRD-012"	A	cattle	PDT002013577.1	2023-12-01T18:16:28Z	Australia: Queensland			PDS000133063.9			SAMN29020693	GCA_034011395.1
		18BRD-010		18BRD-010,"Pasteurella multocida isolate 18BRD-010"	A	cattle	PDT002013578.1	2023-12-01T18:17:16Z	Australia: Queensland						SAMN29020692	GCA_034011455.1
		18BRD-006		18BRD-006,"Pasteurella multocida isolate 18BRD-006"	A	cattle	PDT002013579.1	2023-12-01T18:17:34Z	Australia: Queensland			PDS000168866.1			SAMN29020689	GCA_034011515.1
aph(3'')-Ib=COMPLETE,blaROB=COMPLETE,sul2=COMPLETE		18BRD-005		18BRD-005,"Pasteurella multocida isolate 18BRD-005"	A	cattle	PDT002013580.1	2023-12-01T18:17:40Z	Australia: Queensland						SAMN29020688	GCA_034011545.1	aph(3'')-Ib=COMPLETE,blaROB=COMPLETE,sul2=COMPLETE
		18BRD-008		18BRD-008,"Pasteurella multocida isolate 18BRD-008"	A	cattle	PDT002013581.1	2023-12-01T18:17:46Z	Australia: Queensland			PDS000143608.4			SAMN29020691	GCA_034011535.1
		18BRD-007		18BRD-007,"Pasteurella multocida isolate 18BRD-007"	A	cattle	PDT002013582.1	2023-12-01T18:18:04Z	Australia: Queensland			PDS000143608.4			SAMN29020690	GCA_034011615.1
blaROB-11=COMPLETE,blaROB=COMPLETE,estT=COMPLETE,tet(H)=COMPLETE		18BRD-001		18BRD-001,"Pasteurella multocida isolate 18BRD-001"	A	cattle	PDT002013583.1	2023-12-01T18:18:10Z	Australia: Queensland			PDS000143608.4			SAMN29020687	GCA_034011635.1	blaROB-11=COMPLETE,blaROB=COMPLETE,estT=COMPLETE,tet(H)=COMPLETE
		17BRD-066		17BRD-066,"Pasteurella multocida isolate 17BRD-066"	A	cattle	PDT002013584.1	2023-12-01T18:18:29Z	Australia: Victoria						SAMN29020686	GCA_034011715.1
		17BRD-062		17BRD-062,"Pasteurella multocida isolate 17BRD-062"	A	cattle	PDT002013585.1	2023-12-01T18:18:31Z	Australia: Victoria						SAMN29020684	GCA_034011735.1
		17BRD-063		17BRD-063,"Pasteurella multocida isolate 17BRD-063"	A	cattle	PDT002013586.1	2023-12-01T18:18:37Z	Australia: Queensland			PDS000168869.1			SAMN29020685	GCA_034011775.1
		17BRD-061		17BRD-061,"Pasteurella multocida isolate 17BRD-061"	D	cattle	PDT002013587.1	2023-12-01T18:18:43Z	Australia: Victoria						SAMN29020683	GCA_034011795.1
		17BRD-060		17BRD-060,"Pasteurella multocida isolate 17BRD-060"	A	cattle	PDT002013588.1	2023-12-01T18:18:43Z	Australia: New South Wales			PDS000168865.1			SAMN29020682	GCA_034011815.1
		17BRD-059		17BRD-059,"Pasteurella multocida isolate 17BRD-059"	A	cattle	PDT002013589.1	2023-12-01T18:18:50Z	Australia: Queensland			PDS000168865.1			SAMN29020681	GCA_034011855.1
		17BRD-056		17BRD-056,"Pasteurella multocida isolate 17BRD-056"	A	cattle	PDT002013590.1	2023-12-01T18:19:03Z	Australia: Victoria			PDS000168868.1			SAMN29020678	GCA_034011915.1
		17BRD-055		17BRD-055,"Pasteurella multocida isolate 17BRD-055"	A	cattle	PDT002013591.1	2023-12-01T18:19:24Z	Australia: Victoria			PDS000168866.1			SAMN29020677	GCA_034011965.1
mph(E)=COMPLETE,msr(E)=COMPLETE		17BRD-057		17BRD-057,"Pasteurella multocida isolate 17BRD-057"	A	cattle	PDT002013592.1	2023-12-01T18:19:36Z	Australia: Victoria			PDS000143608.4			SAMN29020679	GCA_034011995.1	mph(E)=COMPLETE,msr(E)=COMPLETE
		17BRD-058		17BRD-058,"Pasteurella multocida isolate 17BRD-058"	A	cattle	PDT002013593.1	2023-12-01T18:19:48Z	Australia: Queensland			PDS000168866.1			SAMN29020680	GCA_034012035.1
		17BRD-054		17BRD-054,"Pasteurella multocida isolate 17BRD-054"	A	cattle	PDT002013594.1	2023-12-01T18:20:00Z	Australia: Victoria						SAMN29020676	GCA_034012075.1
aph(3'')-Ib=COMPLETE,aph(3')-Ia=COMPLETE,aph(6)-Id=COMPLETE,aph(6)-Id=PARTIAL,sul2=COMPLETE,tet(Y)=COMPLETE		17BRD-053		17BRD-053,"Pasteurella multocida isolate 17BRD-053"	D	cattle	PDT002013595.1	2023-12-01T18:20:20Z	Australia: Victoria			PDS000168870.1			SAMN29020675	GCA_034012115.1	aph(3'')-Ib=COMPLETE,aph(3')-Ia=COMPLETE,aph(6)-Id=COMPLETE,aph(6)-Id=PARTIAL,sul2=COMPLETE,tet(Y)=COMPLETE
		17BRD-052		17BRD-052,"Pasteurella multocida isolate 17BRD-052"	A	cattle	PDT002013596.1	2023-12-01T18:20:27Z	Australia: Victoria			PDS000133063.9			SAMN29020674	GCA_034012135.1
		17BRD-051		17BRD-051,"Pasteurella multocida isolate 17BRD-051"	A	cattle	PDT002013597.1	2023-12-01T18:20:43Z	Australia: Queensland						SAMN29020673	GCA_034012175.1
		17BRD-050		17BRD-050,"Pasteurella multocida isolate 17BRD-050"	A	cattle	PDT002013598.1	2023-12-01T18:20:50Z	Australia: Victoria			PDS000143608.4			SAMN29020672	GCA_034012195.1
		17BRD-049		17BRD-049,"Pasteurella multocida isolate 17BRD-049"	A	cattle	PDT002013599.1	2023-12-01T18:21:05Z	Australia: Queensland						SAMN29020671	GCA_034012235.1
		17BRD-048		17BRD-048,"Pasteurella multocida isolate 17BRD-048"	D	cattle	PDT002013600.1	2023-12-01T18:21:23Z	Australia: Queensland						SAMN29020670	GCA_034012295.1
		17BRD-047		17BRD-047,"Pasteurella multocida isolate 17BRD-047"	D	cattle	PDT002013601.1	2023-12-01T18:21:32Z	Australia: Queensland						SAMN29020669	GCA_034012335.1
		17BRD-046		17BRD-046,"Pasteurella multocida isolate 17BRD-046"	A	cattle	PDT002013602.1	2023-12-01T18:21:39Z	Australia: Queensland			PDS000168865.1			SAMN29020668	GCA_034012375.1
		17BRD-044		17BRD-044,"Pasteurella multocida isolate 17BRD-044"	A	cattle	PDT002013603.1	2023-12-01T18:22:13Z	Australia: Queensland			PDS000168865.1			SAMN29020666	GCA_034012435.1
		17BRD-045		17BRD-045,"Pasteurella multocida isolate 17BRD-045"	A	cattle	PDT002013604.1	2023-12-01T18:22:20Z	Australia: Queensland			PDS000168865.1			SAMN29020667	GCA_034012455.1
		17BRD-043		17BRD-043,"Pasteurella multocida isolate 17BRD-043"	A	cattle	PDT002013605.1	2023-12-01T18:22:31Z	Australia: Queensland			PDS000168865.1			SAMN29020665	GCA_034012495.1
aph(3'')-Ib=COMPLETE,aph(3')-Ia=COMPLETE,aph(6)-Id=COMPLETE,aph(6)-Id=PARTIAL,sul2=COMPLETE,tet(Y)=COMPLETE		17BRD-042		17BRD-042,"Pasteurella multocida isolate 17BRD-042"	D	cattle	PDT002013606.1	2023-12-01T18:22:34Z	Australia: Queensland						SAMN29020664	GCA_034012515.1	aph(3'')-Ib=COMPLETE,aph(3')-Ia=COMPLETE,aph(6)-Id=COMPLETE,aph(6)-Id=PARTIAL,sul2=COMPLETE,tet(Y)=COMPLETE
aph(3'')-Ib=COMPLETE,aph(3')-Ia=COMPLETE,aph(6)-Id=COMPLETE,aph(6)-Id=PARTIAL,sul2=COMPLETE,tet(Y)=COMPLETE		17BRD-041		17BRD-041,"Pasteurella multocida isolate 17BRD-041"	D	cattle	PDT002013607.1	2023-12-01T18:22:39Z	Australia: Queensland			PDS000168870.1			SAMN29020663	GCA_034012535.1	aph(3'')-Ib=COMPLETE,aph(3')-Ia=COMPLETE,aph(6)-Id=COMPLETE,aph(6)-Id=PARTIAL,sul2=COMPLETE,tet(Y)=COMPLETE
mph(E)=COMPLETE,msr(E)=COMPLETE		17BRD-040		17BRD-040,"Pasteurella multocida isolate 17BRD-040"	A	cattle	PDT002013608.1	2023-12-01T18:24:12Z	Australia: Queensland			PDS000143608.4			SAMN29020662	GCA_034012635.1	mph(E)=COMPLETE,msr(E)=COMPLETE
		17BRD-037		17BRD-037,"Pasteurella multocida isolate 17BRD-037"	A	cattle	PDT002013609.1	2023-12-01T18:24:18Z	Australia: Victoria			PDS000133063.9			SAMN29020659	GCA_034012655.1
		17BRD-039		17BRD-039,"Pasteurella multocida isolate 17BRD-039"	A	cattle	PDT002013610.1	2023-12-01T18:24:39Z	Australia: Queensland						SAMN29020661	GCA_034012715.1
aph(3'')-Ib=COMPLETE,aph(3')-Ia=COMPLETE,aph(6)-Id=COMPLETE,aph(6)-Id=PARTIAL,sul2=COMPLETE,tet(Y)=COMPLETE		17BRD-038		17BRD-038,"Pasteurella multocida isolate 17BRD-038"	D	cattle	PDT002013611.1	2023-12-01T18:24:46Z	Australia: Victoria						SAMN29020660	GCA_034012735.1	aph(3'')-Ib=COMPLETE,aph(3')-Ia=COMPLETE,aph(6)-Id=COMPLETE,aph(6)-Id=PARTIAL,sul2=COMPLETE,tet(Y)=COMPLETE
		17BRD-036		17BRD-036,"Pasteurella multocida isolate 17BRD-036"	A	cattle	PDT002013612.1	2023-12-01T18:24:52Z	Australia: Queensland			PDS000143608.4			SAMN29020658	GCA_034012755.1
		17BRD-034		17BRD-034,"Pasteurella multocida isolate 17BRD-034"	A	cattle	PDT002013613.1	2023-12-01T18:25:11Z	Australia: New South Wales						SAMN29020657	GCA_034012835.1
		17BRD-033		17BRD-033,"Pasteurella multocida isolate 17BRD-033"	A	cattle	PDT002013614.1	2023-12-01T18:25:18Z	Australia: Queensland						SAMN29020656	GCA_034012875.1
		17BRD-031		17BRD-031,"Pasteurella multocida isolate 17BRD-031"	A	cattle	PDT002013615.1	2023-12-01T18:25:23Z	Australia: Queensland			PDS000143608.4			SAMN29020654	GCA_034012895.1
		17BRD-032		17BRD-032,"Pasteurella multocida isolate 17BRD-032"	A	cattle	PDT002013616.1	2023-12-01T18:25:29Z	Australia: Queensland			PDS000133268.4			SAMN29020655	GCA_034012935.1
		17BRD-030		17BRD-030,"Pasteurella multocida isolate 17BRD-030"	A	cattle	PDT002013617.1	2023-12-01T18:25:35Z	Australia: Queensland						SAMN29020653	GCA_034012975.1
		17BRD-028		17BRD-028,"Pasteurella multocida isolate 17BRD-028"	A	cattle	PDT002013618.1	2023-12-01T18:25:37Z	Australia: Queensland						SAMN29020651	GCA_034012995.1
		17BRD-027		17BRD-027,"Pasteurella multocida isolate 17BRD-027"	A	cattle	PDT002013619.1	2023-12-01T18:25:48Z	Australia: Queensland			PDS000143608.4			SAMN29020650	GCA_034013055.1
		17BRD-029		17BRD-029,"Pasteurella multocida isolate 17BRD-029"	A	cattle	PDT002013620.1	2023-12-01T18:25:50Z	Australia: Queensland			PDS000168865.1			SAMN29020652	GCA_034013075.1
		17BRD-026		17BRD-026,"Pasteurella multocida isolate 17BRD-026"	A	cattle	PDT002013621.1	2023-12-01T18:25:54Z	Australia: Queensland			PDS000168865.1			SAMN29020649	GCA_034013095.1
		17BRD-024		17BRD-024,"Pasteurella multocida isolate 17BRD-024"	A	cattle	PDT002013622.1	2023-12-01T18:25:56Z	Australia: Queensland			PDS000143608.4			SAMN29020647	GCA_034013115.1
		17BRD-025		17BRD-025,"Pasteurella multocida isolate 17BRD-025"	A	cattle	PDT002013623.1	2023-12-01T18:25:59Z	Australia: Queensland			PDS000143608.4			SAMN29020648	GCA_034013135.1
		17BRD-023		17BRD-023,"Pasteurella multocida isolate 17BRD-023"	A	cattle	PDT002013624.1	2023-12-01T18:27:14Z	Australia: Queensland						SAMN29020646	GCA_034013155.1
		17BRD-005		17BRD-005,"Pasteurella multocida isolate 17BRD-005"	A	cattle	PDT002013625.1	2023-12-01T18:27:20Z	Australia: Queensland			PDS000168867.1			SAMN29020643	GCA_034013175.1
		17BRD-022		17BRD-022,"Pasteurella multocida isolate 17BRD-022"	A	cattle	PDT002013626.1	2023-12-01T18:27:26Z	Australia: Victoria			PDS000133063.9			SAMN29020645	GCA_034013195.1
		17BRD-021		17BRD-021,"Pasteurella multocida isolate 17BRD-021"	A	cattle	PDT002013627.1	2023-12-01T18:27:31Z	Australia: Victoria			PDS000168869.1			SAMN29020644	GCA_034013215.1
tet(H)=COMPLETE		18BRD-047		18BRD-047,"Pasteurella multocida isolate 18BRD-047"	A	cattle	PDT002013628.1	2023-12-01T18:31:16Z	Australia: New South Wales			PDS000143608.4			SAMN29020705	GCA_034013235.1	tet(H)=COMPLETE
tet(B)=COMPLETE,vat=HMM	pneumonia	Mol		Mol,"P.multocida Mol"		cattle	PDT002072049.1	2024-02-04T04:10:31Z	Russia	lung	clinical	PDS000173072.2	42		SAMN38881648	GCA_036348735.1	tet(B)=COMPLETE,vat=HMM
aph(3'')-Ib=COMPLETE,aph(3')-Ia=COMPLETE,aph(6)-Id=COMPLETE,blaTEM-1=COMPLETE,catA2=COMPLETE,dfrA4=COMPLETE,sul2=COMPLETE,tet(B)=COMPLETE,vat=HMM	Hemorrhagic Septicemia	PMR212		BR2022212,"PMR212"		buffalo	PDT002399144.1	2024-09-28T03:08:22Z	India	nasal swabs	clinical	PDS000132822.4	7		SAMN33764695	GCA_042409135.1	aph(3'')-Ib=COMPLETE,aph(3')-Ia=COMPLETE,aph(6)-Id=COMPLETE,blaTEM-1=COMPLETE,catA2=COMPLETE,dfrA4=COMPLETE,sul2=COMPLETE,tet(B)=COMPLETE,vat=HMM
floR=COMPLETE,vat=HMM		103220		103220,"MSL103220","SRS22968630"		bovine	PDT002452675.2	2024-10-30T12:50:57Z	United Kingdom: Scotland, Midlothian	lung from 10-week old calf					SAMN44375997	GCA_044095825.1	floR=COMPLETE,vat=HMM
vat=HMM		strain 90		BK 2,"strain 90"		Bos taurus	PDT002503147.1	2024-11-26T19:37:56Z	Kazakhstan:East Kazakhstan region			PDS000210414.1			SAMN41600300	GCA_045348625.1	vat=HMM
aac(3)-IIe=COMPLETE,aph(3'')-Ib=COMPLETE,aph(3')-Ia=COMPLETE,catA3=COMPLETE,mef(C)=COMPLETE,mph(G)=COMPLETE,sul2=COMPLETE,tet(Y)=COMPLETE,vat=HMM		Pm126		Pasteurella multocida Pm126,"Pm126","SRS20184120"		Cattle	PDT002514742.1	2024-12-04T21:53:56Z	Austria	lung					SAMN39497375	GCA_045689945.1	aac(3)-IIe=COMPLETE,aph(3'')-Ib=COMPLETE,aph(3')-Ia=COMPLETE,catA3=COMPLETE,mef(C)=COMPLETE,mph(G)=COMPLETE,sul2=COMPLETE,tet(Y)=COMPLETE,vat=HMM

## Sheet: Norwegian-NCBI-Dataset 2
source_file	ST	Cap	LPS	Clonal Complex	Country	Subspecies
GCA_000291605.1_ASM29160v1_genomic	122	B	2	CC122	India	P. multocida subsp. multocida
GCA_000296345.2_ASM29634v2_genomic	122	B	2	CC122	India	P. multocida subsp. multocida
GCA_000409915.1_1500E_genomic	79	A	3	CC13	Scotland	P. multocida subsp. multocida
GCA_000412015.1_P1933_genomic	80	A	3	CC13	Scotland	P. multocida subsp. multocida
GCA_000412035.1_ASM41203v1_genomic	79	A	3	CC13	Scotland	P. multocida subsp. multocida
GCA_000412075.1_Pmultocida_hybrid671-90_genomic	349	A	6	CC74	United Kingdom	P. multocida subsp. multocida
GCA_000412125.1_1500C_genomic	122	B	2	CC122	Scotland	P. multocida subsp. multocida
GCA_000413135.2_P1062v2_genomic	80	A	3	CC13	USA	P. multocida subsp. multocida
GCA_000478235.1_ASM47823v1_genomic	79	A	3	CC13	Sri Lanka	P. multocida subsp. multocida
GCA_000731735.1_ASM73173v1_genomic	122	B	2	CC122	India	P. multocida subsp. multocida
GCA_000731745.1_ASM73174v1_genomic	122	B	2	CC122	India	P. multocida subsp. multocida
GCA_001027685.1_ASM102768v1_genomic	122	B	2	CC122	Pakistan	P. multocida subsp. multocida
GCA_001027695.1_ASM102769v1_genomic	122	B	2	CC122	Pakistan	P. multocida subsp. multocida
GCA_001027735.1_ASM102773v1_genomic	122	B	2	CC122	Pakistan	P. multocida subsp. multocida
GCA_001027755.1_ASM102775v1_genomic	122	B	2	CC122	Thailand	P. multocida subsp. multocida
GCA_001027805.1_ASM102780v1_genomic	122	B	2	CC122	Pakistan	P. multocida subsp. multocida
GCA_001027815.1_ASM102781v1_genomic	122	B	2	CC122	Thailand	P. multocida subsp. multocida
GCA_001027825.1_ASM102782v1_genomic	122	B	2	CC122	Thailand	P. multocida subsp. multocida
GCA_001028205.1_ASM102820v1_genomic	122	B	2	CC122	Pakistan	P. multocida subsp. multocida
GCA_001028225.1_ASM102822v1_genomic	122	B	2	CC122	Pakistan	P. multocida subsp. multocida
GCA_001028245.1_ASM102824v1_genomic	122	B	2	CC122	Pakistan	P. multocida subsp. multocida
GCA_001029495.1_ASM102949v1_genomic	122	B	2	CC122	Pakistan	P. multocida subsp. multocida
GCA_001721885.1_ASM172188v1_genomic	79	A	3	CC13	China	P. multocida subsp. multocida
GCA_001857595.1_ASM185759v1_genomic	122	B	2	CC122	India	P. multocida subsp. multocida
GCA_001874445.1_ASM187444v1_genomic	122	B	2	CC122	Iran	P. multocida subsp. multocida
GCA_001929465.1_ASM192946v1_genomic	79	A	3	CC13	USA	P. multocida subsp. multocida
GCA_001929525.1_ASM192952v1_genomic	79	A	3	CC13	USA	P. multocida subsp. multocida
GCA_001929565.1_ASM192956v1_genomic	79	A	3	CC13	USA	P. multocida subsp. multocida
GCA_001929595.1_ASM192959v1_genomic	79	A	3	CC13	USA	P. multocida subsp. multocida
GCA_001929655.1_ASM192965v1_genomic	79	A	3	CC13	USA	P. multocida subsp. multocida
GCA_001929705.1_ASM192970v1_genomic	79	A	3	CC13	USA	P. multocida subsp. multocida
GCA_001929765.1_ASM192976v1_genomic	79	A	3	CC13	USA	P. multocida subsp. multocida
GCA_001929785.1_ASM192978v1_genomic	79	A	3	CC13	USA	P. multocida subsp. multocida
GCA_001929855.1_ASM192985v1_genomic	79	A	3	CC13	USA	P. multocida subsp. multocida
GCA_001929905.1_ASM192990v1_genomic	79	A	3	CC13	USA	P. multocida subsp. multocida
GCA_001929985.1_ASM192998v1_genomic	79	A	3	CC13	USA	P. multocida subsp. multocida
GCA_001930065.1_ASM193006v1_genomic	79	A	3	CC13	USA	P. multocida subsp. multocida
GCA_001930115.1_ASM193011v1_genomic	79	A	3	CC13	USA	P. multocida subsp. multocida
GCA_001930285.1_ASM193028v1_genomic	79	A	3	CC13	USA	P. multocida subsp. multocida
GCA_001930305.1_ASM193030v1_genomic	79	A	3	CC13	USA	P. multocida subsp. multocida
GCA_001930385.1_ASM193038v1_genomic	79	A	3	CC13	USA	P. multocida subsp. multocida
GCA_001930405.1_ASM193040v1_genomic	79	A	3	CC13	USA	P. multocida subsp. multocida
GCA_001930445.1_ASM193044v1_genomic	79	A	3	CC13	USA	P. multocida subsp. multocida
GCA_001930465.1_ASM193046v1_genomic	79	A	3	CC13	USA	P. multocida subsp. multocida
GCA_001930525.1_ASM193052v1_genomic	79	A	3	CC13	USA	P. multocida subsp. multocida
GCA_001930605.1_ASM193060v1_genomic	79	A	3	CC13	USA	P. multocida subsp. multocida
GCA_001930705.1_ASM193070v1_genomic	79	A	3	CC13	USA	P. multocida subsp. multocida
GCA_001930765.1_ASM193076v1_genomic	79	A	3	CC13	USA	P. multocida subsp. multocida
GCA_001930875.1_ASM193087v1_genomic	79	A	3	CC13	USA	P. multocida subsp. multocida
GCA_001930895.1_ASM193089v1_genomic	79	A	3	CC13	USA	P. multocida subsp. multocida
GCA_001930925.1_ASM193092v1_genomic	79	A	3	CC13	USA	P. multocida subsp. multocida
GCA_001930965.1_ASM193096v1_genomic	79	A	3	CC13	USA	P. multocida subsp. multocida
GCA_001931115.1_ASM193111v1_genomic	79	A	3	CC13	USA	P. multocida subsp. multocida
GCA_001931145.1_ASM193114v1_genomic	79	A	3	CC13	USA	P. multocida subsp. multocida
GCA_001931155.1_ASM193115v1_genomic	79	A	3	CC13	USA	P. multocida subsp. multocida
GCA_001931185.1_ASM193118v1_genomic	79	A	3	CC13	USA	P. multocida subsp. multocida
GCA_001931225.1_ASM193122v1_genomic	79	A	3	CC13	USA	P. multocida subsp. multocida
GCA_001931235.1_ASM193123v1_genomic	79	A	3	CC13	USA	P. multocida subsp. multocida
GCA_001931265.1_ASM193126v1_genomic	79	A	3	CC13	USA	P. multocida subsp. multocida
GCA_001931455.1_ASM193145v1_genomic	79	A	3	CC13	USA	P. multocida subsp. multocida
GCA_002083265.2_ASM208326v2_genomic	122	B	2	CC122	USA	P. multocida subsp. multocida
GCA_002859245.1_ASM285924v1_genomic	79	A	3	CC13	USA	P. multocida subsp. multocida
GCA_002859265.1_ASM285926v1_genomic	79	A	3	CC13	USA	P. multocida subsp. multocida
GCA_002859285.1_ASM285928v1_genomic	79	A	3	CC13	USA	P. multocida subsp. multocida
GCA_002859305.1_ASM285930v1_genomic	79	A	3	CC13	USA	P. multocida subsp. multocida
GCA_002859325.1_ASM285932v1_genomic	79	A	3	CC13	USA	P. multocida subsp. multocida
GCA_002859345.1_ASM285934v1_genomic	79	A	3	CC13	USA	P. multocida subsp. multocida
GCA_002859365.1_ASM285936v1_genomic	79	A	3	CC13	USA	P. multocida subsp. multocida
GCA_002859385.1_ASM285938v1_genomic	79	A	3	CC13	USA	P. multocida subsp. multocida
GCA_002859405.1_ASM285940v1_genomic	79	A	3	CC13	USA	P. multocida subsp. multocida
GCA_002859425.1_ASM285942v1_genomic	79	A	3	CC13	USA	P. multocida subsp. multocida
GCA_002859445.1_ASM285944v1_genomic	79	A	3	CC13	USA	P. multocida subsp. multocida
GCA_002859465.1_ASM285946v1_genomic	80	A	3	CC13	USA	P. multocida subsp. multocida
GCA_002859485.1_ASM285948v1_genomic	79	A	3	CC13	USA	P. multocida subsp. multocida
GCA_002859505.1_ASM285950v1_genomic	ND	A	3	CC13	USA	P. multocida subsp. multocida
GCA_002859525.1_ASM285952v1_genomic	79	A	3	CC13	USA	P. multocida subsp. multocida
GCA_002859545.1_ASM285954v1_genomic	79	A	3	CC13	USA	P. multocida subsp. multocida
GCA_002891825.2_ASM289182v2_genomic	79	A	3	CC13	China	P. multocida subsp. multocida
GCA_002891845.2_ASM289184v2_genomic	79	A	3	CC13	China	P. multocida subsp. multocida
GCA_002893985.1_ASM289398v1_genomic	122	B	2	CC122	China	P. multocida subsp. multocida
GCA_003261335.1_ASM326133v1_genomic	206	A	6	CC74	Unknown	P. multocida subsp. multocida
GCA_003261435.1_ASM326143v1_genomic	79	A	3	CC13	Unknown	P. multocida subsp. multocida
GCA_003261515.1_ASM326151v1_genomic	79	A	3	CC13	Unknown	P. multocida subsp. multocida
GCA_003268295.1_ASM326829v1_genomic	122	B	2	CC122	Bangladesh	P. multocida subsp. multocida
GCA_004327765.1_ASM432776v1_genomic	79	A	3	CC13	USA	P. multocida subsp. multocida
GCA_009646155.1_ASM964615v1_genomic	79	A	3	CC13	USA	P. multocida subsp. multocida
GCA_009663815.1_ASM966381v1_genomic	122	B	2	CC122	India	P. multocida subsp. multocida
GCA_009739575.1_ASM973957v1_genomic	7	A	3	NO CC	China	P. multocida subsp. multocida
GCA_010443215.1_ASM1044321v1_genomic	459	B	2	NO CC	Canada	P. multocida subsp. multocida
GCA_012126375.1_ASM1212637v1_genomic	122	B	2	CC122	Kazakhstan	P. multocida subsp. multocida
GCA_014058465.1_ASM1405846v1_genomic	349	A	6	CC74	United Kingdom	P. multocida subsp. multocida
GCA_014058485.1_ASM1405848v1_genomic	349	A	6	CC74	United Kingdom	P. multocida subsp. multocida
GCA_014058585.1_ASM1405858v1_genomic	349	A	6	CC74	United Kingdom	P. multocida subsp. multocida
GCA_014058605.1_ASM1405860v1_genomic	349	A	6	CC74	United Kingdom	P. multocida subsp. multocida
GCA_014058625.1_ASM1405862v1_genomic	349	A	6	CC74	United Kingdom	P. multocida subsp. multocida
GCA_014058645.1_ASM1405864v1_genomic	349	A	6	CC74	United Kingdom	P. multocida subsp. multocida
GCA_014058665.1_ASM1405866v1_genomic	349	A	6	CC74	United Kingdom	P. multocida subsp. multocida
GCA_014495805.1_ASM1449580v1_genomic	79	A	3	CC13	Switzerland	P. multocida subsp. multocida
GCA_016458265.1_ASM1645826v1_genomic	122	B	2	CC122	Pakistan	P. multocida subsp. multocida
GCA_016916875.1_ASM1691687v1_genomic	122	B	2	CC122	Pakistan	P. multocida subsp. multocida
GCA_019754255.1_ASM1975425v1_genomic	79	A	3	CC13	China	P. multocida subsp. multocida
GCA_019754275.1_ASM1975427v1_genomic	79	A	3	CC13	China	P. multocida subsp. multocida
GCA_019916005.1_ASM1991600v1_genomic	394	A	3	CC124	Australia	P. multocida subsp. multocida
GCA_020971725.1_ASM2097172v1_genomic	474	A	3	NO CC	Germany	P. multocida subsp. multocida
GCA_022179625.1_ASM2217962v1_genomic	13	A	3	CC13	Japan	P. multocida subsp. multocida
GCA_022213195.1_ASM2221319v1_genomic	122	B	2	CC122	India	P. multocida subsp. multocida
GCA_022559605.1_ASM2255960v1_genomic	122	B	2	CC122	India	P. multocida subsp. multocida
GCA_022869035.1_ASM2286903v1_genomic	122	B	2	CC122	India	P. multocida subsp. multocida
GCA_022869065.1_ASM2286906v1_genomic	122	B	2	CC122	India	P. multocida subsp. multocida
GCA_022869075.1_ASM2286907v1_genomic	122	B	2	CC122	India	P. multocida subsp. multocida
GCA_023555775.1_ASM2355577v1_genomic	452	A	1	NO CC	Unknown	P. multocida subsp. gallicida
GCA_023555855.1_ASM2355585v1_genomic	162	E	2	CC122	Unknown	P. multocida subsp. multocida
GCA_023555895.1_ASM2355589v1_genomic	162	E	2	CC122	Unknown	P. multocida subsp. multocida
GCA_023555915.1_ASM2355591v1_genomic	292	E	2	CC122	Unknown	P. multocida subsp. multocida
GCA_023555925.1_ASM2355592v1_genomic	162	E	2	CC122	Unknown	P. multocida subsp. multocida
GCA_023555945.1_ASM2355594v1_genomic	292	E	2	CC122	Unknown	P. multocida subsp. multocida
GCA_023555995.1_ASM2355599v1_genomic	122	B	2	CC122	Unknown	P. multocida subsp. multocida
GCA_023556105.1_ASM2355610v1_genomic	ND	A	6	CC74	Unknown	P. multocida subsp. multocida
GCA_023556225.1_ASM2355622v1_genomic	80	A	3	CC13	Unknown	P. multocida subsp. multocida
GCA_023556285.1_ASM2355628v1_genomic	80	A	3	CC13	Unknown	P. multocida subsp. multocida
GCA_026626315.1_ASM2662631v1_genomic	79	A	3	CC13	USA	P. multocida subsp. multocida
GCA_029649065.1_PDT001577798.1_genomic	79	A	3	CC13	Canada	P. multocida subsp. multocida
GCA_029649105.1_PDT001577797.1_genomic	ND	ND	3	CC13	Canada	P. multocida subsp. multocida
GCA_029649125.1_PDT001577795.1_genomic	79	A	3	CC13	Canada	P. multocida subsp. multocida
GCA_029649145.1_PDT001577794.1_genomic	79	A	3	CC13	Canada	P. multocida subsp. multocida
GCA_029649165.1_PDT001577792.1_genomic	79	A	3	CC13	Canada	P. multocida subsp. multocida
GCA_029649185.1_PDT001577793.1_genomic	79	A	3	CC13	Canada	P. multocida subsp. multocida
GCA_029649205.1_PDT001577791.1_genomic	79	A	3	CC13	Canada	P. multocida subsp. multocida
GCA_029649225.1_PDT001577790.1_genomic	79	A	3	CC13	Canada	P. multocida subsp. multocida
GCA_029649245.1_PDT001577789.1_genomic	79	A	3	CC13	Canada	P. multocida subsp. multocida
GCA_029649265.1_PDT001577785.1_genomic	394	A	3	CC124	China	P. multocida subsp. multocida
GCA_029649285.1_PDT001577788.1_genomic	79	A	3	CC13	Canada	P. multocida subsp. multocida
GCA_029649305.1_PDT001577786.1_genomic	79	A	3	CC13	China	P. multocida subsp. multocida
GCA_029649345.1_PDT001577783.1_genomic	122	B	2	CC122	Germany	P. multocida subsp. multocida
GCA_029649405.1_PDT001577779.1_genomic	122	B	2	CC122	Germany	P. multocida subsp. multocida
GCA_029649445.1_PDT001577778.1_genomic	122	B	2	CC122	Germany	P. multocida subsp. multocida
GCA_029649465.1_PDT001577777.1_genomic	122	B	2	CC122	Germany	P. multocida subsp. multocida
GCA_029649485.1_PDT001577776.1_genomic	122	B	2	CC122	Germany	P. multocida subsp. multocida
GCA_029649505.1_PDT001577775.1_genomic	122	B	2	CC122	Germany	P. multocida subsp. multocida
GCA_029649565.1_PDT001577771.1_genomic	122	B	2	CC122	Germany	P. multocida subsp. multocida
GCA_029649585.1_PDT001577772.1_genomic	122	B	2	CC122	Germany	P. multocida subsp. multocida
GCA_029649625.1_PDT001577768.1_genomic	122	B	2	CC122	Germany	P. multocida subsp. multocida
GCA_029649765.1_PDT001577762.1_genomic	122	B	2	CC122	Germany	P. multocida subsp. multocida
GCA_029649785.1_PDT001577764.1_genomic	122	B	2	CC122	Germany	P. multocida subsp. multocida
GCA_029649805.1_PDT001577760.1_genomic	122	B	2	CC122	Germany	P. multocida subsp. multocida
GCA_029649825.1_PDT001577758.1_genomic	122	B	2	CC122	Germany	P. multocida subsp. multocida
GCA_029649845.1_PDT001577759.1_genomic	122	B	2	CC122	Germany	P. multocida subsp. multocida
GCA_029649885.1_PDT001577756.1_genomic	122	B	2	CC122	Germany	P. multocida subsp. multocida
GCA_029650145.1_PDT001577752.1_genomic	122	B	2	CC122	Germany	P. multocida subsp. multocida
GCA_029650205.1_PDT001577749.1_genomic	122	B	2	CC122	Germany	P. multocida subsp. multocida
GCA_029650305.1_PDT001577743.1_genomic	122	B	2	CC122	Germany	P. multocida subsp. multocida
GCA_029650345.1_PDT001577742.1_genomic	122	B	2	CC122	Germany	P. multocida subsp. multocida
GCA_029650385.1_PDT001577740.1_genomic	122	B	2	CC122	Germany	P. multocida subsp. multocida
GCA_029650405.1_PDT001577739.1_genomic	122	B	2	CC122	Germany	P. multocida subsp. multocida
GCA_029650445.1_PDT001577737.1_genomic	122	B	2	CC122	Germany	P. multocida subsp. multocida
GCA_029650505.1_PDT001577730.1_genomic	122	B	ND	CC122	Germany	P. multocida subsp. multocida
GCA_029650545.1_PDT001577733.1_genomic	122	B	ND	CC122	Germany	P. multocida subsp. multocida
GCA_029650585.1_PDT001577731.1_genomic	122	B	ND	CC122	Germany	P. multocida subsp. multocida
GCA_029650605.1_PDT001577729.1_genomic	122	B	ND	CC122	Germany	P. multocida subsp. multocida
GCA_029650625.1_PDT001577728.1_genomic	122	B	2	CC122	Germany	P. multocida subsp. multocida
GCA_029650645.1_PDT001577727.1_genomic	122	B	2	CC122	Germany	P. multocida subsp. multocida
GCA_029650685.1_PDT001577724.1_genomic	122	B	ND	CC122	Germany	P. multocida subsp. multocida
GCA_029650705.1_PDT001577723.1_genomic	122	B	ND	CC122	Germany	P. multocida subsp. multocida
GCA_029650725.1_PDT001577725.1_genomic	122	B	ND	CC122	Germany	P. multocida subsp. multocida
GCA_029650765.1_PDT001577719.1_genomic	122	B	2	CC122	Unknown	P. multocida subsp. multocida
GCA_029650805.1_PDT001577720.1_genomic	122	B	2	CC122	Germany	P. multocida subsp. multocida
GCA_029650845.1_PDT001577718.1_genomic	122	B	2	CC122	Unknown	P. multocida subsp. multocida
GCA_029651085.1_PDT001577715.1_genomic	122	B	2	CC122	Unknown	P. multocida subsp. multocida
GCA_029651125.1_PDT001577714.1_genomic	122	B	2	CC122	Unknown	P. multocida subsp. multocida
GCA_029651145.1_PDT001577716.1_genomic	122	B	2	CC122	USA	P. multocida subsp. multocida
GCA_029654945.1_PDT001576661.1_genomic	173	A	3	NO CC	USA	P. multocida subsp. multocida
GCA_029655005.1_PDT001576660.1_genomic	79	A	3	CC13	USA	P. multocida subsp. multocida
GCA_029655025.1_PDT001576659.1_genomic	13	A	3	CC13	USA	P. multocida subsp. multocida
GCA_029655045.1_PDT001576658.1_genomic	13	A	3	CC13	USA	P. multocida subsp. multocida
GCA_029655085.1_PDT001576657.1_genomic	13	A	3	CC13	USA	P. multocida subsp. multocida
GCA_029655965.1_PDT001576519.1_genomic	122	B	2	CC122	USA	P. multocida subsp. multocida
GCA_029656225.1_PDT001576507.1_genomic	51	A	ND	CC158	USA	P. multocida subsp. gallicida
GCA_029682425.1_PDT001577787.1_genomic	122	B	2	CC122	Hungary	P. multocida subsp. multocida
GCA_029873295.1_ASM2987329v1_genomic	394	A	3	CC124	Australia	P. multocida subsp. multocida
GCA_029906265.1_ASM2990626v1_genomic	394	A	3	CC124	Australia	P. multocida subsp. multocida
GCA_029906285.1_ASM2990628v1_genomic	394	A	3	CC124	Australia	P. multocida subsp. multocida
GCA_030846735.1_ASM3084673v1_genomic	80	A	3	CC13	USA	P. multocida subsp. multocida
GCA_031432935.1_ASM3143293v1_genomic	122	B	2	CC122	China	P. multocida subsp. multocida
GCA_031587935.1_ASM3158793v1_genomic	62	B	3	NO CC	New Zealand	P. multocida subsp. multocida
GCA_032027925.1_ASM3202792v1_genomic	394	A	3	CC124	Australia	P. multocida subsp. multocida
GCA_033041955.1_ASM3304195v1_genomic	122	B	2	CC122	India	P. multocida subsp. multocida
GCA_033795605.1_ASM3379560v1_genomic	13	A	3	CC13	Spain	P. multocida subsp. multocida
GCA_033795645.1_ASM3379564v1_genomic	80	A	3	CC13	Spain	P. multocida subsp. multocida
GCA_033795665.1_ASM3379566v1_genomic	13	A	3	CC13	Spain	P. multocida subsp. multocida
GCA_033795675.1_ASM3379567v1_genomic	13	A	3	CC13	Spain	P. multocida subsp. multocida
GCA_033795705.1_ASM3379570v1_genomic	79	A	3	CC13	Spain	P. multocida subsp. multocida
GCA_033795715.1_ASM3379571v1_genomic	79	A	3	CC13	Spain	P. multocida subsp. multocida
GCA_033795745.1_ASM3379574v1_genomic	13	A	3	CC13	Spain	P. multocida subsp. multocida
GCA_033795765.1_ASM3379576v1_genomic	13	A	3	CC13	Spain	P. multocida subsp. multocida
GCA_033795785.1_ASM3379578v1_genomic	13	A	3	CC13	Spain	P. multocida subsp. multocida
GCA_033795805.1_ASM3379580v1_genomic	13	A	3	CC13	Spain	P. multocida subsp. multocida
GCA_033795815.1_ASM3379581v1_genomic	79	A	3	CC13	Spain	P. multocida subsp. multocida
GCA_033795845.1_ASM3379584v1_genomic	79	A	3	CC13	Spain	P. multocida subsp. multocida
GCA_033795865.1_ASM3379586v1_genomic	80	A	3	CC13	Spain	P. multocida subsp. multocida
GCA_033795885.1_ASM3379588v1_genomic	13	A	3	CC13	Spain	P. multocida subsp. multocida
GCA_034009475.1_ASM3400947v1_genomic	394	A	3	CC124	Australia	P. multocida subsp. multocida
GCA_034009495.1_ASM3400949v1_genomic	394	A	3	CC124	Australia	P. multocida subsp. multocida
GCA_034009515.1_ASM3400951v1_genomic	394	A	3	CC124	Australia	P. multocida subsp. multocida
GCA_034009535.1_ASM3400953v1_genomic	79	A	3	CC13	Australia	P. multocida subsp. multocida
GCA_034009555.1_ASM3400955v1_genomic	394	A	3	CC124	Australia	P. multocida subsp. multocida
GCA_034009575.1_ASM3400957v1_genomic	79	A	3	CC13	Australia	P. multocida subsp. multocida
GCA_034009695.1_ASM3400969v1_genomic	394	A	3	CC124	Australia	P. multocida subsp. multocida
GCA_034009715.1_ASM3400971v1_genomic	394	A	3	CC124	Australia	P. multocida subsp. multocida
GCA_034009735.1_ASM3400973v1_genomic	394	A	3	CC124	Australia	P. multocida subsp. multocida
GCA_034009755.1_ASM3400975v1_genomic	394	A	3	CC124	Australia	P. multocida subsp. multocida
GCA_034009795.1_ASM3400979v1_genomic	394	A	3	CC124	Australia	P. multocida subsp. multocida
GCA_034009855.1_ASM3400985v1_genomic	394	A	3	CC124	Australia	P. multocida subsp. multocida
GCA_034009875.1_ASM3400987v1_genomic	13	A	3	CC13	Australia	P. multocida subsp. multocida
GCA_034009895.1_ASM3400989v1_genomic	79	A	3	CC13	Australia	P. multocida subsp. multocida
GCA_034009915.1_ASM3400991v1_genomic	79	A	3	CC13	Australia	P. multocida subsp. multocida
GCA_034009935.1_ASM3400993v1_genomic	79	A	3	CC13	Australia	P. multocida subsp. multocida
GCA_034009995.1_ASM3400999v1_genomic	79	A	3	CC13	Australia	P. multocida subsp. multocida
GCA_034010015.1_ASM3401001v1_genomic	79	A	3	CC13	Australia	P. multocida subsp. multocida
GCA_034010035.1_ASM3401003v1_genomic	79	A	3	CC13	Australia	P. multocida subsp. multocida
GCA_034010055.1_ASM3401005v1_genomic	79	A	3	CC13	Australia	P. multocida subsp. multocida
GCA_034010075.1_ASM3401007v1_genomic	132	A	3	CC132	Australia	P. multocida subsp. multocida
GCA_034010095.1_ASM3401009v1_genomic	13	A	3	CC13	Australia	P. multocida subsp. multocida
GCA_034010115.1_ASM3401011v1_genomic	394	A	3	CC124	Australia	P. multocida subsp. multocida
GCA_034010135.1_ASM3401013v1_genomic	394	A	3	CC124	Australia	P. multocida subsp. multocida
GCA_034010155.1_ASM3401015v1_genomic	394	A	3	CC124	Australia	P. multocida subsp. multocida
GCA_034010175.1_ASM3401017v1_genomic	394	A	3	CC124	Australia	P. multocida subsp. multocida
GCA_034010195.1_ASM3401019v1_genomic	394	A	3	CC124	Australia	P. multocida subsp. multocida
GCA_034010215.1_ASM3401021v1_genomic	394	A	3	CC124	Australia	P. multocida subsp. multocida
GCA_034010235.1_ASM3401023v1_genomic	394	A	3	CC124	Australia	P. multocida subsp. multocida
GCA_034010255.1_ASM3401025v1_genomic	20	A	1	NO CC	Australia	P. multocida subsp. multocida
GCA_034010275.1_ASM3401027v1_genomic	394	A	3	CC124	Australia	P. multocida subsp. multocida
GCA_034010295.1_ASM3401029v1_genomic	397	A	3	CC124	Australia	P. multocida subsp. multocida
GCA_034010315.1_ASM3401031v1_genomic	394	A	3	CC124	Australia	P. multocida subsp. multocida
GCA_034010335.1_ASM3401033v1_genomic	394	A	3	CC124	Australia	P. multocida subsp. multocida
GCA_034010355.1_ASM3401035v1_genomic	394	A	3	CC124	Australia	P. multocida subsp. multocida
GCA_034010375.1_ASM3401037v1_genomic	79	A	3	CC13	Australia	P. multocida subsp. multocida
GCA_034010395.1_ASM3401039v1_genomic	79	A	3	CC13	Australia	P. multocida subsp. multocida
GCA_034010415.1_ASM3401041v1_genomic	79	A	3	CC13	Australia	P. multocida subsp. multocida
GCA_034010435.1_ASM3401043v1_genomic	394	A	3	CC124	Australia	P. multocida subsp. multocida
GCA_034010455.1_ASM3401045v1_genomic	13	A	3	CC13	Australia	P. multocida subsp. multocida
GCA_034010475.1_ASM3401047v1_genomic	20	A	3	NO CC	Australia	P. multocida subsp. multocida
GCA_034010495.1_ASM3401049v1_genomic	394	A	3	CC124	Australia	P. multocida subsp. multocida
GCA_034010515.1_ASM3401051v1_genomic	79	A	3	CC13	Australia	P. multocida subsp. multocida
GCA_034010535.1_ASM3401053v1_genomic	394	A	3	CC124	Australia	P. multocida subsp. multocida
GCA_034010555.1_ASM3401055v1_genomic	394	A	3	CC124	Australia	P. multocida subsp. multocida
GCA_034010575.1_ASM3401057v1_genomic	125	A	3	NO CC	Australia	P. multocida subsp. multocida
GCA_034010595.1_ASM3401059v1_genomic	394	A	3	CC124	Australia	P. multocida subsp. multocida
GCA_034010615.1_ASM3401061v1_genomic	398	A	3	CC124	Australia	P. multocida subsp. multocida
GCA_034010635.1_ASM3401063v1_genomic	394	A	3	CC124	Australia	P. multocida subsp. multocida
GCA_034010655.1_ASM3401065v1_genomic	394	A	3	CC124	Australia	P. multocida subsp. multocida
GCA_034010675.1_ASM3401067v1_genomic	394	A	3	CC124	Australia	P. multocida subsp. multocida
GCA_034010695.1_ASM3401069v1_genomic	394	A	3	CC124	Australia	P. multocida subsp. multocida
GCA_034010715.1_ASM3401071v1_genomic	394	A	3	CC124	Australia	P. multocida subsp. multocida
GCA_034010735.1_ASM3401073v1_genomic	394	A	3	CC124	Australia	P. multocida subsp. multocida
GCA_034010755.1_ASM3401075v1_genomic	394	A	3	CC124	Australia	P. multocida subsp. multocida
GCA_034010775.1_ASM3401077v1_genomic	394	A	3	CC124	Australia	P. multocida subsp. multocida
GCA_034010795.1_ASM3401079v1_genomic	394	A	3	CC124	Australia	P. multocida subsp. multocida
GCA_034010815.1_ASM3401081v1_genomic	394	A	3	CC124	Australia	P. multocida subsp. multocida
GCA_034010835.1_ASM3401083v1_genomic	394	A	3	CC124	Australia	P. multocida subsp. multocida
GCA_034010855.1_ASM3401085v1_genomic	394	A	3	CC124	Australia	P. multocida subsp. multocida
GCA_034010875.1_ASM3401087v1_genomic	394	A	3	CC124	Australia	P. multocida subsp. multocida
GCA_034010895.1_ASM3401089v1_genomic	79	A	3	CC13	Australia	P. multocida subsp. multocida
GCA_034010915.1_ASM3401091v1_genomic	79	A	3	CC13	Australia	P. multocida subsp. multocida
GCA_034010935.1_ASM3401093v1_genomic	185	A	6	NO CC	Australia	P. multocida subsp. multocida
GCA_034010955.1_ASM3401095v1_genomic	394	A	3	CC124	Australia	P. multocida subsp. multocida
GCA_034010975.1_ASM3401097v1_genomic	79	A	3	CC13	Australia	P. multocida subsp. multocida
GCA_034010995.1_ASM3401099v1_genomic	185	A	6	NO CC	Australia	P. multocida subsp. multocida
GCA_034011015.1_ASM3401101v1_genomic	79	A	3	CC13	Australia	P. multocida subsp. multocida
GCA_034011035.1_ASM3401103v1_genomic	79	A	3	CC13	Australia	P. multocida subsp. multocida
GCA_034011055.1_ASM3401105v1_genomic	36	A	1	CC171	Australia	P. multocida subsp. septica
GCA_034011075.1_ASM3401107v1_genomic	132	A	3	CC132	Australia	P. multocida subsp. multocida
GCA_034011095.1_ASM3401109v1_genomic	79	A	3	CC13	Australia	P. multocida subsp. multocida
GCA_034011115.1_ASM3401111v1_genomic	79	A	3	CC13	Australia	P. multocida subsp. multocida
GCA_034011135.1_ASM3401113v1_genomic	79	A	3	CC13	Australia	P. multocida subsp. multocida
GCA_034011155.1_ASM3401115v1_genomic	394	A	3	CC124	Australia	P. multocida subsp. multocida
GCA_034011175.1_ASM3401117v1_genomic	79	A	3	CC13	Australia	P. multocida subsp. multocida
GCA_034011195.1_ASM3401119v1_genomic	79	A	3	CC13	Australia	P. multocida subsp. multocida
GCA_034011215.1_ASM3401121v1_genomic	79	A	3	CC13	Australia	P. multocida subsp. multocida
GCA_034011235.1_ASM3401123v1_genomic	79	A	3	CC13	Australia	P. multocida subsp. multocida
GCA_034011255.1_ASM3401125v1_genomic	13	A	3	CC13	Australia	P. multocida subsp. multocida
GCA_034011275.1_ASM3401127v1_genomic	394	A	3	CC124	Australia	P. multocida subsp. multocida
GCA_034011295.1_ASM3401129v1_genomic	394	A	3	CC124	Australia	P. multocida subsp. multocida
GCA_034011315.1_ASM3401131v1_genomic	394	A	3	CC124	Australia	P. multocida subsp. multocida
GCA_034011335.1_ASM3401133v1_genomic	394	A	3	CC124	Australia	P. multocida subsp. multocida
GCA_034011355.1_ASM3401135v1_genomic	394	A	3	CC124	Australia	P. multocida subsp. multocida
GCA_034011375.1_ASM3401137v1_genomic	79	A	3	CC13	Australia	P. multocida subsp. multocida
GCA_034011395.1_ASM3401139v1_genomic	20	A	3	NO CC	Australia	P. multocida subsp. multocida
GCA_034011455.1_ASM3401145v1_genomic	79	A	3	CC13	Australia	P. multocida subsp. multocida
GCA_034011515.1_ASM3401151v1_genomic	79	A	3	CC13	Australia	P. multocida subsp. multocida
GCA_034011535.1_ASM3401153v1_genomic	394	A	3	CC124	Australia	P. multocida subsp. multocida
GCA_034011545.1_ASM3401154v1_genomic	79	A	3	CC13	Australia	P. multocida subsp. multocida
GCA_034011615.1_ASM3401161v1_genomic	394	A	3	CC124	Australia	P. multocida subsp. multocida
GCA_034011635.1_ASM3401163v1_genomic	394	A	3	CC124	Australia	P. multocida subsp. multocida
GCA_034011715.1_ASM3401171v1_genomic	13	A	3	CC13	Australia	P. multocida subsp. multocida
GCA_034011735.1_ASM3401173v1_genomic	58	A	1	CC58	Australia	P. multocida subsp. gallicida
GCA_034011775.1_ASM3401177v1_genomic	124	A	3	NO CC	Australia	P. multocida subsp. multocida
GCA_034011795.1_ASM3401179v1_genomic	50	D	6	CC50	Australia	P. multocida subsp. multocida
GCA_034011815.1_ASM3401181v1_genomic	79	A	3	CC13	Australia	P. multocida subsp. multocida
GCA_034011855.1_ASM3401185v1_genomic	79	A	3	CC13	Australia	P. multocida subsp. multocida
GCA_034011915.1_ASM3401191v1_genomic	132	A	3	CC132	Australia	P. multocida subsp. multocida
GCA_034011965.1_ASM3401196v1_genomic	79	A	3	CC13	Australia	P. multocida subsp. multocida
GCA_034011995.1_ASM3401199v1_genomic	394	A	3	CC124	Australia	P. multocida subsp. multocida
GCA_034012035.1_ASM3401203v1_genomic	79	A	3	CC13	Australia	P. multocida subsp. multocida
GCA_034012075.1_ASM3401207v1_genomic	396	A	3	CC2	Australia	P. multocida subsp. multocida
GCA_034012115.1_ASM3401211v1_genomic	167	D	6	CC50	Australia	P. multocida subsp. multocida
GCA_034012135.1_ASM3401213v1_genomic	20	A	1	NO CC	Australia	P. multocida subsp. multocida
GCA_034012175.1_ASM3401217v1_genomic	327	A	6	CC74	Australia	P. multocida subsp. multocida
GCA_034012195.1_ASM3401219v1_genomic	394	A	3	CC124	Australia	P. multocida subsp. multocida
GCA_034012235.1_ASM3401223v1_genomic	132	A	3	CC132	Australia	P. multocida subsp. multocida
GCA_034012295.1_ASM3401229v1_genomic	125	D	3	NO CC	Australia	P. multocida subsp. multocida
GCA_034012335.1_ASM3401233v1_genomic	131	D	3	CC131	Australia	P. multocida subsp. multocida
GCA_034012375.1_ASM3401237v1_genomic	79	A	3	CC13	Australia	P. multocida subsp. multocida
GCA_034012435.1_ASM3401243v1_genomic	79	A	3	CC13	Australia	P. multocida subsp. multocida
GCA_034012455.1_ASM3401245v1_genomic	79	A	3	CC13	Australia	P. multocida subsp. multocida
GCA_034012495.1_ASM3401249v1_genomic	79	A	3	CC13	Australia	P. multocida subsp. multocida
GCA_034012515.1_ASM3401251v1_genomic	167	D	6	CC50	Australia	P. multocida subsp. multocida
GCA_034012535.1_ASM3401253v1_genomic	167	D	6	CC50	Australia	P. multocida subsp. multocida
GCA_034012635.1_ASM3401263v1_genomic	394	A	3	CC124	Australia	P. multocida subsp. multocida
GCA_034012655.1_ASM3401265v1_genomic	20	A	1	NO CC	Australia	P. multocida subsp. multocida
GCA_034012715.1_ASM3401271v1_genomic	79	A	3	CC13	Australia	P. multocida subsp. multocida
GCA_034012735.1_ASM3401273v1_genomic	167	D	6	CC50	Australia	P. multocida subsp. multocida
GCA_034012755.1_ASM3401275v1_genomic	394	A	3	CC124	Australia	P. multocida subsp. multocida
GCA_034012835.1_ASM3401283v1_genomic	79	A	3	CC13	Australia	P. multocida subsp. multocida
GCA_034012875.1_ASM3401287v1_genomic	17	A	6	NO CC	Australia	P. multocida subsp. multocida
GCA_034012895.1_ASM3401289v1_genomic	394	A	3	CC124	Australia	P. multocida subsp. multocida
GCA_034012935.1_ASM3401293v1_genomic	9	A	3	CC9	Australia	P. multocida subsp. multocida
GCA_034012975.1_ASM3401297v1_genomic	79	A	3	CC13	Australia	P. multocida subsp. multocida
GCA_034012995.1_ASM3401299v1_genomic	13	A	3	CC13	Australia	P. multocida subsp. multocida
GCA_034013055.1_ASM3401305v1_genomic	394	A	3	CC124	Australia	P. multocida subsp. multocida
GCA_034013075.1_ASM3401307v1_genomic	79	A	3	CC13	Australia	P. multocida subsp. multocida
GCA_034013095.1_ASM3401309v1_genomic	79	A	3	CC13	Australia	P. multocida subsp. multocida
GCA_034013115.1_ASM3401311v1_genomic	394	A	3	CC124	Australia	P. multocida subsp. multocida
GCA_034013135.1_ASM3401313v1_genomic	394	A	3	CC124	Australia	P. multocida subsp. multocida
GCA_034013155.1_ASM3401315v1_genomic	79	A	3	CC13	Australia	P. multocida subsp. multocida
GCA_034013175.1_ASM3401317v1_genomic	79	A	3	CC13	Australia	P. multocida subsp. multocida
GCA_034013195.1_ASM3401319v1_genomic	20	A	1	NO CC	Australia	P. multocida subsp. multocida
GCA_034013215.1_ASM3401321v1_genomic	124	A	3	NO CC	Australia	P. multocida subsp. multocida
GCA_034013235.1_ASM3401323v1_genomic	394	A	3	CC124	Australia	P. multocida subsp. multocida
GCA_036348735.1_ASM3634873v1_genomic	9	F	3	CC9	Russia	P. multocida subsp. multocida
GCA_042409135.1_ASM4240913v1_genomic	122	B	2	CC122	India	P. multocida subsp. multocida
GCA_044095825.1_ASM4409582v1_genomic	79	A	3	CC13	Scotland	P. multocida subsp. multocida
GCA_045348625.1_Pasteurella_multocida_strain_90_genomic	122	B	2	CC122	Kazakhstan	P. multocida subsp. multocida
GCA_045689945.1_Pm-510836-23-hybrid_genomic	79	A	3	CC13	Austria	P. multocida subsp. multocida
GCA_900636625.1_43295_B02_genomic	65	A	1	NO CC	United Kingdom	P. multocida subsp. gallicida
GCA_900638665.1_58798_E01_genomic	122	B	2	CC122	Myanmar	P. multocida subsp. multocida
107_S16	79	A	3	CC13	Norway	P. multocida subsp. multocida
113_S19	79	A	3	CC13	Norway	P. multocida subsp. multocida
115_S27	79	A	3	CC13	Norway	P. multocida subsp. multocida
118_S28	173	A	3	NO CC	Norway	P. multocida subsp. multocida
121_S29	79	A	3	CC13	Norway	P. multocida subsp. multocida
123_S50	79	A	3	CC13	Norway	P. multocida subsp. multocida
124_S31	79	A	3	CC13	Norway	P. multocida subsp. multocida
129_S32	79	A	3	CC13	Norway	P. multocida subsp. multocida
131_S33	79	A	3	CC13	Norway	P. multocida subsp. multocida
132_S34	79	A	3	CC13	Norway	P. multocida subsp. multocida
140_S35	13	A	3	CC13	Norway	P. multocida subsp. multocida
144_S36	79	A	3	CC13	Norway	P. multocida subsp. multocida
155_S37	13	A	3	CC13	Norway	P. multocida subsp. multocida
158_S38	79	A	3	CC13	Norway	P. multocida subsp. multocida
166_S39	79	A	3	CC13	Norway	P. multocida subsp. multocida
181_S40	79	A	3	CC13	Norway	P. multocida subsp. multocida
186_S41	79	A	3	CC13	Norway	P. multocida subsp. multocida
187_S42	79	A	3	CC13	Norway	P. multocida subsp. multocida
188_S11	79	A	3	CC13	Norway	P. multocida subsp. multocida
190_S12	79	A	3	CC13	Norway	P. multocida subsp. multocida
193_S13	79	A	3	CC13	Norway	P. multocida subsp. multocida
195_S14	79	A	3	CC13	Norway	P. multocida subsp. multocida
197_S15	79	A	3	CC13	Norway	P. multocida subsp. multocida
199_S16	79	A	3	CC13	Norway	P. multocida subsp. multocida
202_S17	79	A	3	CC13	Norway	P. multocida subsp. multocida
203_S47	79	A	3	CC13	Norway	P. multocida subsp. multocida
204_S19	79	A	3	CC13	Norway	P. multocida subsp. multocida
205_S20	79	A	3	CC13	Norway	P. multocida subsp. multocida
206_S21	79	A	3	CC13	Norway	P. multocida subsp. multocida
208_S22	79	A	3	CC13	Norway	P. multocida subsp. multocida
264_S23	563	A	3	CC13	Norway	P. multocida subsp. multocida
265_S24	80	A	3	CC13	Norway	P. multocida subsp. multocida
303_S70	79	A	3	CC13	Norway	P. multocida subsp. multocida
304_S71	79	A	3	CC13	Norway	P. multocida subsp. multocida
305_S72	79	A	3	CC13	Norway	P. multocida subsp. multocida
306_S73	79	A	3	CC13	Norway	P. multocida subsp. multocida
307_S74	79	A	3	CC13	Norway	P. multocida subsp. multocida
308_S75	79	A	3	CC13	Norway	P. multocida subsp. multocida
309_S76	79	A	3	CC13	Norway	P. multocida subsp. multocida
310_S77	562	A	3	CC13	Norway	P. multocida subsp. multocida
311_S78	562	A	3	CC13	Norway	P. multocida subsp. multocida
312_S79	562	A	3	CC13	Norway	P. multocida subsp. multocida
313_S80	562	A	3	CC13	Norway	P. multocida subsp. multocida
314_S81	562	A	3	CC13	Norway	P. multocida subsp. multocida
315_S82	562	A	3	CC13	Norway	P. multocida subsp. multocida
316_S83	562	A	3	CC13	Norway	P. multocida subsp. multocida
317_S84	562	A	3	CC13	Norway	P. multocida subsp. multocida
318_S85	562	A	3	CC13	Norway	P. multocida subsp. multocida
319_S86	562	A	3	CC13	Norway	P. multocida subsp. multocida
320_S87	562	A	3	CC13	Norway	P. multocida subsp. multocida
321_S88	562	A	3	CC13	Norway	P. multocida subsp. multocida
322_S89	562	A	3	CC13	Norway	P. multocida subsp. multocida
323_S90	562	A	3	CC13	Norway	P. multocida subsp. multocida
325_S1	562	A	3	CC13	Norway	P. multocida subsp. multocida
326_S2	562	A	3	CC13	Norway	P. multocida subsp. multocida
327_S3	562	A	3	CC13	Norway	P. multocida subsp. multocida
328_S4	562	A	3	CC13	Norway	P. multocida subsp. multocida
330_S6	562	A	3	CC13	Norway	P. multocida subsp. multocida
331_S7	562	A	3	CC13	Norway	P. multocida subsp. multocida
332_S8	562	A	3	CC13	Norway	P. multocida subsp. multocida
333_S9	562	A	3	CC13	Norway	P. multocida subsp. multocida
334_S10	562	A	3	CC13	Norway	P. multocida subsp. multocida
335_S25	562	A	3	CC13	Norway	P. multocida subsp. multocida
336_S3	562	A	3	CC13	Norway	P. multocida subsp. multocida
337_S4	80	A	3	CC13	Norway	P. multocida subsp. multocida
338_S5	80	A	3	CC13	Norway	P. multocida subsp. multocida
339_S6	80	A	3	CC13	Norway	P. multocida subsp. multocida
340_S7	560	A	3	CC13	Norway	P. multocida subsp. multocida
341_S8	80	A	3	CC13	Norway	P. multocida subsp. multocida
342_S9	560	A	3	CC13	Norway	P. multocida subsp. multocida
343_S10	80	A	3	CC13	Norway	P. multocida subsp. multocida
344_S11	80	A	3	CC13	Norway	P. multocida subsp. multocida
345_S12	560	A	3	CC13	Norway	P. multocida subsp. multocida
346_S13	80	A	3	CC13	Norway	P. multocida subsp. multocida
347_S14	80	A	3	CC13	Norway	P. multocida subsp. multocida
348_S15	560	A	3	CC13	Norway	P. multocida subsp. multocida
349_S20	560	A	3	CC13	Norway	P. multocida subsp. multocida
350_S21	560	A	3	CC13	Norway	P. multocida subsp. multocida
351_S22	80	A	3	CC13	Norway	P. multocida subsp. multocida
352_S23	80	A	3	CC13	Norway	P. multocida subsp. multocida
353_S24	80	A	3	CC13	Norway	P. multocida subsp. multocida
354_S25	80	A	3	CC13	Norway	P. multocida subsp. multocida
355_S26	80	A	3	CC13	Norway	P. multocida subsp. multocida
357_S28	80	A	3	CC13	Norway	P. multocida subsp. multocida
358_S29	80	A	3	CC13	Norway	P. multocida subsp. multocida
359_S30	80	A	3	CC13	Norway	P. multocida subsp. multocida
360_S31	80	A	3	CC13	Norway	P. multocida subsp. multocida
361_S32	80	A	3	CC13	Norway	P. multocida subsp. multocida
362_S33	80	A	3	CC13	Norway	P. multocida subsp. multocida
363_S34	80	A	3	CC13	Norway	P. multocida subsp. multocida
364_S35	80	A	3	CC13	Norway	P. multocida subsp. multocida
365_S36	80	A	3	CC13	Norway	P. multocida subsp. multocida
366_S37	80	A	3	CC13	Norway	P. multocida subsp. multocida
367_S38	80	A	3	CC13	Norway	P. multocida subsp. multocida
368_S39	80	A	3	CC13	Norway	P. multocida subsp. multocida
369_S40	80	A	3	CC13	Norway	P. multocida subsp. multocida
370_S41	80	A	3	CC13	Norway	P. multocida subsp. multocida
57_S6	79	A	3	CC13	Norway	P. multocida subsp. multocida
76_S7	173	A	3	NO CC	Norway	P. multocida subsp. multocida
77_S8	561	A	3	CC13	Norway	P. multocida subsp. multocida
78_S9	173	A	3	NO CC	Norway	P. multocida subsp. multocida
79_S10	173	A	3	NO CC	Norway	P. multocida subsp. multocida
80_S11	173	A	3	NO CC	Norway	P. multocida subsp. multocida
81_S12	13	A	3	CC13	Norway	P. multocida subsp. multocida
82_S13	173	A	3	NO CC	Norway	P. multocida subsp. multocida
83_S14	561	A	3	CC13	Norway	P. multocida subsp. multocida
84_S15	173	A	3	NO CC	Norway	P. multocida subsp. multocida
85_S16	173	A	3	NO CC	Norway	P. multocida subsp. multocida
86_S17	173	A	3	NO CC	Norway	P. multocida subsp. multocida
A10N-PM_S63	80	A	3	CC13	Norway	P. multocida subsp. multocida
A12BAL-PM_S66	80	A	3	CC13	Norway	P. multocida subsp. multocida
A12D-PM_S65	80	A	3	CC13	Norway	P. multocida subsp. multocida
A12N-PM_S64	80	A	3	CC13	Norway	P. multocida subsp. multocida
A13BAL-PM_S69	80	A	3	CC13	Norway	P. multocida subsp. multocida
A13D-PM_S68	80	A	3	CC13	Norway	P. multocida subsp. multocida
A13N-PM_S67	80	A	3	CC13	Norway	P. multocida subsp. multocida
A14BAL-PM_S72	13	A	3	CC13	Norway	P. multocida subsp. multocida
A14D-PM_S71	13	A	3	CC13	Norway	P. multocida subsp. multocida
A14N-PM_S70	13	A	3	CC13	Norway	P. multocida subsp. multocida
A15BAL-PM_S34	80	A	3	CC13	Norway	P. multocida subsp. multocida
A15D-PM_S74	80	A	3	CC13	Norway	P. multocida subsp. multocida
A15N-PM_S73	80	A	3	CC13	Norway	P. multocida subsp. multocida
A16N-PM_S35	80	A	3	CC13	Norway	P. multocida subsp. multocida
A16D-PM_S36	80	A	3	CC13	Norway	P. multocida subsp. multocida
A17D-PM_S38	80	A	3	CC13	Norway	P. multocida subsp. multocida
A17N-PM_S37	80	A	3	CC13	Norway	P. multocida subsp. multocida
A18D-PM_S40	80	A	3	CC13	Norway	P. multocida subsp. multocida
A18N-PM_S39	80	A	3	CC13	Norway	P. multocida subsp. multocida
A19D-PM_S42	80	A	3	CC13	Norway	P. multocida subsp. multocida
A19N-PM_S41	80	A	3	CC13	Norway	P. multocida subsp. multocida
A1D-PM_S49	80	A	3	CC13	Norway	P. multocida subsp. multocida
A20D-PM_S44	80	A	3	CC13	Norway	P. multocida subsp. multocida
A20N-PM_S43	80	A	3	CC13	Norway	P. multocida subsp. multocida
A2D-PM_S51	80	A	3	CC13	Norway	P. multocida subsp. multocida
A2N-PM_S50	80	A	3	CC13	Norway	P. multocida subsp. multocida
A3D-PM_S53	80	A	3	CC13	Norway	P. multocida subsp. multocida
A3N-PM_S52	80	A	3	CC13	Norway	P. multocida subsp. multocida
A5BAL-PM_S56	80	A	3	CC13	Norway	P. multocida subsp. multocida
A5D-PM_S55	80	A	3	CC13	Norway	P. multocida subsp. multocida
A5N-PM_S54	80	A	3	CC13	Norway	P. multocida subsp. multocida
A7D-PM_S57	80	A	3	CC13	Norway	P. multocida subsp. multocida
A8D-PM_S59	80	A	3	CC13	Norway	P. multocida subsp. multocida
A8N-PM_S58	80	A	3	CC13	Norway	P. multocida subsp. multocida
A9BAL-PM_S62	80	A	3	CC13	Norway	P. multocida subsp. multocida
A9D-PM_S61	80	A	3	CC13	Norway	P. multocida subsp. multocida
A9N-PM_S60	80	A	3	CC13	Norway	P. multocida subsp. multocida
B10BAL-O-PM_S80	79	A	3	CC13	Norway	P. multocida subsp. multocida
B11BAL-PM_S82	79	A	3	CC13	Norway	P. multocida subsp. multocida
B11D-PM_S81	79	A	3	CC13	Norway	P. multocida subsp. multocida
B12BAL-PM_S83	79	A	3	CC13	Norway	P. multocida subsp. multocida
B13D-PM_S84	79	A	3	CC13	Norway	P. multocida subsp. multocida
B14BAL-O-PM_S87	79	A	3	CC13	Norway	P. multocida subsp. multocida
B14D-PM_S86	79	A	3	CC13	Norway	P. multocida subsp. multocida
B14N-PM_S85	79	A	3	CC13	Norway	P. multocida subsp. multocida
B17N-PM_S88	79	A	3	CC13	Norway	P. multocida subsp. multocida
B1BAL-PM_S45	79	A	3	CC13	Norway	P. multocida subsp. multocida
B3D-PM1-S_S46	79	A	3	CC13	Norway	P. multocida subsp. multocida
B3D-PM2-L_S47	79	A	3	CC13	Norway	P. multocida subsp. multocida
B3N-PM_S75	79	A	3	CC13	Norway	P. multocida subsp. multocida
B7BAL-O-PM_S76	79	A	3	CC13	Norway	P. multocida subsp. multocida
B7N-PM_S48	79	A	3	CC13	Norway	P. multocida subsp. multocida
B8D-PM_S77	79	A	3	CC13	Norway	P. multocida subsp. multocida
B9BAL-O-PM_S79	79	A	3	CC13	Norway	P. multocida subsp. multocida
B9N-PM_S78	79	A	3	CC13	Norway	P. multocida subsp. multocida
C10BAL-O-PM_S9	80	A	3	CC13	Norway	P. multocida subsp. multocida
C1BAL-O-PM_S89	173	A	3	NO CC	Norway	P. multocida subsp. multocida
C2BAL-PM_S1	79	A	3	CC13	Norway	P. multocida subsp. multocida
C2D-PM_S90	79	A	3	CC13	Norway	P. multocida subsp. multocida
C3BAL-PM_S3	173	A	3	NO CC	Norway	P. multocida subsp. multocida
C3D-PM_S2	173	A	3	NO CC	Norway	P. multocida subsp. multocida
C4BAL-O-PM_S6	173	A	3	NO CC	Norway	P. multocida subsp. multocida
C4D-PM_S5	173	A	3	NO CC	Norway	P. multocida subsp. multocida
C4N-PM_S4	173	A	3	NO CC	Norway	P. multocida subsp. multocida
C9BAL-PM_S8	80	A	3	CC13	Norway	P. multocida subsp. multocida
C9N-PM_S7	80	A	3	CC13	Norway	P. multocida subsp. multocida
C11D-PM_S10	80	A	3	CC13	Norway	P. multocida subsp. multocida
C13BAL-PM_S11	79	A	3	CC13	Norway	P. multocida subsp. multocida
D10BAL-O-PM_S96	79	A	3	CC13	Norway	P. multocida subsp. multocida
D10D-PM_S22	79	A	3	CC13	Norway	P. multocida subsp. multocida
D10N-PM_S21	79	A	3	CC13	Norway	P. multocida subsp. multocida
D11N-PM_S23	79	A	3	CC13	Norway	P. multocida subsp. multocida
D15BAL-PM_S26	79	A	3	CC13	Norway	P. multocida subsp. multocida
D15D-PM_S25	79	A	3	CC13	Norway	P. multocida subsp. multocida
D15N-PM_S24	79	A	3	CC13	Norway	P. multocida subsp. multocida
D1BAL-PM_S2	173	A	3	NO CC	Norway	P. multocida subsp. multocida
D1D-PM_S1	173	A	3	NO CC	Norway	P. multocida subsp. multocida
D1N-PM_S12	173	A	3	NO CC	Norway	P. multocida subsp. multocida
D2D-PM1_S4	79	A	3	CC13	Norway	P. multocida subsp. multocida
D2D-PM2_S5	79	A	3	CC13	Norway	P. multocida subsp. multocida
D2N-PM_S3	79	A	3	CC13	Norway	P. multocida subsp. multocida
D8BAL-PM_S18	173	A	3	NO CC	Norway	P. multocida subsp. multocida
D9BAL-O-PM_S20	79	A	3	CC13	Norway	P. multocida subsp. multocida
D9D-PM_S95	79	A	3	CC13	Norway	P. multocida subsp. multocida
D9N-PM_S19	79	A	3	CC13	Norway	P. multocida subsp. multocida
E13BAL-O-PM_S34	560	A	3	CC13	Norway	P. multocida subsp. multocida
E15BAL-PM_S35	13	A	3	CC13	Norway	P. multocida subsp. multocida
E7BAL-O-PM_S29	560	A	3	CC13	Norway	P. multocida subsp. multocida
E7D-PM_S28	560	A	3	CC13	Norway	P. multocida subsp. multocida
E7N-PM_S27	560	A	3	CC13	Norway	P. multocida subsp. multocida
E8BAL-PM_S32	560	A	3	CC13	Norway	P. multocida subsp. multocida
E8N-PM1_S30	560	A	3	CC13	Norway	P. multocida subsp. multocida
E8N-PM2_S31	560	A	3	CC13	Norway	P. multocida subsp. multocida
E9BAL-O-PM_S33	560	A	3	CC13	Norway	P. multocida subsp. multocida
G11BAL-PM_S36	79	A	3	CC13	Norway	P. multocida subsp. multocida
G12BAL-PM_S43	79	A	3	CC13	Norway	P. multocida subsp. multocida
G12N-PM_S42	79	A	3	CC13	Norway	P. multocida subsp. multocida
G1D-PM_S36	79	A	3	CC13	Norway	P. multocida subsp. multocida
G2N-PM_S35	79	A	3	CC13	Norway	P. multocida subsp. multocida
G3N-PM_S37	79	A	3	CC13	Norway	P. multocida subsp. multocida
G4N-PM_S38	79	A	3	CC13	Norway	P. multocida subsp. multocida
G8BAL-O-PM_S40	79	A	3	CC13	Norway	P. multocida subsp. multocida
G8N-PM_S39	79	A	3	CC13	Norway	P. multocida subsp. multocida
G9N-PM_S41	173	A	3	NO CC	Norway	P. multocida subsp. multocida
H10BAL-PM1_S15	13	A	3	CC13	Norway	P. multocida subsp. multocida
H10BAL-PM2_S16	13	A	3	CC13	Norway	P. multocida subsp. multocida
H10D-PM1_S12	13	A	3	CC13	Norway	P. multocida subsp. multocida
H10D-PM2_S13	13	A	3	CC13	Norway	P. multocida subsp. multocida
H10D-PM3_S14	13	A	3	CC13	Norway	P. multocida subsp. multocida
H10N-PM1_S8	13	A	3	CC13	Norway	P. multocida subsp. multocida
H10N-PM2_S9	13	A	3	CC13	Norway	P. multocida subsp. multocida
H10N-PM3_S10	13	A	3	CC13	Norway	P. multocida subsp. multocida
H10N-PM4_S11	13	A	3	CC13	Norway	P. multocida subsp. multocida
H11D-PM_S17	13	A	3	CC13	Norway	P. multocida subsp. multocida
H2BAL-O-PM_S46	79	A	3	CC13	Norway	P. multocida subsp. multocida
H2D-PM_S45	79	A	3	CC13	Norway	P. multocida subsp. multocida
H2N-PM_S44	79	A	3	CC13	Norway	P. multocida subsp. multocida
H3BAL-O-PM_S38	79	A	3	CC13	Norway	P. multocida subsp. multocida
H3N-PM_S37	79	A	3	CC13	Norway	P. multocida subsp. multocida
H5D-PM_S48	79	A	3	CC13	Norway	P. multocida subsp. multocida
H5N-PM_S47	79	A	3	CC13	Norway	P. multocida subsp. multocida
H6D-PM_S2	79	A	3	CC13	Norway	P. multocida subsp. multocida
H6N-PM_S1	79	A	3	CC13	Norway	P. multocida subsp. multocida
H7D-PM1_S5	13	A	3	CC13	Norway	P. multocida subsp. multocida
H7N-PM1_S3	13	A	3	CC13	Norway	P. multocida subsp. multocida
H7N-PM2_S4	13	A	3	CC13	Norway	P. multocida subsp. multocida
H8D-PM_S7	13	A	3	CC13	Norway	P. multocida subsp. multocida
H8N-PM_S6	13	A	3	CC13	Norway	P. multocida subsp. multocida
H9BAL-O-PM_S40	79	A	3	CC13	Norway	P. multocida subsp. multocida
H9N-PM_S39	79	A	3	CC13	Norway	P. multocida subsp. multocida
I10BAL-PM_S46	79	A	3	CC13	Norway	P. multocida subsp. multocida
I10N-PM_S45	79	A	3	CC13	Norway	P. multocida subsp. multocida
I11BAL-PM_S48	79	A	3	CC13	Norway	P. multocida subsp. multocida
I11N-PM2_S47	79	A	3	CC13	Norway	P. multocida subsp. multocida
I12BAL-PM_S50	79	A	3	CC13	Norway	P. multocida subsp. multocida
I12D-PM_S49	79	A	3	CC13	Norway	P. multocida subsp. multocida
I1BAL-PM_S19	79	A	3	CC13	Norway	P. multocida subsp. multocida
I1N-PM_S18	79	A	3	CC13	Norway	P. multocida subsp. multocida
I2BAL-PM_S22	79	A	3	CC13	Norway	P. multocida subsp. multocida
I2D-PM_S21	79	A	3	CC13	Norway	P. multocida subsp. multocida
I2N-PM_S20	79	A	3	CC13	Norway	P. multocida subsp. multocida
I3BAL-PM1_S29	79	A	3	CC13	Norway	P. multocida subsp. multocida
I3BAL-PM2_S30	79	A	3	CC13	Norway	P. multocida subsp. multocida
I3BAL-PM3_S31	79	A	3	CC13	Norway	P. multocida subsp. multocida
I3BAL-PM4_S32	79	A	3	CC13	Norway	P. multocida subsp. multocida
I3D-PM1_S26	79	A	3	CC13	Norway	P. multocida subsp. multocida
I3D-PM2_S27	79	A	3	CC13	Norway	P. multocida subsp. multocida
I3D-PM3_S28	79	A	3	CC13	Norway	P. multocida subsp. multocida
I3D-PM4_S41	79	A	3	CC13	Norway	P. multocida subsp. multocida
I3N-PM1_S23	79	A	3	CC13	Norway	P. multocida subsp. multocida
I3N-PM2_S24	79	A	3	CC13	Norway	P. multocida subsp. multocida
I3N-PM3_S25	79	A	3	CC13	Norway	P. multocida subsp. multocida
I4BAL-PM_S35	79	A	3	CC13	Norway	P. multocida subsp. multocida
I4D-PM_S34	79	A	3	CC13	Norway	P. multocida subsp. multocida
I4N-PM_S33	79	A	3	CC13	Norway	P. multocida subsp. multocida
I5D-PM_S37	79	A	3	CC13	Norway	P. multocida subsp. multocida
I5N-PM_S36	79	A	3	CC13	Norway	P. multocida subsp. multocida
I6BAL-PM_S39	79	A	3	CC13	Norway	P. multocida subsp. multocida
I6N-PM_S38	79	A	3	CC13	Norway	P. multocida subsp. multocida
I7BAL-PM_S42	79	A	3	CC13	Norway	P. multocida subsp. multocida
I7D-PM_S41	79	A	3	CC13	Norway	P. multocida subsp. multocida
I7N-PM_S40	79	A	3	CC13	Norway	P. multocida subsp. multocida
I9BAL-PM_S44	79	A	3	CC13	Norway	P. multocida subsp. multocida
I9N-PM_S43	79	A	3	CC13	Norway	P. multocida subsp. multocida
J11D-PM_S61	79	A	3	CC13	Norway	P. multocida subsp. multocida
J11N-PM_S60	79	A	3	CC13	Norway	P. multocida subsp. multocida
J12D-PM_S43	79	A	3	CC13	Norway	P. multocida subsp. multocida
J12N-PM_S62	79	A	3	CC13	Norway	P. multocida subsp. multocida
J1BAL-PM2_S51	79	A	3	CC13	Norway	P. multocida subsp. multocida
J3BAL-PM_S42	79	A	3	CC13	Norway	P. multocida subsp. multocida
J5BAL-PM_S54	79	A	3	CC13	Norway	P. multocida subsp. multocida
J5D-PM_S53	79	A	3	CC13	Norway	P. multocida subsp. multocida
J5N-PM_S52	79	A	3	CC13	Norway	P. multocida subsp. multocida
J6N-PM_S55	79	A	3	CC13	Norway	P. multocida subsp. multocida
J8BAL-O-PM_S58	79	A	3	CC13	Norway	P. multocida subsp. multocida
J8D-PM_S57	79	A	3	CC13	Norway	P. multocida subsp. multocida
J8N-PM_S56	79	A	3	CC13	Norway	P. multocida subsp. multocida
J9D-PM_S59	79	A	3	CC13	Norway	P. multocida subsp. multocida
K11D-PM_S74	80	A	3	CC13	Norway	P. multocida subsp. multocida
K11N-PM_S73	80	A	3	CC13	Norway	P. multocida subsp. multocida
K12BAL-PM_S77	80	A	3	CC13	Norway	P. multocida subsp. multocida
K12D-PM_S76	560	A	3	CC13	Norway	P. multocida subsp. multocida
K12N-PM_S75	560	A	3	CC13	Norway	P. multocida subsp. multocida
K1D-PM_S63	79	A	3	CC13	Norway	P. multocida subsp. multocida
K2BAL-PM_S64	80	A	3	CC13	Norway	P. multocida subsp. multocida
K5BAL-PM1_S69	80	A	3	CC13	Norway	P. multocida subsp. multocida
K5BAL-PM2_S70	80	A	3	CC13	Norway	P. multocida subsp. multocida
K5BAL-PM3_S71	80	A	3	CC13	Norway	P. multocida subsp. multocida
K5D-PM1_S66	80	A	3	CC13	Norway	P. multocida subsp. multocida
K5D-PM2_S67	80	A	3	CC13	Norway	P. multocida subsp. multocida
K5D-PM3_S68	80	A	3	CC13	Norway	P. multocida subsp. multocida
K5N-PM_S65	80	A	3	CC13	Norway	P. multocida subsp. multocida
K6N-PM_S72	80	A	3	CC13	Norway	P. multocida subsp. multocida
L10BAL-O-PM_S81	79	A	3	CC13	Norway	P. multocida subsp. multocida
L10D-PM_S80	79	A	3	CC13	Norway	P. multocida subsp. multocida
L10N-PM_S79	79	A	3	CC13	Norway	P. multocida subsp. multocida
L11BAL-PM_S82	79	A	3	CC13	Norway	P. multocida subsp. multocida
L9N-PM_S78	79	A	3	CC13	Norway	P. multocida subsp. multocida
M10BAL-PM_S37	560	A	3	CC13	Norway	P. multocida subsp. multocida
M10D-PM_S36	560	A	3	CC13	Norway	P. multocida subsp. multocida
M10N-PM_S35	560	A	3	CC13	Norway	P. multocida subsp. multocida
M1BAL-PM_S85	173	A	3	NO CC	Norway	P. multocida subsp. multocida
M1D-PM_S84	173	A	3	NO CC	Norway	P. multocida subsp. multocida
M1N-PM_S83	173	A	3	NO CC	Norway	P. multocida subsp. multocida
M2BAL-PM1_S89	173	A	3	NO CC	Norway	P. multocida subsp. multocida
M2BAL-PM2_S90	173	A	3	NO CC	Norway	P. multocida subsp. multocida
M2D-PM1_S88	79	A	3	CC13	Norway	P. multocida subsp. multocida
M2D-PM2_S44	173	A	3	NO CC	Norway	P. multocida subsp. multocida
M2N-PM1_S86	79	A	3	CC13	Norway	P. multocida subsp. multocida
M2N-PM2_S87	79	A	3	CC13	Norway	P. multocida subsp. multocida
M3BAL-PM1_S93	563	A	3	CC13	Norway	P. multocida subsp. multocida
M3BAL-PM2_S94	80	A	3	CC13	Norway	P. multocida subsp. multocida
M3D-PM1_S91	80	A	3	CC13	Norway	P. multocida subsp. multocida
M4BAL-PM_S20	173	A	3	NO CC	Norway	P. multocida subsp. multocida
M4D-PM1_S18	173	A	3	NO CC	Norway	P. multocida subsp. multocida
M4D-PM2_S19	173	A	3	NO CC	Norway	P. multocida subsp. multocida
M4N-PM1_S45	173	A	3	NO CC	Norway	P. multocida subsp. multocida
M4N-PM2_S46	173	A	3	NO CC	Norway	P. multocida subsp. multocida
M5BAL-PM_S23	79	A	3	CC13	Norway	P. multocida subsp. multocida
M5D-PM_S22	79	A	3	CC13	Norway	P. multocida subsp. multocida
M5N-PM_S21	79	A	3	CC13	Norway	P. multocida subsp. multocida
M6D-PM_S24	563	A	3	CC13	Norway	P. multocida subsp. multocida
M7BAL-PM1_S28	173	A	3	NO CC	Norway	P. multocida subsp. multocida
M7BAL-PM2_S29	173	A	3	NO CC	Norway	P. multocida subsp. multocida
M7BAL-PM3_S30	173	A	3	NO CC	Norway	P. multocida subsp. multocida
M7D-PM1_S25	173	A	3	NO CC	Norway	P. multocida subsp. multocida
M7D-PM2_S26	173	A	3	NO CC	Norway	P. multocida subsp. multocida
M7D-PM3_S27	173	A	3	NO CC	Norway	P. multocida subsp. multocida
M8BAL-PM_S31	80	A	3	CC13	Norway	P. multocida subsp. multocida
M9BAL-PM_S34	563	A	3	CC13	Norway	P. multocida subsp. multocida
M9D-PM_S33	563	A	3	CC13	Norway	P. multocida subsp. multocida
M9N-PM_S32	80	A	3	CC13	Norway	P. multocida subsp. multocida
N10BAL-PM_S68	79	A	3	CC13	Norway	P. multocida subsp. multocida
N10D-PM1_S66	79	A	3	CC13	Norway	P. multocida subsp. multocida
N10D-PM2_S67	79	A	3	CC13	Norway	P. multocida subsp. multocida
N10N-PM_S65	79	A	3	CC13	Norway	P. multocida subsp. multocida
N11N-PM_S69	79	A	3	CC13	Norway	P. multocida subsp. multocida
N1BAL-O-PM_S49	79	A	3	CC13	Norway	P. multocida subsp. multocida
N1D-PM_S39	79	A	3	CC13	Norway	P. multocida subsp. multocida
N1N-PM_S38	79	A	3	CC13	Norway	P. multocida subsp. multocida
N2D-PM_S51	79	A	3	CC13	Norway	P. multocida subsp. multocida
N2N-PM_S50	79	A	3	CC13	Norway	P. multocida subsp. multocida
N3BAL-O-PM_S53	79	A	3	CC13	Norway	P. multocida subsp. multocida
N3N-PM_S52	79	A	3	CC13	Norway	P. multocida subsp. multocida
N4BAL-O-PM_S55	79	A	3	CC13	Norway	P. multocida subsp. multocida
N4D-PM_S54	79	A	3	CC13	Norway	P. multocida subsp. multocida
N4N-PM_S1	79	A	3	CC13	Norway	P. multocida subsp. multocida
N5BAL-O-PM_S58	79	A	3	CC13	Norway	P. multocida subsp. multocida
N5D-PM_S57	79	A	3	CC13	Norway	P. multocida subsp. multocida
N5N-PM_S56	79	A	3	CC13	Norway	P. multocida subsp. multocida
N7BAL-O-PM_S59	79	A	3	CC13	Norway	P. multocida subsp. multocida
N8BAL-PM_S61	79	A	3	CC13	Norway	P. multocida subsp. multocida
N8N-PM_S60	79	A	3	CC13	Norway	P. multocida subsp. multocida
N9BAL-O-PM_S64	79	A	3	CC13	Norway	P. multocida subsp. multocida
N9D-PM_S63	79	A	3	CC13	Norway	P. multocida subsp. multocida
N9N-PM_S62	79	A	3	CC13	Norway	P. multocida subsp. multocida

## Sheet: Dataset 3
Herd_name	Individual	Dairy_Fattening	Isolate_name	Sequence_name	ST	Sick_Healthy	Sampling site	Virulence profile	AST	ARG
A	1A	D	A1D-PM	A1D-PM_S49	80	S	D	VP2	Sensitive	A16S-TUFAB-MLS23S
A	2A	D	A2D-PM	A2D-PM_S51	80	S	D	VP2	Streptomycin Resistant	A16S-TUFAB-MLS23S
A	3A	D	A3D-PM	A3D-PM_S53	80	S	D	VP2	Streptomycin Resistant	A16S-TUFAB-MLS23S
A	5A	D	A5BAL-PM	A5BAL-PM_S56	80	S	BAL	VP2	Streptomycin Resistant	A16S-TUFAB-MLS23S
A	5A	D	A5D-PM	A5D-PM_S55	80	S	D	VP2	Streptomycin Resistant	TUFAB-MLS23S
A	7A	D	A7D-PM	A7D-PM_S57	80	S	D	VP1	Streptomycin Resistant	MLS23S
A	8A	D	A8D-PM	A8D-PM_S59	80	H	D	VP2	Streptomycin Resistant	A16S-TUFAB-MLS23S
A	9A	D	A9BAL-PM	A9BAL-PM_S62	80	H	BAL	VP2	Streptomycin Resistant	A16S-TUFAB-MLS23S
A	9A	D	A9D-PM	A9D-PM_S61	80	H	D	VP2	Streptomycin Resistant	TUFAB-MLS23S
A	10A	D	A10N-PM	A10N-PM_S63	80	H	N	VP2	Streptomycin Resistant	A16S-TUFAB-MLS23S
A	12A	D	A12BAL-PM	A12BAL-PM_S66	80	H	BAL	VP2	Streptomycin Resistant	A16S-TUFAB-MLS23S
A	12A	D	A12D-PM	A12D-PM_S65	80	H	D	VP2	Streptomycin Resistant	A16S-TUFAB-MLS23S
A	13A	D	A13BAL-PM	A13BAL-PM_S69	80	H	BAL	VP2	Streptomycin Resistant	A16S-TUFAB-MLS23S
A	14A	D	A14BAL-PM	A14BAL-PM_S72	13	H	BAL	VP4	Sensitive	A16S-RRSC-RRSH-CAP16S-TUFAB
A	14A	D	A14D-PM	A14D-PM_S71	13	H	D	VP4	Streptomycin Intermediate	A16S-RRSC-RRSH-CAP16S-TUFAB
A	15A	D	A15BAL-PM	A15BAL-PM_S34	80	S	BAL	VP2	Streptomycin Resistant	TUFAB-MLS23S
A	15A	D	A15D-PM	A15D-PM_S74	80	S	D	VP2	Streptomycin Resistant	A16S-TUFAB-MLS23S
A	16A	D	A16D-PM	A16D-PM_S36	80	S	D	VP2	Streptomycin Resistant	A16S-TUFAB-MLS23S
A	16A	D	A16N-PM	A16N-PM_S35	80	S	N	VP2	Streptomycin Resistant	TUFAB-MLS23S
A	17A	D	A17D-PM	A17D-PM_S38	80	H	D	VP2	Streptomycin Intermediate	A16S-TUFAB-MLS23S
A	18A	D	A18D-PM	A18D-PM_S40	80	S	D	VP1	Streptomycin Resistant	A16S-MLS23S
A	18A	D	A18N-PM	A18N-PM_S39	80	S	N	VP2	Streptomycin Resistant	A16S-TUFAB-MLS23S
A	19A	D	A19D-PM	A19D-PM_S42	80	S	D	VP1	Streptomycin Resistant	A16S-MLS23S
A	19A	D	A19N-PM	A19N-PM_S41	80	S	N	VP2	Streptomycin Resistant	A16S-TUFAB-MLS23S
A	20A	D	A20D-PM	A20D-PM_S44	80	S	D	VP2	Streptomycin Resistant	A16S-TUFAB-MLS23S
B	1B	D	B1BAL-PM	B1BAL-PM_S45	79	H	BAL	VP5	Streptomycin Resistant	A16S-RRSC-RRSH-CAP16S-TUFAB-MLS23S
B	3B	D	B3D-PM1 (stor)	B3D-PM1-S_S46	79	H	D	VP5	Streptomycin Resistant	A16S-TUFAB-MLS23S
B	7B	D	B7BAL-O-PM	B7BAL-O-PM_S76	79	S	BAL	VP5	Streptomycin Resistant	A16S-TUFAB-MLS23S
B	8B	D	B8D-PM	B8D-PM_S77	79	H	D	VP5	Streptomycin Resistant	A16S-TUFAB-MLS23S
B	9B	D	B9BAL-O-PM	B9BAL-O-PM_S79	79	H	BAL	VP5	Streptomycin Resistant	A16S-TUFAB-MLS23S
B	10B	D	B10BAL-O-PM	B10BAL-O-PM_S80	79	H	BAL	VP5	Streptomycin Resistant	A16S-TUFAB-MLS23S
B	11B	D	B11BAL-PM	B11BAL-PM_S82	79	H	BAL	VP5	Streptomycin Resistant	TUFAB-MLS23S
B	11B	D	B11D-PM	B11D-PM_S81	79	H	D	VP5	Streptomycin Resistant	A16S-TUFAB-MLS23S
B	12B	D	B12BAL-PM	B12BAL-PM_S83	79	H	BAL	VP5	Streptomycin Resistant	TUFAB-MLS23S
B	13B	D	B13D-PM	B13D-PM_S84	79	H	D	VP5	Streptomycin Resistant	A16S-TUFAB-MLS23S
B	14B	D	B14BAL-O-PM	B14BAL-O-PM_S87	79	S	BAL	VP5	Streptomycin Resistant	A16S-RRSC-RRSH-CAP16S-TUFAB-MLS23S
B	14B	D	B14D-PM	B14D-PM_S86	79	S	D	VP5	Streptomycin Resistant	A16S-TUFAB-MLS23S
B	17B	D	B17N-PM	B17N-PM_S88	79	H	N	VP5	Streptomycin Resistant	TUFAB-MLS23S
C	1C	F	C1BAL-O-PM	C1BAL-O-PM_S89	173	H	BAL	VP8	Sensitive	A16S-TUFAB-MLS23S
C	2C	F	C2BAL-PM	C2BAL-PM_S1	79	H	BAL	VP6	Streptomycin Resistant	A16S-RRSC-RRSH-CAP16S-TUFAB-MLS23S
C	2C	F	C2D-PM	C2D-PM_S90	79	H	D	VP6	Streptomycin Resistant	A16S-TUFAB-MLS23S
C	2C	F	C2N-PM	57_S6	79	H	N	VP6	Streptomycin Resistant	A16S-RRSC-RRSH-CAP16S-TUFAB
C	3C	F	C3BAL-PM	C3BAL-PM_S3	173	S	BAL	VP8	Sensitive	A16S-TUFAB-MLS23S
C	4C	F	C4BAL-O-PM	C4BAL-O-PM_S6	173	S	BAL	VP8	Sensitive	A16S-TUFAB-MLS23S
C	9C	F	C9BAL-PM	C9BAL-PM_S8	80	S	BAL	VP2	Sensitive	A16S-TUFAB-MLS23S
C	10C	F	C10BAL-O-PM	C10BAL-O-PM_S9	80	H	BAL	VP2	Streptomycin Intermediate	A16S-TUFAB-MLS23S
C	11C	F	C11D-PM	C11D-PM_S10	80	H	D	VP2	Sensitive	A16S-TUFAB-MLS23S
C	13C	F	C13BAL-PM	C13BAL-PM_S11	79	S	BAL	VP5	Streptomycin Resistant	TUFAB-MLS23S
D	1D	F	D1BAL-PM	D1BAL-PM_S2	173	S	BAL	VP8	Sensitive	A16S-TUFAB-MLS23S
D	2D	F	D2D-PM2	D2D-PM2_S5	79	S	D	VP5	Streptomycin & Tetracyclin Resistant	A16S-TUFAB-MLS23S
D	2D	F	D2D-PM1	D2D-PM1_S4	79	S	D	VP5	Streptomycin Resistant	A16S-TUFAB-MLS23S
D	2D	F	D2BAL-PM	76_S7	173	S	BAL	VP8	Sensitive	A16S-TUFAB-MLS23S
D	3D	F	D3BAL-PM	77_S8	561	S	BAL	VP1	Streptomycin Resistant	A16S-RRSC-RRSH-CAP16S-TUFAB
D	4D	F	D4BAL-PM	80_S11	173	S	BAL	VP8	Sensitive	A16S-TUFAB-MLS23S
D	5D	F	D5D-PM	81_S12	13	H	D	VP2	Sensitive	A16S-RRSC-RRSH-CAP16S-TUFAB
D	6D	F	D6BAL-PM	82_S13	173	S	BAL	VP8	Sensitive	A16S-TUFAB-MLS23S
D	7D	F	D7N-PM	83_S14	561	S	N	VP1	Streptomycin Resistant	A16S-RRSC-RRSH-CAP16S-TUFAB
D	7D	F	D7BAL-PM	85_S16	173	S	BAL	VP8	Sensitive	A16S-TUFAB-MLS23S
D	8D	F	D8BAL-PM	D8BAL-PM_S18	173	S	BAL	VP8	Sensitive	A16S-TUFAB-MLS23S
D	9D	F	D9BAL-O-PM	D9BAL-O-PM_S20	79	S	BAL	VP5	Streptomycin Resistant	A16S-TUFAB-MLS23S
D	9D	F	D9D-PM	D9D-PM_S95	79	S	D	VP5	Streptomycin Resistant	A16S-TUFAB-MLS23S
D	10D	F	D10BAL-O-PM	D10BAL-O-PM_S96	79	S	BAL	VP5	Streptomycin Resistant	A16S-TUFAB-MLS23S
D	11D	F	D11N-PM	D11N-PM_S23	79	H	N	VP5	Streptomycin Resistant	A16S-TUFAB-MLS23S
D	15D	F	D15BAL-PM	D15BAL-PM_S26	79	S	BAL	VP5	Streptomycin Resistant	A16S-TUFAB-MLS23S
E	7E	D	E7BAL-O-PM	E7BAL-O-PM_S29	560	H	BAL	VP11	Sensitive	A16S-RRSC-RRSH-CAP16S-TUFAB
E	8E	D	E8BAL-PM	E8BAL-PM_S32	560	S	BAL	VP11	Sensitive	A16S-RRSC-RRSH-CAP16S-TUFAB
E	9E	D	E9BAL-O-PM	E9BAL-O-PM_S33	560	H	BAL	VP11	Sensitive	A16S-RRSC-RRSH-CAP16S-TUFAB
E	13E	D	E13BAL-O-PM	E13BAL-O-PM_S34	560	S	BAL	VP11	Sensitive	A16S-RRSC-RRSH-CAP16S-TUFAB
E	15E	D	E15BAL-PM	E15BAL-PM_S35	13	H	BAL	VP3	Streptomycin Resistant	A16S-RRSC-RRSH-CAP16S-TUFAB
G	1G	F	G1N-PM	107_S16	79	S	N	VP7	Streptomycin Resistant	A16S-TUFAB-MLS23S
G	1G	F	G1D-PM	G1D-PM_S36	79	S	D	VP5	Streptomycin Resistant	A16S-TUFAB-MLS23S
G	2G	F	G2N-PM	G2N-PM_S35	79	H	N	VP5	Streptomycin Resistant	A16S-TUFAB-MLS23S
G	3G	F	G3N-PM	G3N-PM_S37	79	S	N	VP5	Streptomycin Resistant	A16S-TUFAB-MLS23S
G	4G	F	G4N-PM	G4N-PM_S38	79	S	N	VP5	Streptomycin Resistant	A16S-TUFAB-MLS23S
G	7G	F	G7N-PM	113_S19	79	S	N	VP5	Streptomycin Resistant	A16S-TUFAB-MLS23S
G	8G	F	G8BAL-O-PM	G8BAL-O-PM_S40	79	H	BAL	VP5	Streptomycin Resistant	A16S-TUFAB-MLS23S
G	9G	F	G9N-PM	G9N-PM_S41	173	S	N	VP10	Sensitive	A16S-TUFAB-MLS23S
G	10G	F	G10BAL-PM	118_S28	173	S	BAL	VP10	Sensitive	A16S-TUFAB-MLS23S
G	11G	F	G11BAL-PM	G11BAL-PM_S36	79	S	BAL	VP5	Streptomycin Resistant	A16S-TUFAB-MLS23S
G	12G	F	G12BAL-PM	G12BAL-PM_S43	79	H	BAL	VP5	Streptomycin Resistant	A16S-TUFAB-MLS23S
H	1H	D	H1D-PM	124_S31	79	H	D	VP6	Streptomycin Resistant	A16S-RRSC-RRSH-CAP16S-TUFAB-MLS23S
H	1H	D	H1N-PM	123_S50	79	H	N	VP6	Streptomycin Resistant	A16S-TUFAB-MLS23S
H	2H	D	H2BAL-O-PM	H2BAL-O-PM_S46	79	S	BAL	VP6	Streptomycin Resistant	A16S-RRSC-RRSH-CAP16S-TUFAB-MLS23S
H	2H	D	H2D-PM	H2D-PM_S45	79	S	D	VP6	Streptomycin Resistant	A16S-TUFAB-MLS23S
H	2H	D	H2N-PM	H2N-PM_S44	79	S	N	VP6	Streptomycin Resistant	TUFAB-MLS23S
H	3H	D	H3BAL-O-PM	H3BAL-O-PM_S38	79	H	BAL	VP6	Streptomycin Resistant	A16S-RRSC-RRSH-CAP16S-TUFAB-MLS23S
H	3H	D	H3D-PM	129_S32	79	H	D	VP6	Streptomycin Resistant	A16S-TUFAB-MLS23S
H	4H	D	H4D-PM	132_S34	79	S	D	VP6	Streptomycin Resistant	A16S-TUFAB-MLS23S
H	5H	D	H5D-PM	H5D-PM_S48	79	H	D	VP6	Streptomycin Resistant	A16S-TUFAB-MLS23S
H	6H	D	H6D-PM	H6D-PM_S2	79	H	D	VP6	Streptomycin Resistant	TUFAB-MLS23S
H	6H	D	H6N-PM	H6N-PM_S1	79	H	N	VP6	Streptomycin Resistant	A16S-TUFAB-MLS23S
H	7H	D	H7D-PM2	140_S35	13	S	D	VP1	Streptomycin Resistant	A16S-RRSC-RRSH-CAP16S-TUFAB
H	8H	D	H8D-PM	H8D-PM_S7	13	S	D	VP1	Streptomycin Resistant	A16S-RRSC-RRSH-CAP16S-TUFAB
H	9H	D	H9BAL-O-PM	H9BAL-O-PM_S40	79	S	BAL	VP6	Streptomycin Resistant	A16S-RRSC-RRSH-CAP16S-TUFAB-MLS23S
H	9H	D	H9D-PM	144_S36	79	S	D	VP6	Streptomycin Resistant	TUFAB-MLS23S
H	10H	D	H10BAL-PM1	H10BAL-PM1_S15	13	S	BAL	VP1	Streptomycin Resistant	A16S-RRSC-RRSH-CAP16S-TUFAB
H	11H	D	H11D-PM	H11D-PM_S17	13	S	D	VP1	Streptomycin Resistant	A16S-RRSC-RRSH-CAP16S-TUFAB
I	1I	D	I1BAL-PM	I1BAL-PM_S19	79	S	BAL	VP5	Streptomycin Resistant	A16S-TUFAB-MLS23S
I	2I	D	I2BAL-PM	I2BAL-PM_S22	79	H	BAL	VP7	Streptomycin Resistant	A16S-TUFAB-MLS23S
I	2I	D	I2D-PM	I2D-PM_S21	79	H	D	VP5	Streptomycin Resistant	A16S-TUFAB-MLS23S
I	3I	D	I3BAL-PM1	I3BAL-PM2_S29	79	S	BAL	VP5	Streptomycin Resistant	A16S-TUFAB-MLS23S
I	3I	D	I3N-PM2	I3N-PM2_S24	79	S	N	VP7	Streptomycin Resistant	A16S-MLS23S
I	3I	D	I3BAL-PM2	I3BAL-PM2_S30	79	S	BAL	VP7	Streptomycin Resistant	A16S-TUFAB-MLS23S
I	4I	D	I4BAL-PM	I4BAL-PM_S35	79	S	BAL	VP5	Streptomycin Resistant	A16S-TUFAB-MLS23S
I	4I	D	I4D-PM	I4D-PM_S34	79	S	D	VP7	Streptomycin Resistant	A16S-TUFAB-MLS23S
I	5I	D	I5D-PM	I5D-PM_S37	79	H	D	VP5	Streptomycin Resistant	A16S-TUFAB-MLS23S
I	6I	D	I6BAL-PM	I6BAL-PM_S39	79	H	BAL	VP5	Streptomycin Resistant	A16S-TUFAB-MLS23S
I	7I	D	I7BAL-PM	I7BAL-PM_S42	79	S	BAL	VP5	Streptomycin Resistant	A16S-TUFAB-MLS23S
I	8I	D	I8D-PM	187_S42	79	S	D	VP5	Streptomycin Resistant	A16S-TUFAB-MLS23S
I	8I	D	I8BAL-PM	188_S11	79	S	BAL	VP7	Streptomycin Resistant	A16S-TUFAB-MLS23S
I	9I	D	I9BAL-PM	I9BAL-PM_S44	79	S	BAL	VP5	Streptomycin Resistant	A16S-TUFAB-MLS23S
I	10I	D	I10BAL-PM	I10BAL-PM_S46	79	H	BAL	VP7	Streptomycin Resistant	A16S-TUFAB-MLS23S
I	10I	D	I10D-PM	193_S13	79	H	D	VP5	Streptomycin Resistant	A16S-TUFAB-MLS23S
I	11I	D	I11N-PM2	I11N-PM2_S47	79	S	N	VP7	Streptomycin Resistant	A16S-MLS23S
I	11I	D	I11BAL-PM	I11BAL-PM_S48	79	S	BAL	VP7	Streptomycin Resistant	A16S-TUFAB-MLS23S
I	11I	D	I11D-PM	197_S15	79	S	D	VP5	Streptomycin Resistant	A16S-TUFAB-MLS23S
I	12I	D	I12BAL-PM	I12BAL-PM_S50	79	H	BAL	VP7	Streptomycin Resistant	A16S-TUFAB-MLS23S
I	12I	D	I12D-PM	I12D-PM_S49	79	H	D	VP5	Streptomycin Resistant	A16S-TUFAB-MLS23S
J	1J	D	J1BAL-PM2	J1BAL-PM2_S51	79	S	BAL	VP5	Streptomycin Resistant	A16S-TUFAB-MLS23S
J	3J	D	J3BAL-PM	J3BAL-PM_S42	79	H	BAL	VP5	Streptomycin Resistant	A16S-TUFAB-MLS23S
J	5J	D	J5BAL-PM	J5BAL-PM_S54	79	H	BAL	VP7	Streptomycin Resistant	A16S-TUFAB-MLS23S
J	5J	D	J5D-PM	J5D-PM_S53	79	H	D	VP5	Streptomycin Resistant	A16S-TUFAB-MLS23S
J	6J	D	J6N-PM	J6N-PM_S55	79	S	N	VP7	Streptomycin Resistant	A16S-TUFAB-MLS23S
J	8J	D	J8BAL-O-PM	J8BAL-O-PM_S58	79	S	BAL	VP5	Streptomycin Resistant	A16S-TUFAB-MLS23S
J	9J	D	J9D-PM	J9D-PM_S59	79	S	D	VP5	Streptomycin Resistant	A16S-TUFAB-MLS23S
J	11J	D	J11D-PM	J11D-PM_S61	79	H	D	VP5	Streptomycin Resistant	A16S-TUFAB-MLS23S
J	12J	D	J12D-PM	J12D-PM_S43	79	H	D	VP5	Streptomycin Resistant	A16S-TUFAB-MLS23S
J	12J	D	J12N-PM	J12N-PM_S62	79	H	N	VP7	Streptomycin Resistant	A16S-TUFAB-MLS23S
K	1K	F	K1D-PM	K1D-PM_S63	79	H	D	VP5	Streptomycin Resistant	A16S-RRSC-RRSH-CAP16S-TUFAB-MLS23S
K	2K	F	K2BAL-PM	K2BAL-PM_S64	80	H	BAL	VP2	Streptomycin Resistant	A16S-TUFAB-MLS23S
K	5K	F	K5BAL-PM1	K5BAL-PM1_S69	80	S	BAL	VP2	Sensitive	A16S-TUFAB-MLS23S
K	5K	F	K5D-PM2	K5D-PM2_S67	80	S	D	VP2	Streptomycin Resistant	A16S-TUFAB-MLS23S
K	6K	F	K6N-PM	K6N-PM_S72	80	H	N	VP2	Sensitive	A16S-TUFAB-MLS23S
K	11K	F	K11D-PM	K11D-PM_S74	80	H	D	VP2	Sensitive	A16S-TUFAB-MLS23S
K	12K	F	K12BAL-PM	K12BAL-PM_S77	80	S	BAL	VP2	Sensitive	A16S-TUFAB-MLS23S
K	12K	F	K12D-PM	K12D-PM_S76	560	S	D	VP11	Sensitive	A16S-RRSC-RRSH-CAP16S-TUFAB
L	9L	D	L9N-PM	L9N-PM_S78	79	S	N	VP6	Streptomycin Resistant	A16S-TUFAB-MLS23S
L	10L	D	L10BAL-O-PM	L10BAL-O-PM_S81	79	H	BAL	VP6	Streptomycin Resistant	A16S-TUFAB-MLS23S
L	11L	D	L11BAL-PM	L11BAL-PM_S82	79	S	BAL	VP6	Streptomycin Resistant	A16S-TUFAB-MLS23S
M	1M	F	M1BAL-PM	M1BAL-PM_S85	173	S	BAL	VP9	Sensitive	A16S-TUFAB-MLS23S
M	2M	F	M2D-PM1	M2D-PM1_S88	79	S	D	VP5	Streptomycin Resistant	A16S-TUFAB-MLS23S
M	2M	F	M2BAL-PM1	M2BAL-PM1_S89	173	S	BAL	VP9	Sensitive	A16S-TUFAB-MLS23S
M	3M	F	M3BAL-PM2	M3BAL-PM2_S94	80	S	BAL	VP2	Streptomycin Resistant	A16S-TUFAB-MLS23S
M	3M	F	M3BAL-PM1	M3BAL-PM1_S93	563	S	BAL	VP11	Streptomycin Intermediate	A16S-RRSC-RRSH-CAP16S-TUFAB
M	4M	F	M4BAL-PM	M4BAL-PM_S20	173	S	BAL	VP9	Sensitive	A16S-TUFAB-MLS23S
M	5M	F	M5BAL-PM	M5BAL-PM_S23	79	H	BAL	VP5	Streptomycin Resistant	A16S-TUFAB-MLS23S
M	6M	F	M6BAL-PM	264_S23	563	S	BAL	VP11	Streptomycin Intermediate	A16S-RRSC-RRSH-CAP16S-TUFAB
M	6M	F	M6D-PM	M6D-PM_S24	563	S	D	VP11	Streptomycin Intermediate	A16S-TUFAB-MLS23S
M	7M	F	M7BAL-PM2	M7BAL-PM2_S29	173	S	BAL	VP9	Sensitive	A16S-TUFAB-MLS23S
M	7M	F	M7D-PM3	M7D-PM3_S27	173	S	BAL	VP9	Sensitive	A16S-TUFAB-MLS23S
M	7M	F	M7N-PM	265_S24	80	S	N	VP2	Streptomycin Resistant	A16S-TUFAB-MLS23S
M	8M	F	M8BAL-PM	M8BAL-PM_S31	80	S	BAL	VP2	Streptomycin Resistant	A16S-TUFAB-MLS23S
M	9M	F	M9BAL-PM	M9BAL-PM_S34	563	H	BAL	VP11	Sensitive	A16S-TUFAB-MLS23S
M	9M	F	M9D-PM	M9D-PM_S33	563	H	D	VP11	Streptomycin Intermediate	A16S-TUFAB-MLS23S
M	9M	F	M9N-PM	M9N-PM_S32	80	H	N	VP2	Streptomycin Resistant	A16S-TUFAB-MLS23S
M	10M	F	M10BAL-PM	M10BAL-PM_S37	560	S	BAL	VP11	Sensitive	A16S-TUFAB-MLS23S
N	1N	D	N1BAL-O-PM	N1BAL-O-PM_S49	79	S	BAL	VP5	Streptomycin Resistant	A16S-TUFAB-MLS23S
N	2N	D	N2D-PM	N2D-PM_S51	79	H	D	VP5	Streptomycin Resistant	A16S-TUFAB-MLS23S
N	2N	D	N2N-PM	N2N-PM_S50	79	H	N	VP7	Streptomycin Resistant	A16S-TUFAB-MLS23S
N	3N	D	N3BAL-O-PM	N3BAL-O-PM_S53	79	H	BAL	VP5	Streptomycin Resistant	A16S-TUFAB-MLS23S
N	4N	D	N4BAL-O-PM	N4BAL-O-PM_S55	79	H	BAL	VP5	Streptomycin Resistant	A16S-TUFAB-MLS23S
N	4N	D	N4D-PM	N4D-PM_S54	79	H	D	VP5	Streptomycin Resistant	A16S-TUFAB-MLS23S
N	4N	D	N4N-PM	N4N-PM_S1	79	H	N	VP7	Streptomycin Resistant	A16S-TUFAB-MLS23S
N	5N	D	N5BAL-O-PM	N5BAL-O-PM_S58	79	S	BAL	VP5	Streptomycin Resistant	A16S-TUFAB-MLS23S
N	5N	D	N5N-PM	N5N-PM_S56	79	S	N	VP7	Streptomycin Resistant	A16S-MLS23S
N	7N	D	N7BAL-O-PM	N7BAL-O-PM_S59	79	H	BAL	VP5	Streptomycin Resistant	A16S-TUFAB-MLS23S
N	8N	D	N8BAL-PM	N8BAL-PM_S61	79	H	BAL	VP5	Streptomycin Resistant	A16S-TUFAB-MLS23S
N	8N	D	N8N-PM	N8N-PM_S60	79	H	N	VP5	Streptomycin Resistant	A16S-TUFAB-MLS23S
N	9N	D	N9BAL-O-PM	N9BAL-O-PM_S64	79	S	BAL	VP5	Streptomycin Resistant	A16S-TUFAB-MLS23S
N	10N	D	N10BAL-PM	N10BAL-PM_S68	79	H	BAL	VP5	Streptomycin Resistant	A16S-TUFAB-MLS23S
N	10N	D	N10N-PM	N10N-PM_S65	79	H	N	VP7	Streptomycin Resistant	A16S-TUFAB-MLS23S
N	11N	D	N11N-PM	N11N-PM_S69	79	H	N	VP5	Streptomycin Resistant	A16S-TUFAB-MLS23S
N	12N	D	N12N-PM2	304_S71	79	S	N	VP7	Streptomycin Resistant	A16S-TUFAB-MLS23S
N	12N	D	N12D-PM2	306_S73	79	S	D	VP5	Streptomycin Resistant	A16S-TUFAB-MLS23S
N	12N	D	N12BAL-PM1	307_S74	79	S	BAL	VP5	Streptomycin Resistant	A16S-TUFAB-MLS23S
O	1O	F	O1N-PM3	312_S79	562	H	N	VP13	Sensitive	A16S-RRSC-RRSH-CAP16S-TUFAB
O	1O	F	O1BAL-PM1	314_S81	562	H	BAL	VP12	Sensitive	A16S-RRSC-RRSH-CAP16S-TUFAB
O	1O	F	O1N-PM2	311_S78	562	H	N	VP12	Sensitive	A16S-RRSC-RRSH-CAP16S-TUFAB
O	2O	F	O2BAL-PM	317_S84	562	S	BAL	VP12	Sensitive	A16S-RRSC-RRSH-CAP16S-TUFAB
O	3O	F	O3BAL-PM	318_S85	562	S	BAL	VP12	Sensitive	A16S-RRSC-RRSH-CAP16S-TUFAB
O	4O	F	O4N-PM2	320_S87	562	S	N	VP13	Sensitive	A16S-RRSC-RRSH-CAP16S-TUFAB
O	4O	F	O4BAL-PM	322_S89	562	S	BAL	VP12	Sensitive	A16S-RRSC-RRSH-CAP16S-TUFAB
O	5O	F	O5BAL-PM	323_S90	562	S	BAL	VP12	Sensitive	A16S-RRSC-RRSH-CAP16S-TUFAB
O	6O	F	O6D-PM	325_S1	562	H	D	VP13	Sensitive	A16S-RRSC-RRSH-CAP16S-TUFAB
O	9O	F	O9N-PM1	326_S2	562	S	N	VP13	Sensitive	A16S-RRSC-RRSH-CAP16S-TUFAB
O	9O	F	O9BAL-PM3	330_S6	562	S	BAL	VP12	Sensitive	A16S-RRSC-RRSH-CAP16S-TUFAB
O	10O	F	O10BAL-PM2	335_S25	562	H	BAL	VP12	Sensitive	A16S-RRSC-RRSH-CAP16S-TUFAB
O	10O	F	O10BAL-PM1	334_S10	562	H	BAL	VP13	Sensitive	A16S-RRSC-RRSH-CAP16S-TUFAB
O	11O	F	O11N-PM	336_S3	562	S	N	VP13	Sensitive	A16S-RRSC-RRSH-CAP16S
P	1P	F	P1N-PM	337_S4	80	S	N	VP2	Streptomycin Resistant	A16S-TUFAB-MLS23S
P	1P	F	P1D-PM	338_S5	80	S	D	VP1	Streptomycin Resistant	A16S-MLS23S
P	2P	F	P2D-PM	339_S6	80	S	D	VP1	Streptomycin Intermediate	A16S-TUFAB-MLS23S
P	2P	F	P2BAL-PM	340_S7	560	S	BAL	VP11	Sensitive	A16S-TUFAB-MLS23S
P	4P	F	P4BAL-PM	341_S8	80	S	BAL	VP2	Streptomycin Intermediate	A16S-TUFAB-MLS23S
P	5P	F	P5BAL-PM	342_S9	560	S	BAL	VP11	Sensitive	TUFAB-MLS23S
P	7P	F	P7BAL-PM	343_S10	80	S	BAL	VP1	Streptomycin Intermediate	A16S-TUFAB-MLS23S
P	8P	F	P8BAL-PM	344_S11	80	S	BAL	VP2	Streptomycin Intermediate	A16S-TUFAB-MLS23S
P	9P	F	P9BAL-PM	345_S12	560	S	BAL	VP11	Sensitive	TUFAB-MLS23S
P	12P	F	P12N-PM	346_S13	80	S	N	VP2	Streptomycin Intermediate	A16S-TUFAB-MLS23S
P	12P	F	P12BAL-PM	347_S14	80	S	BAL	VP2	Sensitive	A16S-TUFAB-MLS23S
P	13P	F	P13BAL-PM	349_S20	560	S	BAL	VP11	Sensitive	TUFAB-MLS23S
P	14P	F	P14D-PM	350_S21	560	S	D	VP11	Sensitive	TUFAB-MLS23S
P	15P	F	P15N-PM3	353_S24	80	S	N	VP2	Streptomycin Intermediate	A16S-TUFAB-MLS23S
P	15P	F	P15BAL-PM1	359_S30	80	S	BAL	VP2	Sensitive	A16S-CAP16S-TUFAB-MLS23S
P	15P	F	P15BAL-PM2	360_S31	80	S	BAL	VP2	Sensitive	A16S-TUFAB-MLS23S
P	16P	F	P16D-PM	362_S33	80	S	D	VP2	Streptomycin Intermediate	A16S-TUFAB-MLS23S
P	16P	F	P16BAL-PM	363_S34	80	S	BAL	VP2	Sensitive	A16S-TUFAB-MLS23S
P	17P	F	P17N-PM	364_S35	80	S	N	VP2	Streptomycin Intermediate	A16S-TUFAB-MLS23S
P	17P	F	P17BAL-PM	366_S37	80	S	BAL	VP2	Sensitive	A16S-CAP16S-TUFAB-MLS23S
P	18P	F	P18BAL-PM	367_S38	80	S	BAL	VP2	Sensitive	A16S-CAP16S-TUFAB-MLS23S
P	19P	F	P19D-PM	368_S39	80	S	D	VP2	Sensitive	A16S-TUFAB-MLS23S
P	19P	F	P19BAL-PM	369_S40	80	S	BAL	VP2	Sensitive	A16S-CAP16S-TUFAB-MLS23S
P	20P	F	P20BAL-PM	370_S41	80	S	BAL	VP2	Streptomycin Resistant	A16S-CAP16S-TUFAB-MLS23S

## Sheet: Norway-Cap-LPS-ST-VF-ARG
Isolate_name	Sequence_name	Herd_name	Individual	Dairy-Fattening	Sick_Healthy	Sampling site	ST	Cap	LPS	ptfA	tadD/flp1	pmFHA/IgBP	fimA/hsf-1	yadA-1/ESPR	yadA-2/hsf-2	pfhB1	pfhB2	ompA/omp16/oma87	ompH-1	ompH-2/ompH-3	plpB/plpD	plpE/plpP	comE	tonB/exbB/exbD	hasR	hemR/fur/tbpA/hgbA	hgbB_PM0337	hgbB (partial)	tonBDR-PD-A	tonBDR-PD-B	tonBDR-PD-C/tonBDR-A	tonBDR-B	tonBDR-C	tonBD-HTLR/znuA	nanB	nanH	neuA	pmHAS	toxA	sodA/sodC	tuf	kdsA/hldE/rfaD/waaF	galE/galU/lpcA/rdgB	wecA	lpxB	lpxC/lpxD	AST	ARG_Aminoglycoside	ARG_Cationic_Antimicrobials_Peptides
A10N-PM	A10N-PM_S63	A	10A	D	H	N	80	A	3	1	1	1	0	1	1	1	1	1	0	1	1	1	1	1	1	1	0	0	0	1	1	1	1	1	0	1	1	1	0	1	1	1	1	1	1	1	Streptomycin Resistant	A16S	NO
A12BAL-PM	A12BAL-PM_S66	A	12A	D	H	BAL	80	A	3	1	1	1	0	1	1	1	1	1	0	1	1	1	1	1	1	1	0	0	0	1	1	1	1	1	0	1	1	1	0	1	1	1	1	1	1	1	Streptomycin Resistant	A16S	NO
A12D-PM	A12D-PM_S65	A	12A	D	H	D	80	A	3	1	1	1	0	1	1	1	1	1	0	1	1	1	1	1	1	1	0	0	0	1	1	1	1	1	0	1	1	1	0	1	1	1	1	1	1	1	Streptomycin Resistant	A16S	NO
A12N-PM	A12N-PM_S64	A	12A	D	H	N	80	A	3	1	1	1	0	1	1	1	1	1	0	1	1	1	1	1	1	1	0	0	0	1	1	1	1	1	0	1	1	1	0	1	1	1	1	1	1	1	Streptomycin Resistant	A16S	NO
A13BAL-PM	A13BAL-PM_S69	A	13A	D	H	BAL	80	A	3	1	1	1	0	1	1	1	1	1	0	1	1	1	1	1	1	1	0	0	0	1	1	1	1	1	0	1	1	1	0	1	1	1	1	1	1	1	Streptomycin Resistant	A16S	NO
A13D-PM	A13D-PM_S68	A	13A	D	H	D	80	A	3	1	1	1	0	1	1	1	1	1	0	1	1	1	1	1	1	1	0	0	0	1	1	1	1	1	0	1	1	1	0	1	1	1	1	1	1	1	Streptomycin Resistant	A16S	NO
A13N-PM	A13N-PM_S67	A	13A	D	H	N	80	A	3	1	1	1	0	1	1	1	1	1	0	1	1	1	1	1	1	1	0	0	0	1	1	1	1	1	0	1	1	1	0	1	1	1	1	1	1	1	Streptomycin Resistant	A16S	NO
A14BAL-PM	A14BAL-PM_S72	A	14A	D	H	BAL	13	A	3	1	1	1	0	0	1	1	0	1	0	1	1	1	1	1	0	1	0	0	0	1	1	1	0	1	0	1	1	1	0	1	0	1	1	1	1	1	Sensitive	A16S & RRSC & RRSH	CAP16S
A14D-PM	A14D-PM_S71	A	14A	D	H	D	13	A	3	1	1	1	0	0	1	1	0	1	0	1	1	1	1	1	0	1	0	0	0	1	1	1	0	1	0	1	1	1	0	1	0	1	1	1	1	1	Streptomycin Intermediate	A16S & RRSC & RRSH	CAP16S
A14N-PM	A14N-PM_S70	A	14A	D	H	N	13	A	3	1	1	1	0	0	1	1	0	1	0	1	1	1	1	1	0	1	0	0	0	1	1	1	0	1	0	1	1	1	0	1	0	1	1	1	1	1	Sensitive	A16S & RRSC & RRSH	CAP16S
A15BAL-PM	A15BAL-PM_S34	A	15A	D	S	BAL	80	A	3	1	1	1	0	1	1	1	1	1	0	1	1	1	1	1	1	1	0	0	0	1	1	1	1	1	0	1	1	1	0	1	1	1	1	1	1	1	Streptomycin Resistant	NO	NO
A15D-PM	A15D-PM_S74	A	15A	D	S	D	80	A	3	1	1	1	0	1	1	1	1	1	0	1	1	1	1	1	1	1	0	0	0	1	1	1	1	1	0	1	1	1	0	1	1	1	1	1	1	1	Streptomycin Resistant	A16S	NO
A15N-PM	A15N-PM_S73	A	15A	D	S	N	80	A	3	1	1	1	0	1	1	1	1	1	0	1	1	1	1	1	1	1	0	0	0	1	1	1	1	1	0	1	1	1	0	1	1	1	1	1	1	1	Streptomycin Resistant	A16S	NO
A16D-PM	A16D-PM_S36	A	16A	D	S	D	80	A	3	1	1	1	0	1	1	1	1	1	0	1	1	1	1	1	1	1	0	0	0	1	1	1	1	1	0	1	1	1	0	1	1	1	1	1	1	1	Streptomycin Resistant	A16S	NO
A16N-PM	A16N-PM_S35	A	16A	D	S	N	80	A	3	1	1	1	0	1	1	1	1	1	0	1	1	1	1	1	1	1	0	0	0	1	1	1	1	1	0	1	1	1	0	1	1	1	1	1	1	1	Streptomycin Resistant	NO	NO
A17D-PM	A17D-PM_S38	A	17A	D	H	D	80	A	3	1	1	1	0	1	1	1	1	1	0	1	1	1	1	1	1	1	0	0	0	1	1	1	1	1	0	1	1	1	0	1	1	1	1	1	1	1	Streptomycin Intermediate	A16S	NO
A17N-PM	A17N-PM_S37	A	17A	D	H	N	80	A	3	1	1	1	0	1	1	1	1	1	0	1	1	1	1	1	1	1	0	0	0	1	1	1	1	1	0	1	1	1	0	1	1	1	1	1	1	1	Streptomycin Resistant	A16S	NO
A18D-PM	A18D-PM_S40	A	18A	D	S	D	80	A	3	1	1	1	0	1	1	1	1	1	0	1	1	1	1	1	1	1	0	0	0	1	1	1	1	1	0	1	1	1	0	1	0	1	1	1	1	1	Streptomycin Resistant	A16S	NO
A18N-PM	A18N-PM_S39	A	18A	D	S	N	80	A	3	1	1	1	0	1	1	1	1	1	0	1	1	1	1	1	1	1	0	0	0	1	1	1	1	1	0	1	1	1	0	1	1	1	1	1	1	1	Streptomycin Resistant	A16S	NO
A19D-PM	A19D-PM_S42	A	19A	D	S	D	80	A	3	1	1	1	0	1	1	1	1	1	0	1	1	1	1	1	1	1	0	0	0	1	1	1	1	1	0	1	1	1	0	1	0	1	1	1	1	1	Streptomycin Resistant	A16S	NO
A19N-PM	A19N-PM_S41	A	19A	D	S	N	80	A	3	1	1	1	0	1	1	1	1	1	0	1	1	1	1	1	1	1	0	0	0	1	1	1	1	1	0	1	1	1	0	1	1	1	1	1	1	1	Streptomycin Resistant	A16S	NO
A1D-PM	A1D-PM_S49	A	1A	D	S	D	80	A	3	1	1	1	0	1	1	1	1	1	0	1	1	1	1	1	1	1	0	0	0	1	1	1	1	1	0	1	1	1	0	1	1	1	1	1	1	1	Sensitive	A16S	NO
A20D-PM	A20D-PM_S44	A	20A	D	S	D	80	A	3	1	1	1	0	1	1	1	1	1	0	1	1	1	1	1	1	1	0	0	0	1	1	1	1	1	0	1	1	1	0	1	1	1	1	1	1	1	Streptomycin Resistant	A16S	NO
A20N-PM	A20N-PM_S43	A	20A	D	S	N	80	A	3	1	1	1	0	1	1	1	1	1	0	1	1	1	1	1	1	1	0	0	0	1	1	1	1	1	0	1	1	1	0	1	1	1	1	1	1	1	Streptomycin Resistant	A16S	NO
A2D-PM	A2D-PM_S51	A	2A	D	S	D	80	A	3	1	1	1	0	1	1	1	1	1	0	1	1	1	1	1	1	1	0	0	0	1	1	1	1	1	0	1	1	1	0	1	1	1	1	1	1	1	Streptomycin Resistant	A16S	NO
A2N-PM	A2N-PM_S50	A	2A	D	S	N	80	A	3	1	1	1	0	1	1	1	1	1	0	1	1	1	1	1	1	1	0	0	0	1	1	1	1	1	0	1	1	1	0	1	1	1	1	1	1	1	Streptomycin Resistant	A16S	NO
A3D-PM	A3D-PM_S53	A	3A	D	S	D	80	A	3	1	1	1	0	1	1	1	1	1	0	1	1	1	1	1	1	1	0	0	0	1	1	1	1	1	0	1	1	1	0	1	1	1	1	1	1	1	Streptomycin Resistant	A16S	NO
A3N-PM	A3N-PM_S52	A	3A	D	S	N	80	A	3	1	1	1	0	1	1	1	1	1	0	1	1	1	1	1	1	1	0	0	0	1	1	1	1	1	0	1	1	1	0	1	1	1	1	1	1	1	Streptomycin Resistant	A16S	NO
A5BAL-PM	A5BAL-PM_S56	A	5A	D	S	BAL	80	A	3	1	1	1	0	1	1	1	1	1	0	1	1	1	1	1	1	1	0	0	0	1	1	1	1	1	0	1	1	1	0	1	1	1	1	1	1	1	Streptomycin Resistant	A16S	NO
A5D-PM	A5D-PM_S55	A	5A	D	S	D	80	A	3	1	1	1	0	1	1	1	1	1	0	1	1	1	1	1	1	1	0	0	0	1	1	1	1	1	0	1	1	1	0	1	1	1	1	1	1	1	Streptomycin Resistant	NO	NO
A5N-PM	A5N-PM_S54	A	5A	D	S	N	80	A	3	1	1	1	0	1	1	1	1	1	0	1	1	1	1	1	1	1	0	0	0	1	1	1	1	1	0	1	1	1	0	1	1	1	1	1	1	1	Streptomycin Resistant	A16S	NO
A7D-PM	A7D-PM_S57	A	7A	D	S	D	80	A	3	1	1	1	0	1	1	1	1	1	0	1	1	1	1	1	1	1	0	0	0	1	1	1	1	1	0	1	1	1	0	1	0	1	1	1	1	1	Streptomycin Resistant	NO	NO
A8D-PM	A8D-PM_S59	A	8A	D	H	D	80	A	3	1	1	1	0	1	1	1	1	1	0	1	1	1	1	1	1	1	0	0	0	1	1	1	1	1	0	1	1	1	0	1	1	1	1	1	1	1	Streptomycin Resistant	A16S	NO
A8N-PM	A8N-PM_S58	A	8A	D	H	N	80	A	3	1	1	1	0	1	1	1	1	1	0	1	1	1	1	1	1	1	0	0	0	1	1	1	1	1	0	1	1	1	0	1	1	1	1	1	1	1	Streptomycin Resistant	A16S	NO
A9BAL-PM	A9BAL-PM_S62	A	9A	D	H	BAL	80	A	3	1	1	1	0	1	1	1	1	1	0	1	1	1	1	1	1	1	0	0	0	1	1	1	1	1	0	1	1	1	0	1	1	1	1	1	1	1	Streptomycin Resistant	A16S	NO
A9D-PM	A9D-PM_S61	A	9A	D	H	D	80	A	3	1	1	1	0	1	1	1	1	1	0	1	1	1	1	1	1	1	0	0	0	1	1	1	1	1	0	1	1	1	0	1	1	1	1	1	1	1	Streptomycin Resistant	NO	NO
A9N-PM	A9N-PM_S60	A	9A	D	H	N	80	A	3	1	1	1	0	1	1	1	1	1	0	1	1	1	1	1	1	1	0	0	0	1	1	1	1	1	0	1	1	1	0	1	1	1	1	1	1	1	Streptomycin Resistant	NO	NO
B10BAL-O-PM	B10BAL-O-PM_S80	B	10B	D	H	BAL	79	A	3	1	1	1	0	1	1	1	1	1	1	1	1	1	1	1	1	1	0	0	0	1	1	1	1	1	0	1	1	1	0	1	1	1	1	1	1	1	Streptomycin Resistant	A16S	NO
B11BAL-PM	B11BAL-PM_S82	B	11B	D	H	BAL	79	A	3	1	1	1	0	1	1	1	1	1	1	1	1	1	1	1	1	1	0	0	0	1	1	1	1	1	0	1	1	1	0	1	1	1	1	1	1	1	Streptomycin Resistant	NO	NO
B11D-PM	B11D-PM_S81	B	11B	D	H	D	79	A	3	1	1	1	0	1	1	1	1	1	1	1	1	1	1	1	1	1	0	0	0	1	1	1	1	1	0	1	1	1	0	1	1	1	1	1	1	1	Streptomycin Resistant	A16S	NO
B12BAL-PM	B12BAL-PM_S83	B	12B	D	H	BAL	79	A	3	1	1	1	0	1	1	1	1	1	1	1	1	1	1	1	1	1	0	0	0	1	1	1	1	1	0	1	1	1	0	1	1	1	1	1	1	1	Streptomycin Resistant	NO	NO
B13D-PM	B13D-PM_S84	B	13B	D	H	D	79	A	3	1	1	1	0	1	1	1	1	1	1	1	1	1	1	1	1	1	0	0	0	1	1	1	1	1	0	1	1	1	0	1	1	1	1	1	1	1	Streptomycin Resistant	A16S	NO
B14BAL-O-PM	B14BAL-O-PM_S87	B	14B	D	S	BAL	79	A	3	1	1	1	0	1	1	1	1	1	1	1	1	1	1	1	1	1	0	0	0	1	1	1	1	1	0	1	1	1	0	1	1	1	1	1	1	1	Streptomycin Resistant	A16S & RRSC & RRSH	CAP16S
B14D-PM	B14D-PM_S86	B	14B	D	S	D	79	A	3	1	1	1	0	1	1	1	1	1	1	1	1	1	1	1	1	1	0	0	0	1	1	1	1	1	0	1	1	1	0	1	1	1	1	1	1	1	Streptomycin Resistant	A16S	NO
B14N-PM	B14N-PM_S85	B	14B	D	S	N	79	A	3	1	1	1	0	1	1	1	1	1	1	1	1	1	1	1	1	1	0	0	0	1	1	1	1	1	0	1	1	1	0	1	1	1	1	1	1	1	Streptomycin Resistant	A16S	NO
B17N-PM	B17N-PM_S88	B	17B	D	H	N	79	A	3	1	1	1	0	1	1	1	1	1	1	1	1	1	1	1	1	1	0	0	0	1	1	1	1	1	0	1	1	1	0	1	1	1	1	1	1	1	Streptomycin Resistant	NO	NO
B1BAL-PM	B1BAL-PM_S45	B	1B	D	H	BAL	79	A	3	1	1	1	0	1	1	1	1	1	1	1	1	1	1	1	1	1	0	0	0	1	1	1	1	1	0	1	1	1	0	1	1	1	1	1	1	1	Streptomycin Resistant	A16S & RRSC & RRSH	CAP16S
B3D-PM1 (stor)	B3D-PM1-S_S46	B	3B	D	H	D	79	A	3	1	1	1	0	1	1	1	1	1	1	1	1	1	1	1	1	1	0	0	0	1	1	1	1	1	0	1	1	1	0	1	1	1	1	1	1	1	Streptomycin Resistant	A16S	NO
B3D-PM2 (liten)	B3D-PM2-L_S47	B	3B	D	H	D	79	A	3	1	1	1	0	1	1	1	1	1	1	1	1	1	1	1	1	1	0	0	0	1	1	1	1	1	0	1	1	1	0	1	1	1	1	1	1	1	Streptomycin Resistant	A16S	NO
B3N-PM	B3N-PM_S75	B	3B	D	H	N	79	A	3	1	1	1	0	1	1	1	1	1	1	1	1	1	1	1	1	1	0	0	0	1	1	1	1	1	0	1	1	1	0	1	1	1	1	1	1	1	Streptomycin Resistant	A16S	NO
B7BAL-O-PM	B7BAL-O-PM_S76	B	7B	D	S	BAL	79	A	3	1	1	1	0	1	1	1	1	1	1	1	1	1	1	1	1	1	0	0	0	1	1	1	1	1	0	1	1	1	0	1	1	1	1	1	1	1	Streptomycin Resistant	A16S	NO
B7N-PM	B7N-PM_S48	B	7B	D	S	N	79	A	3	1	1	1	0	1	1	1	1	1	1	1	1	1	1	1	1	1	0	0	0	1	1	1	1	1	0	1	1	1	0	1	1	1	1	1	1	1	Streptomycin Resistant	A16S	NO
B8D-PM	B8D-PM_S77	B	8B	D	H	D	79	A	3	1	1	1	0	1	1	1	1	1	1	1	1	1	1	1	1	1	0	0	0	1	1	1	1	1	0	1	1	1	0	1	1	1	1	1	1	1	Streptomycin Resistant	A16S	NO
B9BAL-O-PM	B9BAL-O-PM_S79	B	9B	D	H	BAL	79	A	3	1	1	1	0	1	1	1	1	1	1	1	1	1	1	1	1	1	0	0	0	1	1	1	1	1	0	1	1	1	0	1	1	1	1	1	1	1	Streptomycin Resistant	A16S	NO
B9N-PM	B9N-PM_S78	B	9B	D	H	N	79	A	3	1	1	1	0	1	1	1	1	1	1	1	1	1	1	1	1	1	0	0	0	1	1	1	1	1	0	1	1	1	0	1	1	1	1	1	1	1	Streptomycin Resistant	A16S	NO
C10BAL-O-PM	C10BAL-O-PM_S9	C	10C	F	H	BAL	80	A	3	1	1	1	0	1	1	1	1	1	0	1	1	1	1	1	1	1	0	0	0	1	1	1	1	1	0	1	1	1	0	1	1	1	1	1	1	1	Streptomycin Intermediate	A16S	NO
C11D-PM	C11D-PM_S10	C	11C	F	H	D	80	A	3	1	1	1	0	1	1	1	1	1	0	1	1	1	1	1	1	1	0	0	0	1	1	1	1	1	0	1	1	1	0	1	1	1	1	1	1	1	Sensitive	A16S	NO
C13BAL-PM	C13BAL-PM_S11	C	13C	F	S	BAL	79	A	3	1	1	1	0	1	1	1	1	1	1	1	1	1	1	1	1	1	0	0	0	1	1	1	1	1	0	1	1	1	0	1	1	1	1	1	1	1	Streptomycin Resistant	NO	NO
C1BAL-O-PM	C1BAL-O-PM_S89	C	1C	F	H	BAL	173	A	3	1	0	0	0	0	0	0	0	1	0	1	1	0	0	1	1	1	0	1	1	0	1	0	0	0	1	0	1	1	0	1	1	1	1	1	0	1	Sensitive	A16S	NO
C2BAL-PM	C2BAL-PM_S1	C	2C	F	H	BAL	79	A	3	1	1	1	0	1	1	1	0	1	1	1	1	1	1	1	1	1	0	0	0	1	1	1	1	1	0	1	1	1	0	1	1	1	1	1	1	1	Streptomycin Resistant	A16S & RRSC & RRSH	CAP16S
C2D-PM	C2D-PM_S90	C	2C	F	H	D	79	A	3	1	1	1	0	1	1	1	0	1	1	1	1	1	1	1	1	1	0	0	0	1	1	1	1	1	0	1	1	1	0	1	1	1	1	1	1	1	Streptomycin Resistant	A16S	NO
C2N-PM	57_S6	C	2C	F	H	N	79	A	3	1	1	1	0	1	1	1	0	1	1	1	1	1	1	1	1	1	0	0	0	1	1	1	1	1	0	1	1	1	0	1	1	1	1	1	1	1	Streptomycin Resistant	A16S & RRSC & RRSH	CAP16S
C3BAL-PM	C3BAL-PM_S3	C	3C	F	S	BAL	173	A	3	1	0	0	0	0	0	0	0	1	0	1	1	0	0	1	1	1	0	1	1	0	1	0	0	0	1	0	1	1	0	1	1	1	1	1	0	1	Sensitive	A16S	NO
C3D-PM	C3D-PM_S2	C	3C	F	S	D	173	A	3	1	0	0	0	0	0	0	0	1	0	1	1	0	0	1	1	1	0	1	1	0	1	0	0	0	1	0	1	1	0	1	1	1	1	1	0	1	Sensitive	A16S	NO
C4BAL-O-PM	C4BAL-O-PM_S6	C	4C	F	S	BAL	173	A	3	1	0	0	0	0	0	0	0	1	0	1	1	0	0	1	1	1	0	1	1	0	1	0	0	0	1	0	1	1	0	1	1	1	1	1	0	1	Sensitive	A16S	NO
C4D-PM	C4D-PM_S5	C	4C	F	S	D	173	A	3	1	0	0	0	0	0	0	0	1	0	1	1	0	0	1	1	1	0	1	1	0	1	0	0	0	1	0	1	1	0	1	1	1	1	1	0	1	Sensitive	A16S	NO
C4N-PM	C4N-PM_S4	C	4C	F	S	N	173	A	3	1	0	0	0	0	0	0	0	1	0	1	1	0	0	1	1	1	0	1	1	0	1	0	0	0	1	0	1	1	0	1	1	1	1	1	0	1	Sensitive	A16S	NO
C9BAL-PM	C9BAL-PM_S8	C	9C	F	S	BAL	80	A	3	1	1	1	0	1	1	1	1	1	0	1	1	1	1	1	1	1	0	0	0	1	1	1	1	1	0	1	1	1	0	1	1	1	1	1	1	1	Sensitive	A16S	NO
C9N-PM	C9N-PM_S7	C	9C	F	S	N	80	A	3	1	1	1	0	1	1	1	1	1	0	1	1	1	1	1	1	1	0	0	0	1	1	1	1	1	0	1	1	1	0	1	1	1	1	1	1	1	Sensitive	A16S	NO
D10BAL-O-PM	D10BAL-O-PM_S96	D	10D	F	S	BAL	79	A	3	1	1	1	0	1	1	1	1	1	1	1	1	1	1	1	1	1	0	0	0	1	1	1	1	1	0	1	1	1	0	1	1	1	1	1	1	1	Streptomycin Resistant	A16S	NO
D10D-PM	D10D-PM_S22	D	10D	F	S	D	79	A	3	1	1	1	0	1	1	1	1	1	1	1	1	1	1	1	1	1	0	0	0	1	1	1	1	1	0	1	1	1	0	1	1	1	1	1	1	1	Streptomycin Resistant	A16S	NO
D10N-PM	D10N-PM_S21	D	10D	F	S	N	79	A	3	1	1	1	0	1	1	1	1	1	1	1	1	1	1	1	1	1	0	0	0	1	1	1	1	1	0	1	1	1	0	1	1	1	1	1	1	1	Streptomycin Resistant	A16S	NO
D11N-PM	D11N-PM_S23	D	11D	F	H	N	79	A	3	1	1	1	0	1	1	1	1	1	1	1	1	1	1	1	1	1	0	0	0	1	1	1	1	1	0	1	1	1	0	1	1	1	1	1	1	1	Streptomycin Resistant	A16S	NO
D15BAL-PM	D15BAL-PM_S26	D	15D	F	S	BAL	79	A	3	1	1	1	0	1	1	1	1	1	1	1	1	1	1	1	1	1	0	0	0	1	1	1	1	1	0	1	1	1	0	1	1	1	1	1	1	1	Streptomycin Resistant	A16S	NO
D15D-PM	D15D-PM_S25	D	15D	F	S	D	79	A	3	1	1	1	0	1	1	1	1	1	1	1	1	1	1	1	1	1	0	0	0	1	1	1	1	1	0	1	1	1	0	1	1	1	1	1	1	1	Streptomycin Resistant	A16S	NO
D15N-PM	D15N-PM_S24	D	15D	F	S	N	79	A	3	1	1	1	0	1	1	1	1	1	1	1	1	1	1	1	1	1	0	0	0	1	1	1	1	1	0	1	1	1	0	1	1	1	1	1	1	1	Streptomycin Resistant	A16S	NO
D1BAL-PM	D1BAL-PM_S2	D	1D	F	S	BAL	173	A	3	1	0	0	0	0	0	0	0	1	0	1	1	0	0	1	1	1	0	1	1	0	1	0	0	0	1	0	1	1	0	1	1	1	1	1	0	1	Sensitive	A16S	NO
D1D-PM	D1D-PM_S1	D	1D	F	S	D	173	A	3	1	0	0	0	0	0	0	0	1	0	1	1	0	0	1	1	1	0	1	1	0	1	0	0	0	1	0	1	1	0	1	1	1	1	1	0	1	Sensitive	A16S	NO
D1N-PM	D1N-PM_S12	D	1D	F	S	N	173	A	3	1	0	0	0	0	0	0	0	1	0	1	1	0	0	1	1	1	0	1	1	0	1	0	0	0	1	0	1	1	0	1	1	1	1	1	0	1	Sensitive	A16S	NO
D2BAL-PM	76_S7	D	2D	F	S	BAL	173	A	3	1	0	0	0	0	0	0	0	1	0	1	1	0	0	1	1	1	0	1	1	0	1	0	0	0	1	0	1	1	0	1	1	1	1	1	0	1	Sensitive	A16S	NO
D2D-PM1	D2D-PM1_S4	D	2D	F	S	D	79	A	3	1	1	1	0	1	1	1	1	1	1	1	1	1	1	1	1	1	0	0	0	1	1	1	1	1	0	1	1	1	0	1	1	1	1	1	1	1	Streptomycin Resistant	A16S	NO
D2D-PM2	D2D-PM2_S5	D	2D	F	S	D	79	A	3	1	1	1	0	1	1	1	1	1	1	1	1	1	1	1	1	1	0	0	0	1	1	1	1	1	0	1	1	1	0	1	1	1	1	1	1	1	Streptomycin & Tetracyclin Resistant	A16S	NO
D2N-PM	D2N-PM_S3	D	2D	F	S	N	79	A	3	1	1	1	0	1	1	1	1	1	1	1	1	1	1	1	1	1	0	0	0	1	1	1	1	1	0	1	1	1	0	1	1	1	1	1	1	1	Streptomycin Resistant	A16S	NO
D3BAL-PM	77_S8	D	3D	F	S	BAL	561	A	3	1	1	1	0	1	1	1	1	1	0	1	1	1	1	1	1	1	0	0	0	1	1	1	1	1	0	1	1	1	0	1	0	1	1	1	1	1	Streptomycin Resistant	A16S & RRSC & RRSH	CAP16S
D4BAL-PM	80_S11	D	4D	F	S	BAL	173	A	3	1	0	0	0	0	0	0	0	1	0	1	1	0	0	1	1	1	0	1	1	0	1	0	0	0	1	0	1	1	0	1	1	1	1	1	0	1	Sensitive	A16S	NO
D4D-PM	79_S10	D	4D	F	S	D	173	A	3	1	0	0	0	0	0	0	0	1	0	1	1	0	0	1	1	1	0	1	1	0	1	0	0	0	1	0	1	1	0	1	1	1	1	1	0	1	Sensitive	A16S	NO
D4N-PM	78_S9	D	4D	F	S	N	173	A	3	1	0	0	0	0	0	0	0	1	0	1	1	0	0	1	1	1	0	1	1	0	1	0	0	0	1	0	1	1	0	1	1	1	1	1	0	1	Sensitive	A16S	NO
D5D-PM	81_S12	D	5D	F	H	D	13	A	3	1	1	1	0	1	1	1	1	1	0	1	1	1	1	1	1	1	0	0	0	1	1	1	1	1	0	1	1	1	0	1	1	1	1	1	1	1	Sensitive	A16S & RRSC & RRSH	CAP16S
D6BAL-PM	82_S13	D	6D	F	S	BAL	173	A	3	1	0	0	0	0	0	0	0	1	0	1	1	0	0	1	1	1	0	1	1	0	1	0	0	0	1	0	1	1	0	1	1	1	1	1	0	1	Sensitive	A16S	NO
D7BAL-PM	85_S16	D	7D	F	S	BAL	173	A	3	1	0	0	0	0	0	0	0	1	0	1	1	0	0	1	1	1	0	1	1	0	1	0	0	0	1	0	1	1	0	1	1	1	1	1	0	1	Sensitive	A16S	NO
D7D-PM	84_S15	D	7D	F	S	D	173	A	3	1	0	0	0	0	0	0	0	1	0	1	1	0	0	1	1	1	0	1	1	0	1	0	0	0	1	0	1	1	0	1	1	1	1	1	0	1	Sensitive	A16S	NO
D7N-PM	83_S14	D	7D	F	S	N	561	A	3	1	1	1	0	1	1	1	1	1	0	1	1	1	1	1	1	1	0	0	0	1	1	1	1	1	0	1	1	1	0	1	0	1	1	1	1	1	Streptomycin Resistant	A16S & RRSC & RRSH	CAP16S
D8BAL-PM	D8BAL-PM_S18	D	8D	F	S	BAL	173	A	3	1	0	0	0	0	0	0	0	1	0	1	1	0	0	1	1	1	0	1	1	0	1	0	0	0	1	0	1	1	0	1	1	1	1	1	0	1	Sensitive	A16S	NO
D8D-PM	86_S17	D	8D	F	S	D	173	A	3	1	0	0	0	0	0	0	0	1	0	1	1	0	0	1	1	1	0	1	1	0	1	0	0	0	1	0	1	1	0	1	1	1	1	1	0	1	Sensitive	A16S	NO
D9BAL-O-PM	D9BAL-O-PM_S20	D	9D	F	S	BAL	79	A	3	1	1	1	0	1	1	1	1	1	1	1	1	1	1	1	1	1	0	0	0	1	1	1	1	1	0	1	1	1	0	1	1	1	1	1	1	1	Streptomycin Resistant	A16S	NO
D9D-PM	D9D-PM_S95	D	9D	F	S	D	79	A	3	1	1	1	0	1	1	1	1	1	1	1	1	1	1	1	1	1	0	0	0	1	1	1	1	1	0	1	1	1	0	1	1	1	1	1	1	1	Streptomycin Resistant	A16S	NO
D9N-PM	D9N-PM_S19	D	9D	F	S	N	79	A	3	1	1	1	0	1	1	1	1	1	1	1	1	1	1	1	1	1	0	0	0	1	1	1	1	1	0	1	1	1	0	1	1	1	1	1	1	1	Streptomycin Resistant	A16S	NO
E13BAL-O-PM	E13BAL-O-PM_S34	E	13E	D	S	BAL	560	A	3	1	1	1	0	0	1	1	1	1	0	1	1	1	0	1	1	1	0	0	0	1	1	1	1	1	0	1	1	1	0	1	0	1	1	1	1	1	Sensitive	A16S & RRSC & RRSH	CAP16S
E15BAL-PM	E15BAL-PM_S35	E	15E	D	H	BAL	13	A	3	1	1	1	0	0	1	1	1	1	0	1	1	1	1	1	1	1	0	0	0	1	1	1	1	1	0	1	1	1	0	1	0	1	1	1	1	1	Streptomycin Resistant	A16S & RRSC & RRSH	CAP16S
E7BAL-O-PM	E7BAL-O-PM_S29	E	7E	D	H	BAL	560	A	3	1	1	1	0	0	1	1	1	1	0	1	1	1	0	1	1	1	0	0	0	1	1	1	1	1	0	1	1	1	0	1	0	1	1	1	1	1	Sensitive	A16S & RRSC & RRSH	CAP16S
E7D-PM	E7D-PM_S28	E	7E	D	H	D	560	A	3	1	1	1	0	0	1	1	1	1	0	1	1	1	0	1	1	1	0	0	0	1	1	1	1	1	0	1	1	1	0	1	0	1	1	1	1	1	Sensitive	A16S & RRSC & RRSH	CAP16S
E7N-PM	E7N-PM_S27	E	7E	D	H	N	560	A	3	1	1	1	0	0	1	1	1	1	0	1	1	1	0	1	1	1	0	0	0	1	1	1	1	1	0	1	1	1	0	1	0	1	1	1	1	1	Sensitive	A16S & RRSC & RRSH	CAP16S
E8BAL-PM	E8BAL-PM_S32	E	8E	D	S	BAL	560	A	3	1	1	1	0	0	1	1	1	1	0	1	1	1	0	1	1	1	0	0	0	1	1	1	1	1	0	1	1	1	0	1	0	1	1	1	1	1	Sensitive	A16S & RRSC & RRSH	CAP16S
E8N-PM1	E8N-PM1_S30	E	8E	D	S	N	560	A	3	1	1	1	0	0	1	1	1	1	0	1	1	1	0	1	1	1	0	0	0	1	1	1	1	1	0	1	1	1	0	1	0	1	1	1	1	1	Sensitive	A16S & RRSC & RRSH	CAP16S
E8N-PM2	E8N-PM2_S31	E	8E	D	S	N	560	A	3	1	1	1	0	0	1	1	1	1	0	1	1	1	0	1	1	1	0	0	0	1	1	1	1	1	0	1	1	1	0	1	0	1	1	1	1	1	Sensitive	A16S & RRSC & RRSH	CAP16S
E9BAL-O-PM	E9BAL-O-PM_S33	E	9E	D	H	BAL	560	A	3	1	1	1	0	0	1	1	1	1	0	1	1	1	0	1	1	1	0	0	0	1	1	1	1	1	0	1	1	1	0	1	0	1	1	1	1	1	Sensitive	A16S & RRSC & RRSH	CAP16S
G10BAL-PM	118_S28	G	10G	F	S	BAL	173	A	3	1	0	0	0	0	0	0	0	1	0	1	1	0	0	1	1	1	0	1	1	0	1	0	0	0	1	0	1	1	0	1	0	1	1	0	0	1	Sensitive	A16S	NO
G11BAL-PM	G11BAL-PM_S36	G	11G	F	S	BAL	79	A	3	1	1	1	0	1	1	1	1	1	1	1	1	1	1	1	1	1	0	0	0	1	1	1	1	1	0	1	1	1	0	1	1	1	1	1	1	1	Streptomycin Resistant	A16S	NO
G12BAL-PM	G12BAL-PM_S43	G	12G	F	H	BAL	79	A	3	1	1	1	0	1	1	1	1	1	1	1	1	1	1	1	1	1	0	0	0	1	1	1	1	1	0	1	1	1	0	1	1	1	1	1	1	1	Streptomycin Resistant	A16S	NO
G12D-PM	121_S29	G	12G	F	H	D	79	A	3	1	1	1	0	1	1	1	1	1	1	1	1	1	1	1	1	1	0	0	0	1	1	1	1	1	0	1	1	1	0	1	1	1	1	1	1	1	Streptomycin Resistant	A16S	NO
G12N-PM	G12N-PM_S42	G	12G	F	H	N	79	A	3	1	1	1	0	1	1	1	1	1	1	1	1	1	1	1	1	1	0	0	0	1	1	1	1	1	0	1	1	1	0	1	1	1	1	1	1	1	Streptomycin Resistant	A16S	NO
G1D-PM	G1D-PM_S36	G	1G	F	S	D	79	A	3	1	1	1	0	1	1	1	1	1	1	1	1	1	1	1	1	1	0	0	0	1	1	1	1	1	0	1	1	1	0	1	1	1	1	1	1	1	Streptomycin Resistant	A16S	NO
G1N-PM	107_S16	G	1G	F	S	N	79	A	3	1	1	1	0	1	1	1	1	1	1	1	1	1	1	1	1	1	0	0	0	1	1	1	1	1	0	1	1	1	0	1	0	1	1	1	1	1	Streptomycin Resistant	A16S	NO
G2N-PM	G2N-PM_S35	G	2G	F	H	N	79	A	3	1	1	1	0	1	1	1	1	1	1	1	1	1	1	1	1	1	0	0	0	1	1	1	1	1	0	1	1	1	0	1	1	1	1	1	1	1	Streptomycin Resistant	A16S	NO
G3N-PM	G3N-PM_S37	G	3G	F	S	N	79	A	3	1	1	1	0	1	1	1	1	1	1	1	1	1	1	1	1	1	0	0	0	1	1	1	1	1	0	1	1	1	0	1	1	1	1	1	1	1	Streptomycin Resistant	A16S	NO
G4N-PM	G4N-PM_S38	G	4G	F	S	N	79	A	3	1	1	1	0	1	1	1	1	1	1	1	1	1	1	1	1	1	0	0	0	1	1	1	1	1	0	1	1	1	0	1	1	1	1	1	1	1	Streptomycin Resistant	A16S	NO
G7N-PM	113_S19	G	7G	F	S	N	79	A	3	1	1	1	0	1	1	1	1	1	1	1	1	1	1	1	1	1	0	0	0	1	1	1	1	1	0	1	1	1	0	1	1	1	1	1	1	1	Streptomycin Resistant	A16S	NO
G8BAL-O-PM	G8BAL-O-PM_S40	G	8G	F	H	BAL	79	A	3	1	1	1	0	1	1	1	1	1	1	1	1	1	1	1	1	1	0	0	0	1	1	1	1	1	0	1	1	1	0	1	1	1	1	1	1	1	Streptomycin Resistant	A16S	NO
G8D-PM	115_S27	G	8G	F	H	D	79	A	3	1	1	1	0	1	1	1	1	1	1	1	1	1	1	1	1	1	0	0	0	1	1	1	1	1	0	1	1	1	0	1	1	1	1	1	1	1	Streptomycin Resistant	A16S	NO
G8N-PM	G8N-PM_S39	G	8G	F	H	N	79	A	3	1	1	1	0	1	1	1	1	1	1	1	1	1	1	1	1	1	0	0	0	1	1	1	1	1	0	1	1	1	0	1	1	1	1	1	1	1	Streptomycin Resistant	A16S	NO
G9N-PM	G9N-PM_S41	G	9G	F	S	N	173	A	3	1	0	0	0	0	0	0	0	1	0	1	1	0	0	1	1	1	0	1	1	0	1	0	0	0	1	0	1	1	0	1	0	1	1	0	0	1	Sensitive	A16S	NO
H10BAL-PM1	H10BAL-PM1_S15	H	10H	D	S	BAL	13	A	3	1	1	1	0	1	1	1	1	1	0	1	1	1	1	1	1	1	0	0	0	1	1	1	1	1	0	1	1	1	0	1	0	1	1	1	1	1	Streptomycin Resistant	A16S & RRSC & RRSH	CAP16S
H10BAL-PM2	H10BAL-PM2_S16	H	10H	D	S	BAL	13	A	3	1	1	1	0	1	1	1	1	1	0	1	1	1	1	1	1	1	0	0	0	1	1	1	1	1	0	1	1	1	0	1	0	1	1	1	1	1	Streptomycin Resistant	A16S & RRSC & RRSH	CAP16S
H10BAL-PM3	155_S37	H	10H	D	S	BAL	13	A	3	1	1	1	0	1	1	1	1	1	0	1	1	1	1	1	1	1	0	0	0	1	1	1	1	1	0	1	1	1	0	1	0	1	1	1	1	1	Streptomycin Resistant	A16S & RRSC & RRSH	CAP16S
H10D-PM1	H10D-PM1_S12	H	10H	D	S	D	13	A	3	1	1	1	0	1	1	1	1	1	0	1	1	1	1	1	1	1	0	0	0	1	1	1	1	1	0	1	1	1	0	1	0	1	1	1	1	1	Streptomycin Resistant	A16S & RRSC & RRSH	CAP16S
H10D-PM2	H10D-PM2_S13	H	10H	D	S	D	13	A	3	1	1	1	0	1	1	1	1	1	0	1	1	1	1	1	1	1	0	0	0	1	1	1	1	1	0	1	1	1	0	1	0	1	1	1	1	1	Streptomycin Resistant	A16S & RRSC & RRSH	CAP16S
H10D-PM3	H10D-PM3_S14	H	10H	D	S	D	13	A	3	1	1	1	0	1	1	1	1	1	0	1	1	1	1	1	1	1	0	0	0	1	1	1	1	1	0	1	1	1	0	1	0	1	1	1	1	1	Streptomycin Resistant	A16S & RRSC & RRSH	CAP16S
H10N-PM1	H10N-PM1_S8	H	10H	D	S	N	13	A	3	1	1	1	0	1	1	1	1	1	0	1	1	1	1	1	1	1	0	0	0	1	1	1	1	1	0	1	1	1	0	1	0	1	1	1	1	1	Streptomycin Resistant	A16S & RRSC & RRSH	CAP16S
H10N-PM2	H10N-PM2_S9	H	10H	D	S	N	13	A	3	1	1	1	0	1	1	1	1	1	0	1	1	1	1	1	1	1	0	0	0	1	1	1	1	1	0	1	1	1	0	1	0	1	1	1	1	1	Streptomycin Resistant	A16S & RRSC & RRSH	CAP16S
H10N-PM3	H10N-PM3_S10	H	10H	D	S	N	13	A	3	1	1	1	0	1	1	1	1	1	0	1	1	1	1	1	1	1	0	0	0	1	1	1	1	1	0	1	1	1	0	1	0	1	1	1	1	1	Streptomycin Resistant	A16S & RRSC & RRSH	CAP16S
H10N-PM4	H10N-PM4_S11	H	10H	D	S	N	13	A	3	1	1	1	0	1	1	1	1	1	0	1	1	1	1	1	1	1	0	0	0	1	1	1	1	1	0	1	1	1	0	1	0	1	1	1	1	1	Streptomycin Resistant	A16S & RRSC & RRSH	CAP16S
H11D-PM	H11D-PM_S17	H	11H	D	S	D	13	A	3	1	1	1	0	1	1	1	1	1	0	1	1	1	1	1	1	1	0	0	0	1	1	1	1	1	0	1	1	1	0	1	0	1	1	1	1	1	Streptomycin Resistant	A16S & RRSC & RRSH	CAP16S
H1D-PM	124_S31	H	1H	D	H	D	79	A	3	1	1	1	0	1	1	1	0	1	1	1	1	1	1	1	1	1	0	0	0	1	1	1	1	1	0	1	1	1	0	1	1	1	1	1	1	1	Streptomycin Resistant	A16S & RRSC & RRSH	CAP16S
H1N-PM	123_S50	H	1H	D	H	N	79	A	3	1	1	1	0	1	1	1	0	1	1	1	1	1	1	1	1	1	0	0	0	1	1	1	1	1	0	1	1	1	0	1	1	1	1	1	1	1	Streptomycin Resistant	A16S	NO
H2BAL-O-PM	H2BAL-O-PM_S46	H	2H	D	S	BAL	79	A	3	1	1	1	0	1	1	1	0	1	1	1	1	1	1	1	1	1	0	0	0	1	1	1	1	1	0	1	1	1	0	1	1	1	1	1	1	1	Streptomycin Resistant	A16S & RRSC & RRSH	CAP16S
H2D-PM	H2D-PM_S45	H	2H	D	S	D	79	A	3	1	1	1	0	1	1	1	0	1	1	1	1	1	1	1	1	1	0	0	0	1	1	1	1	1	0	1	1	1	0	1	1	1	1	1	1	1	Streptomycin Resistant	A16S	NO
H2N-PM	H2N-PM_S44	H	2H	D	S	N	79	A	3	1	1	1	0	1	1	1	0	1	1	1	1	1	1	1	1	1	0	0	0	1	1	1	1	1	0	1	1	1	0	1	1	1	1	1	1	1	Streptomycin Resistant	NO	NO
H3BAL-O-PM	H3BAL-O-PM_S38	H	3H	D	H	BAL	79	A	3	1	1	1	0	1	1	1	0	1	1	1	1	1	1	1	1	1	0	0	0	1	1	1	1	1	0	1	1	1	0	1	1	1	1	1	1	1	Streptomycin Resistant	A16S & RRSC & RRSH	CAP16S
H3D-PM	129_S32	H	3H	D	H	D	79	A	3	1	1	1	0	1	1	1	0	1	1	1	1	1	1	1	1	1	0	0	0	1	1	1	1	1	0	1	1	1	0	1	1	1	1	1	1	1	Streptomycin Resistant	A16S	NO
H3N-PM	H3N-PM_S37	H	3H	D	H	N	79	A	3	1	1	1	0	1	1	1	0	1	1	1	1	1	1	1	1	1	0	0	0	1	1	1	1	1	0	1	1	1	0	1	1	1	1	1	1	1	Streptomycin Resistant	A16S	NO
H4D-PM	132_S34	H	4H	D	S	D	79	A	3	1	1	1	0	1	1	1	0	1	1	1	1	1	1	1	1	1	0	0	0	1	1	1	1	1	0	1	1	1	0	1	1	1	1	1	1	1	Streptomycin Resistant	A16S	NO
H4N-PM	131_S33	H	4H	D	S	N	79	A	3	1	1	1	0	1	1	1	0	1	1	1	1	1	1	1	1	1	0	0	0	1	1	1	1	1	0	1	1	1	0	1	1	1	1	1	1	1	Streptomycin Resistant	A16S	NO
H5D-PM	H5D-PM_S48	H	5H	D	H	D	79	A	3	1	1	1	0	1	1	1	0	1	1	1	1	1	1	1	1	1	0	0	0	1	1	1	1	1	0	1	1	1	0	1	1	1	1	1	1	1	Streptomycin Resistant	A16S	NO
H5N-PM	H5N-PM_S47	H	5H	D	H	N	79	A	3	1	1	1	0	1	1	1	0	1	1	1	1	1	1	1	1	1	0	0	0	1	1	1	1	1	0	1	1	1	0	1	1	1	1	1	1	1	Streptomycin Resistant	A16S	NO
H6D-PM	H6D-PM_S2	H	6H	D	H	D	79	A	3	1	1	1	0	1	1	1	0	1	1	1	1	1	1	1	1	1	0	0	0	1	1	1	1	1	0	1	1	1	0	1	1	1	1	1	1	1	Streptomycin Resistant	NO	NO
H6N-PM	H6N-PM_S1	H	6H	D	H	N	79	A	3	1	1	1	0	1	1	1	0	1	1	1	1	1	1	1	1	1	0	0	0	1	1	1	1	1	0	1	1	1	0	1	1	1	1	1	1	1	Streptomycin Resistant	A16S	NO
H7D-PM1	H7D-PM1_S5	H	7H	D	S	D	13	A	3	1	1	1	0	1	1	1	1	1	0	1	1	1	1	1	1	1	0	0	0	1	1	1	1	1	0	1	1	1	0	1	0	1	1	1	1	1	Streptomycin Resistant	A16S & RRSC & RRSH	CAP16S
H7D-PM2	140_S35	H	7H	D	S	D	13	A	3	1	1	1	0	1	1	1	1	1	0	1	1	1	1	1	1	1	0	0	0	1	1	1	1	1	0	1	1	1	0	1	0	1	1	1	1	1	Streptomycin Resistant	A16S & RRSC & RRSH	CAP16S
H7N-PM1	H7N-PM1_S3	H	7H	D	S	N	13	A	3	1	1	1	0	1	1	1	1	1	0	1	1	1	1	1	1	1	0	0	0	1	1	1	1	1	0	1	1	1	0	1	0	1	1	1	1	1	Streptomycin Resistant	A16S & RRSC & RRSH	CAP16S
H7N-PM2	H7N-PM2_S4	H	7H	D	S	N	13	A	3	1	1	1	0	1	1	1	1	1	0	1	1	1	1	1	1	1	0	0	0	1	1	1	1	1	0	1	1	1	0	1	0	1	1	1	1	1	Streptomycin Resistant	A16S & RRSC & RRSH	CAP16S
H8D-PM	H8D-PM_S7	H	8H	D	S	D	13	A	3	1	1	1	0	1	1	1	1	1	0	1	1	1	1	1	1	1	0	0	0	1	1	1	1	1	0	1	1	1	0	1	0	1	1	1	1	1	Streptomycin Resistant	A16S & RRSC & RRSH	CAP16S
H8N-PM	H8N-PM_S6	H	8H	D	S	N	13	A	3	1	1	1	0	1	1	1	1	1	0	1	1	1	1	1	1	1	0	0	0	1	1	1	1	1	0	1	1	1	0	1	0	1	1	1	1	1	Streptomycin Resistant	A16S & RRSC & RRSH	CAP16S
H9BAL-O-PM	H9BAL-O-PM_S40	H	9H	D	S	BAL	79	A	3	1	1	1	0	1	1	1	0	1	1	1	1	1	1	1	1	1	0	0	0	1	1	1	1	1	0	1	1	1	0	1	1	1	1	1	1	1	Streptomycin Resistant	A16S & RRSC & RRSH	CAP16S
H9D-PM	144_S36	H	9H	D	S	D	79	A	3	1	1	1	0	1	1	1	0	1	1	1	1	1	1	1	1	1	0	0	0	1	1	1	1	1	0	1	1	1	0	1	1	1	1	1	1	1	Streptomycin Resistant	NO	NO
H9N-PM	H9N-PM_S39	H	9H	D	S	N	79	A	3	1	1	1	0	1	1	1	0	1	1	1	1	1	1	1	1	1	0	0	0	1	1	1	1	1	0	1	1	1	0	1	1	1	1	1	1	1	Streptomycin Resistant	NO	NO
I10BAL-PM	I10BAL-PM_S46	I	10I	D	H	BAL	79	A	3	1	1	1	0	1	1	1	1	1	1	1	1	1	1	1	1	1	0	0	0	1	1	1	1	1	0	1	1	1	0	1	0	1	1	1	1	1	Streptomycin Resistant	A16S	NO
I10D-PM	193_S13	I	10I	D	H	D	79	A	3	1	1	1	0	1	1	1	1	1	1	1	1	1	1	1	1	1	0	0	0	1	1	1	1	1	0	1	1	1	0	1	1	1	1	1	1	1	Streptomycin Resistant	A16S	NO
I10N-PM	I10N-PM_S45	I	10I	D	H	N	79	A	3	1	1	1	0	1	1	1	1	1	1	1	1	1	1	1	1	1	0	0	0	1	1	1	1	1	0	1	1	1	0	1	1	1	1	1	1	1	Streptomycin Resistant	A16S	NO
I11BAL-PM	I11BAL-PM_S48	I	11I	D	S	BAL	79	A	3	1	1	1	0	1	1	1	1	1	1	1	1	1	1	1	1	1	0	0	0	1	1	1	1	1	0	1	1	1	0	1	0	1	1	1	1	1	Streptomycin Resistant	A16S	NO
I11D-PM	197_S15	I	11I	D	S	D	79	A	3	1	1	1	0	1	1	1	1	1	1	1	1	1	1	1	1	1	0	0	0	1	1	1	1	1	0	1	1	1	0	1	1	1	1	1	1	1	Streptomycin Resistant	A16S	NO
I11N-PM1	195_S14	I	11I	D	S	N	79	A	3	1	1	1	0	1	1	1	1	1	1	1	1	1	1	1	1	1	0	0	0	1	1	1	1	1	0	1	1	1	0	1	0	1	1	1	1	1	Streptomycin Resistant	A16S	NO
I11N-PM2	I11N-PM2_S47	I	11I	D	S	N	79	A	3	1	1	1	0	1	1	1	1	1	1	1	1	1	1	1	1	1	0	0	0	1	1	1	1	1	0	1	1	1	0	1	0	1	1	1	1	1	Streptomycin Resistant	A16S	NO
I12BAL-PM	I12BAL-PM_S50	I	12I	D	H	BAL	79	A	3	1	1	1	0	1	1	1	1	1	1	1	1	1	1	1	1	1	0	0	0	1	1	1	1	1	0	1	1	1	0	1	0	1	1	1	1	1	Streptomycin Resistant	A16S	NO
I12D-PM	I12D-PM_S49	I	12I	D	H	D	79	A	3	1	1	1	0	1	1	1	1	1	1	1	1	1	1	1	1	1	0	0	0	1	1	1	1	1	0	1	1	1	0	1	1	1	1	1	1	1	Streptomycin Resistant	A16S	NO
I12N-PM	199_S16	I	12I	D	H	N	79	A	3	1	1	1	0	1	1	1	1	1	1	1	1	1	1	1	1	1	0	0	0	1	1	1	1	1	0	1	1	1	0	1	0	1	1	1	1	1	Streptomycin Resistant	A16S	NO
I1BAL-PM	I1BAL-PM_S19	I	1I	D	S	BAL	79	A	3	1	1	1	0	1	1	1	1	1	1	1	1	1	1	1	1	1	0	0	0	1	1	1	1	1	0	1	1	1	0	1	1	1	1	1	1	1	Streptomycin Resistant	A16S	NO
I1D-PM	158_S38	I	1I	D	S	D	79	A	3	1	1	1	0	1	1	1	1	1	1	1	1	1	1	1	1	1	0	0	0	1	1	1	1	1	0	1	1	1	0	1	1	1	1	1	1	1	Streptomycin Resistant	A16S	NO
I1N-PM	I1N-PM_S18	I	1I	D	S	N	79	A	3	1	1	1	0	1	1	1	1	1	1	1	1	1	1	1	1	1	0	0	0	1	1	1	1	1	0	1	1	1	0	1	1	1	1	1	1	1	Streptomycin Resistant	A16S	NO
I2BAL-PM	I2BAL-PM_S22	I	2I	D	H	BAL	79	A	3	1	1	1	0	1	1	1	1	1	1	1	1	1	1	1	1	1	0	0	0	1	1	1	1	1	0	1	1	1	0	1	0	1	1	1	1	1	Streptomycin Resistant	A16S	NO
I2D-PM	I2D-PM_S21	I	2I	D	H	D	79	A	3	1	1	1	0	1	1	1	1	1	1	1	1	1	1	1	1	1	0	0	0	1	1	1	1	1	0	1	1	1	0	1	1	1	1	1	1	1	Streptomycin Resistant	A16S	NO
I2N-PM	I2N-PM_S20	I	2I	D	H	N	79	A	3	1	1	1	0	1	1	1	1	1	1	1	1	1	1	1	1	1	0	0	0	1	1	1	1	1	0	1	1	1	0	1	1	1	1	1	1	1	Streptomycin Resistant	A16S	NO
I3BAL-PM1	I3BAL-PM1_S29	I	3I	D	S	BAL	79	A	3	1	1	1	0	1	1	1	1	1	1	1	1	1	1	1	1	1	0	0	0	1	1	1	1	1	0	1	1	1	0	1	1	1	1	1	1	1	Streptomycin Resistant	A16S	NO
I3BAL-PM2	I3BAL-PM2_S30	I	3I	D	S	BAL	79	A	3	1	1	1	0	1	1	1	1	1	1	1	1	1	1	1	1	1	0	0	0	1	1	1	1	1	0	1	1	1	0	1	0	1	1	1	1	1	Streptomycin Resistant	A16S	NO
I3BAL-PM3	I3BAL-PM3_S31	I	3I	D	S	BAL	79	A	3	1	1	1	0	1	1	1	1	1	1	1	1	1	1	1	1	1	0	0	0	1	1	1	1	1	0	1	1	1	0	1	1	1	1	1	1	1	Streptomycin Resistant	A16S	NO
I3BAL-PM4	I3BAL-PM4_S32	I	3I	D	S	BAL	79	A	3	1	1	1	0	1	1	1	1	1	1	1	1	1	1	1	1	1	0	0	0	1	1	1	1	1	0	1	1	1	0	1	1	1	1	1	1	1	Streptomycin Resistant	A16S	NO
I3D-PM1	I3D-PM1_S26	I	3I	D	S	D	79	A	3	1	1	1	0	1	1	1	1	1	1	1	1	1	1	1	1	1	0	0	0	1	1	1	1	1	0	1	1	1	0	1	1	1	1	1	1	1	Streptomycin Resistant	A16S	NO
I3D-PM2	I3D-PM2_S27	I	3I	D	S	D	79	A	3	1	1	1	0	1	1	1	1	1	1	1	1	1	1	1	1	1	0	0	0	1	1	1	1	1	0	1	1	1	0	1	1	1	1	1	1	1	Streptomycin Resistant	A16S	NO
I3D-PM3	I3D-PM3_S28	I	3I	D	S	D	79	A	3	1	1	1	0	1	1	1	1	1	1	1	1	1	1	1	1	1	0	0	0	1	1	1	1	1	0	1	1	1	0	1	1	1	1	1	1	1	Streptomycin Resistant	A16S	NO
I3D-PM4	I3D-PM4_S41	I	3I	D	S	D	79	A	3	1	1	1	0	1	1	1	1	1	1	1	1	1	1	1	1	1	0	0	0	1	1	1	1	1	0	1	1	1	0	1	1	1	1	1	1	1	Streptomycin Resistant	A16S	NO
I3N-PM1	I3N-PM1_S23	I	3I	D	S	N	79	A	3	1	1	1	0	1	1	1	1	1	1	1	1	1	1	1	1	1	0	0	0	1	1	1	1	1	0	1	1	1	0	1	1	1	1	1	1	1	Streptomycin Resistant	A16S	NO
I3N-PM2	I3N-PM2_S24	I	3I	D	S	N	79	A	3	1	1	1	0	1	1	1	1	1	1	1	1	1	1	1	1	1	0	0	0	1	1	1	1	1	0	1	1	1	0	1	0	1	1	1	1	1	Streptomycin Resistant	A16S	NO
I3N-PM3	I3N-PM3_S25	I	3I	D	S	N	79	A	3	1	1	1	0	1	1	1	1	1	1	1	1	1	1	1	1	1	0	0	0	1	1	1	1	1	0	1	1	1	0	1	1	1	1	1	1	1	Streptomycin Resistant	A16S	NO
I3N-PM4	166_S39	I	3I	D	S	N	79	A	3	1	1	1	0	1	1	1	1	1	1	1	1	1	1	1	1	1	0	0	0	1	1	1	1	1	0	1	1	1	0	1	1	1	1	1	1	1	Streptomycin Resistant	A16S	NO
I4BAL-PM	I4BAL-PM_S35	I	4I	D	S	BAL	79	A	3	1	1	1	0	1	1	1	1	1	1	1	1	1	1	1	1	1	0	0	0	1	1	1	1	1	0	1	1	1	0	1	1	1	1	1	1	1	Streptomycin Resistant	A16S	NO
I4D-PM	I4D-PM_S34	I	4I	D	S	D	79	A	3	1	1	1	0	1	1	1	1	1	1	1	1	1	1	1	1	1	0	0	0	1	1	1	1	1	0	1	1	1	0	1	0	1	1	1	1	1	Streptomycin Resistant	A16S	NO
I4N-PM	I4N-PM_S33	I	4I	D	S	N	79	A	3	1	1	1	0	1	1	1	1	1	1	1	1	1	1	1	1	1	0	0	0	1	1	1	1	1	0	1	1	1	0	1	1	1	1	1	1	1	Streptomycin Resistant	A16S	NO
I5D-PM	I5D-PM_S37	I	5I	D	H	D	79	A	3	1	1	1	0	1	1	1	1	1	1	1	1	1	1	1	1	1	0	0	0	1	1	1	1	1	0	1	1	1	0	1	1	1	1	1	1	1	Streptomycin Resistant	A16S	NO
I5N-PM	I5N-PM_S36	I	5I	D	H	N	79	A	3	1	1	1	0	1	1	1	1	1	1	1	1	1	1	1	1	1	0	0	0	1	1	1	1	1	0	1	1	1	0	1	1	1	1	1	1	1	Streptomycin Resistant	A16S	NO
I6BAL-PM	I6BAL-PM_S39	I	6I	D	H	BAL	79	A	3	1	1	1	0	1	1	1	1	1	1	1	1	1	1	1	1	1	0	0	0	1	1	1	1	1	0	1	1	1	0	1	1	1	1	1	1	1	Streptomycin Resistant	A16S	NO
I6D-PM	181_S40	I	6I	D	H	D	79	A	3	1	1	1	0	1	1	1	1	1	1	1	1	1	1	1	1	1	0	0	0	1	1	1	1	1	0	1	1	1	0	1	1	1	1	1	1	1	Streptomycin Resistant	A16S	NO
I6N-PM	I6N-PM_S38	I	6I	D	H	N	79	A	3	1	1	1	0	1	1	1	1	1	1	1	1	1	1	1	1	1	0	0	0	1	1	1	1	1	0	1	1	1	0	1	1	1	1	1	1	1	Streptomycin Resistant	A16S	NO
I7BAL-PM	I7BAL-PM_S42	I	7I	D	S	BAL	79	A	3	1	1	1	0	1	1	1	1	1	1	1	1	1	1	1	1	1	0	0	0	1	1	1	1	1	0	1	1	1	0	1	1	1	1	1	1	1	Streptomycin Resistant	A16S	NO
I7D-PM	I7D-PM_S41	I	7I	D	S	D	79	A	3	1	1	1	0	1	1	1	1	1	1	1	1	1	1	1	1	1	0	0	0	1	1	1	1	1	0	1	1	1	0	1	1	1	1	1	1	1	Streptomycin Resistant	A16S	NO
I7N-PM	I7N-PM_S40	I	7I	D	S	N	79	A	3	1	1	1	0	1	1	1	1	1	1	1	1	1	1	1	1	1	0	0	0	1	1	1	1	1	0	1	1	1	0	1	1	1	1	1	1	1	Streptomycin Resistant	A16S	NO
I8BAL-PM	188_S11	I	8I	D	S	BAL	79	A	3	1	1	1	0	1	1	1	1	1	1	1	1	1	1	1	1	1	0	0	0	1	1	1	1	1	0	1	1	1	0	1	0	1	1	1	1	1	Streptomycin Resistant	A16S	NO
I8D-PM	187_S42	I	8I	D	S	D	79	A	3	1	1	1	0	1	1	1	1	1	1	1	1	1	1	1	1	1	0	0	0	1	1	1	1	1	0	1	1	1	0	1	1	1	1	1	1	1	Streptomycin Resistant	A16S	NO
I8N-PM	186_S41	I	8I	D	S	N	79	A	3	1	1	1	0	1	1	1	1	1	1	1	1	1	1	1	1	1	0	0	0	1	1	1	1	1	0	1	1	1	0	1	1	1	1	1	1	1	Streptomycin Resistant	A16S	NO
I9BAL-PM	I9BAL-PM_S44	I	9I	D	S	BAL	79	A	3	1	1	1	0	1	1	1	1	1	1	1	1	1	1	1	1	1	0	0	0	1	1	1	1	1	0	1	1	1	0	1	1	1	1	1	1	1	Streptomycin Resistant	A16S	NO
I9D-PM	190_S12	I	9I	D	S	D	79	A	3	1	1	1	0	1	1	1	1	1	1	1	1	1	1	1	1	1	0	0	0	1	1	1	1	1	0	1	1	1	0	1	1	1	1	1	1	1	Streptomycin Resistant	A16S	NO
I9N-PM	I9N-PM_S43	I	9I	D	S	N	79	A	3	1	1	1	0	1	1	1	1	1	1	1	1	1	1	1	1	1	0	0	0	1	1	1	1	1	0	1	1	1	0	1	1	1	1	1	1	1	Streptomycin Resistant	A16S	NO
J11D-PM	J11D-PM_S61	J	11J	D	H	D	79	A	3	1	1	1	0	1	1	1	1	1	1	1	1	1	1	1	1	1	0	0	0	1	1	1	1	1	0	1	1	1	0	1	1	1	1	1	1	1	Streptomycin Resistant	A16S	NO
J11N-PM	J11N-PM_S60	J	11J	D	H	N	79	A	3	1	1	1	0	1	1	1	1	1	1	1	1	1	1	1	1	1	0	0	0	1	1	1	1	1	0	1	1	1	0	1	1	1	1	1	1	1	Streptomycin Resistant	A16S	NO
J12D-PM	J12D-PM_S43	J	12J	D	H	D	79	A	3	1	1	1	0	1	1	1	1	1	1	1	1	1	1	1	1	1	0	0	0	1	1	1	1	1	0	1	1	1	0	1	1	1	1	1	1	1	Streptomycin Resistant	A16S	NO
J12N-PM	J12N-PM_S62	J	12J	D	H	N	79	A	3	1	1	1	0	1	1	1	1	1	1	1	1	1	1	1	1	1	0	0	0	1	1	1	1	1	0	1	1	1	0	1	0	1	1	1	1	1	Streptomycin Resistant	A16S	NO
J1BAL-PM1	206_S21	J	1J	D	S	BAL	79	A	3	1	1	1	0	1	1	1	1	1	1	1	1	1	1	1	1	1	0	0	0	1	1	1	1	1	0	1	1	1	0	1	1	1	1	1	1	1	Streptomycin Resistant	A16S	NO
J1BAL-PM2	J1BAL-PM2_S51	J	1J	D	S	BAL	79	A	3	1	1	1	0	1	1	1	1	1	1	1	1	1	1	1	1	1	0	0	0	1	1	1	1	1	0	1	1	1	0	1	1	1	1	1	1	1	Streptomycin Resistant	A16S	NO
J1BAL-PM3	208_S22	J	1J	D	S	BAL	79	A	3	1	1	1	0	1	1	1	1	1	1	1	1	1	1	1	1	1	0	0	0	1	1	1	1	1	0	1	1	1	0	1	1	1	1	1	1	1	Streptomycin Resistant	A16S	NO
J1D-PM	205_S20	J	1J	D	S	D	79	A	3	1	1	1	0	1	1	1	1	1	1	1	1	1	1	1	1	1	0	0	0	1	1	1	1	1	0	1	1	1	0	1	1	1	1	1	1	1	Streptomycin Resistant	A16S	NO
J1N-PM1	202_S17	J	1J	D	S	N	79	A	3	1	1	1	0	1	1	1	1	1	1	1	1	1	1	1	1	1	0	0	0	1	1	1	1	1	0	1	1	1	0	1	1	1	1	1	1	1	Streptomycin Resistant	A16S	NO
J1N-PM2	203_S47	J	1J	D	S	N	79	A	3	1	1	1	0	1	1	1	1	1	1	1	1	1	1	1	1	1	0	0	0	1	1	1	1	1	0	1	1	1	0	1	1	1	1	1	1	1	Streptomycin Resistant	A16S	NO
J1N-PM3	204_S19	J	1J	D	S	N	79	A	3	1	1	1	0	1	1	1	1	1	1	1	1	1	1	1	1	1	0	0	0	1	1	1	1	1	0	1	1	1	0	1	1	1	1	1	1	1	Streptomycin Resistant	A16S	NO
J3BAL-PM	J3BAL-PM_S42	J	3J	D	H	BAL	79	A	3	1	1	1	0	1	1	1	1	1	1	1	1	1	1	1	1	1	0	0	0	1	1	1	1	1	0	1	1	1	0	1	1	1	1	1	1	1	Streptomycin Resistant	A16S	NO
J5BAL-PM	J5BAL-PM_S54	J	5J	D	H	BAL	79	A	3	1	1	1	0	1	1	1	1	1	1	1	1	1	1	1	1	1	0	0	0	1	1	1	1	1	0	1	1	1	0	1	0	1	1	1	1	1	Streptomycin Resistant	A16S	NO
J5D-PM	J5D-PM_S53	J	5J	D	H	D	79	A	3	1	1	1	0	1	1	1	1	1	1	1	1	1	1	1	1	1	0	0	0	1	1	1	1	1	0	1	1	1	0	1	1	1	1	1	1	1	Streptomycin Resistant	A16S	NO
J5N-PM	J5N-PM_S52	J	5J	D	H	N	79	A	3	1	1	1	0	1	1	1	1	1	1	1	1	1	1	1	1	1	0	0	0	1	1	1	1	1	0	1	1	1	0	1	1	1	1	1	1	1	Streptomycin Resistant	A16S	NO
J6N-PM	J6N-PM_S55	J	6J	D	S	N	79	A	3	1	1	1	0	1	1	1	1	1	1	1	1	1	1	1	1	1	0	0	0	1	1	1	1	1	0	1	1	1	0	1	0	1	1	1	1	1	Streptomycin Resistant	A16S	NO
J8BAL-O-PM	J8BAL-O-PM_S58	J	8J	D	S	BAL	79	A	3	1	1	1	0	1	1	1	1	1	1	1	1	1	1	1	1	1	0	0	0	1	1	1	1	1	0	1	1	1	0	1	1	1	1	1	1	1	Streptomycin Resistant	A16S	NO
J8D-PM	J8D-PM_S57	J	8J	D	S	D	79	A	3	1	1	1	0	1	1	1	1	1	1	1	1	1	1	1	1	1	0	0	0	1	1	1	1	1	0	1	1	1	0	1	1	1	1	1	1	1	Streptomycin Resistant	A16S	NO
J8N-PM	J8N-PM_S56	J	8J	D	S	N	79	A	3	1	1	1	0	1	1	1	1	1	1	1	1	1	1	1	1	1	0	0	0	1	1	1	1	1	0	1	1	1	0	1	1	1	1	1	1	1	Streptomycin Resistant	A16S	NO
J9D-PM	J9D-PM_S59	J	9J	D	S	D	79	A	3	1	1	1	0	1	1	1	1	1	1	1	1	1	1	1	1	1	0	0	0	1	1	1	1	1	0	1	1	1	0	1	1	1	1	1	1	1	Streptomycin Resistant	A16S	NO
K11D-PM	K11D-PM_S74	K	11K	F	H	D	80	A	3	1	1	1	0	1	1	1	1	1	0	1	1	1	1	1	1	1	0	0	0	1	1	1	1	1	0	1	1	1	0	1	1	1	1	1	1	1	Sensitive	A16S	NO
K11N-PM	K11N-PM_S73	K	11K	F	H	N	80	A	3	1	1	1	0	1	1	1	1	1	0	1	1	1	1	1	1	1	0	0	0	1	1	1	1	1	0	1	1	1	0	1	1	1	1	1	1	1	Sensitive	A16S	NO
K12BAL-PM	K12BAL-PM_S77	K	12K	F	S	BAL	80	A	3	1	1	1	0	1	1	1	1	1	0	1	1	1	1	1	1	1	0	0	0	1	1	1	1	1	0	1	1	1	0	1	1	1	1	1	1	1	Sensitive	A16S	NO
K12D-PM	K12D-PM_S76	K	12K	F	S	D	560	A	3	1	1	1	0	0	1	1	1	1	0	1	1	1	0	1	1	1	0	0	0	1	1	1	1	1	0	1	1	1	0	1	0	1	1	1	1	1	Sensitive	A16S & RRSC & RRSH	CAP16S
K12N-PM	K12N-PM_S75	K	12K	F	S	N	560	A	3	1	1	1	0	0	1	1	1	1	0	1	1	1	0	1	1	1	0	0	0	1	1	1	1	1	0	1	1	1	0	1	0	1	1	1	1	1	Sensitive	A16S & RRSC & RRSH	CAP16S
K1D-PM	K1D-PM_S63	K	1K	F	H	D	79	A	3	1	1	1	0	1	1	1	1	1	1	1	1	1	1	1	1	1	0	0	0	1	1	1	1	1	0	1	1	1	0	1	1	1	1	1	1	1	Streptomycin Resistant	A16S & RRSC & RRSH	CAP16S
K2BAL-PM	K2BAL-PM_S64	K	2K	F	H	BAL	80	A	3	1	1	1	0	1	1	1	1	1	0	1	1	1	1	1	1	1	0	0	0	1	1	1	1	1	0	1	1	1	0	1	1	1	1	1	1	1	Streptomycin Resistant	A16S	NO
K5BAL-PM1	K5BAL-PM1_S69	K	5K	F	S	BAL	80	A	3	1	1	1	0	1	1	1	1	1	0	1	1	1	1	1	1	1	0	0	0	1	1	1	1	1	0	1	1	1	0	1	1	1	1	1	1	1	Sensitive	A16S	NO
K5BAL-PM2	K5BAL-PM2_S70	K	5K	F	S	BAL	80	A	3	1	1	1	0	1	1	1	1	1	0	1	1	1	1	1	1	1	0	0	0	1	1	1	1	1	0	1	1	1	0	1	1	1	1	1	1	1	Sensitive	A16S	NO
K5BAL-PM3	K5BAL-PM3_S71	K	5K	F	S	BAL	80	A	3	1	1	1	0	1	1	1	1	1	0	1	1	1	1	1	1	1	0	0	0	1	1	1	1	1	0	1	1	1	0	1	1	1	1	1	1	1	Sensitive	A16S	NO
K5D-PM1	K5D-PM1_S66	K	5K	F	S	D	80	A	3	1	1	1	0	1	1	1	1	1	0	1	1	1	1	1	1	1	0	0	0	1	1	1	1	1	0	1	1	1	0	1	1	1	1	1	1	1	Streptomycin Resistant	A16S	NO
K5D-PM2	K5D-PM2_S67	K	5K	F	S	D	80	A	3	1	1	1	0	1	1	1	1	1	0	1	1	1	1	1	1	1	0	0	0	1	1	1	1	1	0	1	1	1	0	1	1	1	1	1	1	1	Streptomycin Resistant	A16S	NO
K5D-PM3	K5D-PM3_S68	K	5K	F	S	D	80	A	3	1	1	1	0	1	1	1	1	1	0	1	1	1	1	1	1	1	0	0	0	1	1	1	1	1	0	1	1	1	0	1	1	1	1	1	1	1	Sensitive	A16S	NO
K5N-PM	K5N-PM_S65	K	5K	F	S	N	80	A	3	1	1	1	0	1	1	1	1	1	0	1	1	1	1	1	1	1	0	0	0	1	1	1	1	1	0	1	1	1	0	1	1	1	1	1	1	1	Streptomycin Intermediate	A16S	NO
K6N-PM	K6N-PM_S72	K	6K	F	H	N	80	A	3	1	1	1	0	1	1	1	1	1	0	1	1	1	1	1	1	1	0	0	0	1	1	1	1	1	0	1	1	1	0	1	1	1	1	1	1	1	Sensitive	A16S	NO
L10BAL-O-PM	L10BAL-O-PM_S81	L	10L	D	H	BAL	79	A	3	1	1	1	0	1	1	1	0	1	1	1	1	1	1	1	1	1	0	0	0	1	1	1	1	1	0	1	1	1	0	1	1	1	1	1	1	1	Streptomycin Resistant	A16S	NO
L10D-PM	L10D-PM_S80	L	10L	D	H	D	79	A	3	1	1	1	0	1	1	1	0	1	1	1	1	1	1	1	1	1	0	0	0	1	1	1	1	1	0	1	1	1	0	1	1	1	1	1	1	1	Streptomycin Resistant	A16S	NO
L10N-PM	L10N-PM_S79	L	10L	D	H	N	79	A	3	1	1	1	0	1	1	1	0	1	1	1	1	1	1	1	1	1	0	0	0	1	1	1	1	1	0	1	1	1	0	1	1	1	1	1	1	1	Streptomycin Resistant	A16S	NO
L11BAL-PM	L11BAL-PM_S82	L	11L	D	S	BAL	79	A	3	1	1	1	0	1	1	1	0	1	1	1	1	1	1	1	1	1	0	0	0	1	1	1	1	1	0	1	1	1	0	1	1	1	1	1	1	1	Streptomycin Resistant	A16S	NO
L9N-PM	L9N-PM_S78	L	9L	D	S	N	79	A	3	1	1	1	0	1	1	1	0	1	1	1	1	1	1	1	1	1	0	0	0	1	1	1	1	1	0	1	1	1	0	1	1	1	1	1	1	1	Streptomycin Resistant	A16S	NO
M10BAL-PM	M10BAL-PM_S37	M	10M	F	S	BAL	560	A	3	1	1	1	0	0	1	1	1	1	0	1	1	1	0	1	1	1	0	0	0	1	1	1	1	1	0	1	1	1	0	1	0	1	1	1	1	1	Sensitive	A16S	NO
M10D-PM	M10D-PM_S36	M	10M	F	S	D	560	A	3	1	1	1	0	0	1	1	1	1	0	1	1	1	0	1	1	1	0	0	0	1	1	1	1	1	0	1	1	1	0	1	0	1	1	1	1	1	Sensitive	A16S	NO
M10N-PM	M10N-PM_S35	M	10M	F	S	N	560	A	3	1	1	1	0	0	1	1	1	1	0	1	1	1	0	1	1	1	0	0	0	1	1	1	1	1	0	1	1	1	0	1	0	1	1	1	1	1	Sensitive	A16S	NO
M1BAL-PM	M1BAL-PM_S85	M	1M	F	S	BAL	173	A	3	1	0	0	0	0	0	0	0	1	0	1	1	0	0	1	1	1	0	1	1	0	1	0	0	0	1	0	1	1	0	1	0	1	1	1	0	1	Sensitive	A16S	NO
M1D-PM	M1D-PM_S84	M	1M	F	S	D	173	A	3	1	0	0	0	0	0	0	0	1	0	1	1	0	0	1	1	1	0	1	1	0	1	0	0	0	1	0	1	1	0	1	0	1	1	1	0	1	Sensitive	A16S	NO
M1N-PM	M1N-PM_S83	M	1M	F	S	N	173	A	3	1	0	0	0	0	0	0	0	1	0	1	1	0	0	1	1	1	0	1	1	0	1	0	0	0	1	0	1	1	0	1	0	1	1	1	0	1	Sensitive	A16S	NO
M2BAL-PM1	M2BAL-PM1_S89	M	2M	F	S	BAL	173	A	3	1	0	0	0	0	0	0	0	1	0	1	1	0	0	1	1	1	0	1	1	0	1	0	0	0	1	0	1	1	0	1	0	1	1	1	0	1	Sensitive	A16S	NO
M2BAL-PM2	M2BAL-PM2_S90	M	2M	F	S	BAL	173	A	3	1	0	0	0	0	0	0	0	1	0	1	1	0	0	1	1	1	0	1	1	0	1	0	0	0	1	0	1	1	0	1	0	1	1	1	0	1	Sensitive	A16S	NO
M2D-PM1	M2D-PM1_S88	M	2M	F	S	D	79	A	3	1	1	1	0	1	1	1	1	1	1	1	1	1	1	1	1	1	0	0	0	1	1	1	1	1	0	1	1	1	0	1	1	1	1	1	1	1	Streptomycin Resistant	A16S	NO
M2D-PM2	M2D-PM2_S44	M	2M	F	S	D	173	A	3	1	0	0	0	0	0	0	0	1	0	1	1	0	0	1	1	1	0	1	1	0	1	0	0	0	1	0	1	1	0	1	0	1	1	1	0	1	Sensitive	A16S	NO
M2N-PM1	M2N-PM1_S86	M	2M	F	S	N	79	A	3	1	1	1	0	1	1	1	1	1	1	1	1	1	1	1	1	1	0	0	0	1	1	1	1	1	0	1	1	1	0	1	1	1	1	1	1	1	Streptomycin Resistant	A16S	NO
M2N-PM2	M2N-PM2_S87	M	2M	F	S	N	79	A	3	1	1	1	0	1	1	1	1	1	1	1	1	1	1	1	1	1	0	0	0	1	1	1	1	1	0	1	1	1	0	1	1	1	1	1	1	1	Streptomycin Resistant	A16S	NO
M3BAL-PM1	M3BAL-PM1_S93	M	3M	F	S	BAL	563	A	3	1	1	1	0	0	1	1	1	1	0	1	1	1	0	1	1	1	0	0	0	1	1	1	1	1	0	1	1	1	0	1	0	1	1	1	1	1	Streptomycin Intermediate	A16S & RRSC & RRSH	CAP16S
M3BAL-PM2	M3BAL-PM2_S94	M	3M	F	S	BAL	80	A	3	1	1	1	0	1	1	1	1	1	0	1	1	1	1	1	1	1	0	0	0	1	1	1	1	1	0	1	1	1	0	1	1	1	1	1	1	1	Streptomycin Resistant	A16S	NO
M3D-PM1	M3D-PM1_S91	M	3M	F	S	D	80	A	3	1	1	1	0	1	1	1	1	1	0	1	1	1	1	1	1	1	0	0	0	1	1	1	1	1	0	1	1	1	0	1	1	1	1	1	1	1	Streptomycin Resistant	A16S	NO
M4BAL-PM	M4BAL-PM_S20	M	4M	F	S	BAL	173	A	3	1	0	0	0	0	0	0	0	1	0	1	1	0	0	1	1	1	0	1	1	0	1	0	0	0	1	0	1	1	0	1	0	1	1	1	0	1	Sensitive	A16S	NO
M4D-PM1	M4D-PM1_S18	M	4M	F	S	D	173	A	3	1	0	0	0	0	0	0	0	1	0	1	1	0	0	1	1	1	0	1	1	0	1	0	0	0	1	0	1	1	0	1	0	1	1	1	0	1	Sensitive	A16S	NO
M4D-PM2	M4D-PM2_S19	M	4M	F	S	D	173	A	3	1	0	0	0	0	0	0	0	1	0	1	1	0	0	1	1	1	0	1	1	0	1	0	0	0	1	0	1	1	0	1	0	1	1	1	0	1	Sensitive	A16S	NO
M4N-PM1	M4N-PM1_S45	M	4M	F	S	N	173	A	3	1	0	0	0	0	0	0	0	1	0	1	1	0	0	1	1	1	0	1	1	0	1	0	0	0	1	0	1	1	0	1	0	1	1	1	0	1	Sensitive	A16S	NO
M4N-PM2	M4N-PM2_S46	M	4M	F	S	N	173	A	3	1	0	0	0	0	0	0	0	1	0	1	1	0	0	1	1	1	0	1	1	0	1	0	0	0	1	0	1	1	0	1	0	1	1	1	0	1	Sensitive	A16S	NO
M5BAL-PM	M5BAL-PM_S23	M	5M	F	H	BAL	79	A	3	1	1	1	0	1	1	1	1	1	1	1	1	1	1	1	1	1	0	0	0	1	1	1	1	1	0	1	1	1	0	1	1	1	1	1	1	1	Streptomycin Resistant	A16S	NO
M5D-PM	M5D-PM_S22	M	5M	F	H	D	79	A	3	1	1	1	0	1	1	1	1	1	1	1	1	1	1	1	1	1	0	0	0	1	1	1	1	1	0	1	1	1	0	1	1	1	1	1	1	1	Streptomycin Resistant	A16S	NO
M5N-PM	M5N-PM_S21	M	5M	F	H	N	79	A	3	1	1	1	0	1	1	1	1	1	1	1	1	1	1	1	1	1	0	0	0	1	1	1	1	1	0	1	1	1	0	1	1	1	1	1	1	1	Streptomycin Resistant	A16S	NO
M6BAL-PM	264_S23	M	6M	F	S	BAL	563	A	3	1	1	1	0	0	1	1	1	1	0	1	1	1	0	1	1	1	0	0	0	1	1	1	1	1	0	1	1	1	0	1	0	1	1	1	1	1	Streptomycin Intermediate	A16S & RRSC & RRSH	CAP16S
M6D-PM	M6D-PM_S24	M	6M	F	S	D	563	A	3	1	1	1	0	0	1	1	1	1	0	1	1	1	0	1	1	1	0	0	0	1	1	1	1	1	0	1	1	1	0	1	0	1	1	1	1	1	Streptomycin Intermediate	A16S	NO
M7BAL-PM1	M7BAL-PM1_S28	M	7M	F	S	BAL	173	A	3	1	0	0	0	0	0	0	0	1	0	1	1	0	0	1	1	1	0	1	1	0	1	0	0	0	1	0	1	1	0	1	0	1	1	1	0	1	Sensitive	A16S	NO
M7BAL-PM2	M7BAL-PM2_S29	M	7M	F	S	BAL	173	A	3	1	0	0	0	0	0	0	0	1	0	1	1	0	0	1	1	1	0	1	1	0	1	0	0	0	1	0	1	1	0	1	0	1	1	1	0	1	Sensitive	A16S	NO
M7BAL-PM3	M7BAL-PM3_S30	M	7M	F	S	BAL	173	A	3	1	0	0	0	0	0	0	0	1	0	1	1	0	0	1	1	1	0	1	1	0	1	0	0	0	1	0	1	1	0	1	0	1	1	1	0	1	Sensitive	A16S	NO
M7D-PM1	M7D-PM1_S25	M	7M	F	S	D	173	A	3	1	0	0	0	0	0	0	0	1	0	1	1	0	0	1	1	1	0	1	1	0	1	0	0	0	1	0	1	1	0	1	0	1	1	1	0	1	Sensitive	A16S	NO
M7D-PM2	M7D-PM2_S26	M	7M	F	S	D	173	A	3	1	0	0	0	0	0	0	0	1	0	1	1	0	0	1	1	1	0	1	1	0	1	0	0	0	1	0	1	1	0	1	0	1	1	1	0	1	Sensitive	A16S	NO
M7D-PM3	M7D-PM3_S27	M	7M	F	S	D	173	A	3	1	0	0	0	0	0	0	0	1	0	1	1	0	0	1	1	1	0	1	1	0	1	0	0	0	1	0	1	1	0	1	0	1	1	1	0	1	Sensitive	A16S	NO
M7N-PM	265_S24	M	7M	F	S	N	80	A	3	1	1	1	0	1	1	1	1	1	0	1	1	1	1	1	1	1	0	0	0	1	1	1	1	1	0	1	1	1	0	1	1	1	1	1	1	1	Streptomycin Resistant	A16S	NO
M8BAL-PM	M8BAL-PM_S31	M	8M	F	S	BAL	80	A	3	1	1	1	0	1	1	1	1	1	0	1	1	1	1	1	1	1	0	0	0	1	1	1	1	1	0	1	1	1	0	1	1	1	1	1	1	1	Streptomycin Resistant	A16S	NO
M9BAL-PM	M9BAL-PM_S34	M	9M	F	H	BAL	563	A	3	1	1	1	0	0	1	1	1	1	0	1	1	1	0	1	1	1	0	0	0	1	1	1	1	1	0	1	1	1	0	1	0	1	1	1	1	1	Sensitive	A16S	NO
M9D-PM	M9D-PM_S33	M	9M	F	H	D	563	A	3	1	1	1	0	0	1	1	1	1	0	1	1	1	0	1	1	1	0	0	0	1	1	1	1	1	0	1	1	1	0	1	0	1	1	1	1	1	Streptomycin Intermediate	A16S	NO
M9N-PM	M9N-PM_S32	M	9M	F	H	N	80	A	3	1	1	1	0	1	1	1	1	1	0	1	1	1	1	1	1	1	0	0	0	1	1	1	1	1	0	1	1	1	0	1	1	1	1	1	1	1	Streptomycin Resistant	A16S	NO
N10BAL-PM	N10BAL-PM_S68	N	10N	D	H	BAL	79	A	3	1	1	1	0	1	1	1	1	1	1	1	1	1	1	1	1	1	0	0	0	1	1	1	1	1	0	1	1	1	0	1	1	1	1	1	1	1	Streptomycin Resistant	A16S	NO
N10D-PM1	N10D-PM1_S66	N	10N	D	H	D	79	A	3	1	1	1	0	1	1	1	1	1	1	1	1	1	1	1	1	1	0	0	0	1	1	1	1	1	0	1	1	1	0	1	1	1	1	1	1	1	Streptomycin Resistant	A16S	NO
N10D-PM2	N10D-PM2_S67	N	10N	D	H	D	79	A	3	1	1	1	0	1	1	1	1	1	1	1	1	1	1	1	1	1	0	0	0	1	1	1	1	1	0	1	1	1	0	1	1	1	1	1	1	1	Streptomycin Resistant	A16S	NO
N10N-PM	N10N-PM_S65	N	10N	D	H	N	79	A	3	1	1	1	0	1	1	1	1	1	1	1	1	1	1	1	1	1	0	0	0	1	1	1	1	1	0	1	1	1	0	1	0	1	1	1	1	1	Streptomycin Resistant	A16S	NO
N11N-PM	N11N-PM_S69	N	11N	D	H	N	79	A	3	1	1	1	0	1	1	1	1	1	1	1	1	1	1	1	1	1	0	0	0	1	1	1	1	1	0	1	1	1	0	1	1	1	1	1	1	1	Streptomycin Resistant	A16S	NO
N12BAL-PM1	307_S74	N	12N	D	S	BAL	79	A	3	1	1	1	0	1	1	1	1	1	1	1	1	1	1	1	1	1	0	0	0	1	1	1	1	1	0	1	1	1	0	1	1	1	1	1	1	1	Streptomycin Resistant	A16S	NO
N12BAL-PM2	308_S75	N	12N	D	S	BAL	79	A	3	1	1	1	0	1	1	1	1	1	1	1	1	1	1	1	1	1	0	0	0	1	1	1	1	1	0	1	1	1	0	1	1	1	1	1	1	1	Streptomycin Resistant	A16S	NO
N12BAL-PM3	309_S76	N	12N	D	S	BAL	79	A	3	1	1	1	0	1	1	1	1	1	1	1	1	1	1	1	1	1	0	0	0	1	1	1	1	1	0	1	1	1	0	1	1	1	1	1	1	1	Streptomycin Resistant	A16S	NO
N12D-PM1	305_S72	N	12N	D	S	D	79	A	3	1	1	1	0	1	1	1	1	1	1	1	1	1	1	1	1	1	0	0	0	1	1	1	1	1	0	1	1	1	0	1	1	1	1	1	1	1	Streptomycin Resistant	A16S	NO
N12D-PM2	306_S73	N	12N	D	S	D	79	A	3	1	1	1	0	1	1	1	1	1	1	1	1	1	1	1	1	1	0	0	0	1	1	1	1	1	0	1	1	1	0	1	1	1	1	1	1	1	Streptomycin Resistant	A16S	NO
N12N-PM1	303_S70	N	12N	D	S	N	79	A	3	1	1	1	0	1	1	1	1	1	1	1	1	1	1	1	1	1	0	0	0	1	1	1	1	1	0	1	1	1	0	1	1	1	1	1	1	1	Streptomycin Resistant	A16S	NO
N12N-PM2	304_S71	N	12N	D	S	N	79	A	3	1	1	1	0	1	1	1	1	1	1	1	1	1	1	1	1	1	0	0	0	1	1	1	1	1	0	1	1	1	0	1	0	1	1	1	1	1	Streptomycin Resistant	A16S	NO
N1BAL-O-PM	N1BAL-O-PM_S49	N	1N	D	S	BAL	79	A	3	1	1	1	0	1	1	1	1	1	1	1	1	1	1	1	1	1	0	0	0	1	1	1	1	1	0	1	1	1	0	1	1	1	1	1	1	1	Streptomycin Resistant	A16S	NO
N1D-PM	N1D-PM_S39	N	1N	D	S	D	79	A	3	1	1	1	0	1	1	1	1	1	1	1	1	1	1	1	1	1	0	0	0	1	1	1	1	1	0	1	1	1	0	1	1	1	1	1	1	1	Streptomycin Resistant	A16S	NO
N1N-PM	N1N-PM_S38	N	1N	D	S	N	79	A	3	1	1	1	0	1	1	1	1	1	1	1	1	1	1	1	1	1	0	0	0	1	1	1	1	1	0	1	1	1	0	1	1	1	1	1	1	1	Streptomycin Resistant	A16S	NO
N2D-PM	N2D-PM_S51	N	2N	D	H	D	79	A	3	1	1	1	0	1	1	1	1	1	1	1	1	1	1	1	1	1	0	0	0	1	1	1	1	1	0	1	1	1	0	1	1	1	1	1	1	1	Streptomycin Resistant	A16S	NO
N2N-PM	N2N-PM_S50	N	2N	D	H	N	79	A	3	1	1	1	0	1	1	1	1	1	1	1	1	1	1	1	1	1	0	0	0	1	1	1	1	1	0	1	1	1	0	1	0	1	1	1	1	1	Streptomycin Resistant	A16S	NO
N3BAL-O-PM	N3BAL-O-PM_S53	N	3N	D	H	BAL	79	A	3	1	1	1	0	1	1	1	1	1	1	1	1	1	1	1	1	1	0	0	0	1	1	1	1	1	0	1	1	1	0	1	1	1	1	1	1	1	Streptomycin Resistant	A16S	NO
N3N-PM	N3N-PM_S52	N	3N	D	H	N	79	A	3	1	1	1	0	1	1	1	1	1	1	1	1	1	1	1	1	1	0	0	0	1	1	1	1	1	0	1	1	1	0	1	1	1	1	1	1	1	Streptomycin Resistant	A16S	NO
N4BAL-O-PM	N4BAL-O-PM_S55	N	4N	D	H	BAL	79	A	3	1	1	1	0	1	1	1	1	1	1	1	1	1	1	1	1	1	0	0	0	1	1	1	1	1	0	1	1	1	0	1	1	1	1	1	1	1	Streptomycin Resistant	A16S	NO
N4D-PM	N4D-PM_S54	N	4N	D	H	D	79	A	3	1	1	1	0	1	1	1	1	1	1	1	1	1	1	1	1	1	0	0	0	1	1	1	1	1	0	1	1	1	0	1	1	1	1	1	1	1	Streptomycin Resistant	A16S	NO
N4N-PM	N4N-PM_S1	N	4N	D	H	N	79	A	3	1	1	1	0	1	1	1	1	1	1	1	1	1	1	1	1	1	0	0	0	1	1	1	1	1	0	1	1	1	0	1	0	1	1	1	1	1	Streptomycin Resistant	A16S	NO
N5BAL-O-PM	N5BAL-O-PM_S58	N	5N	D	S	BAL	79	A	3	1	1	1	0	1	1	1	1	1	1	1	1	1	1	1	1	1	0	0	0	1	1	1	1	1	0	1	1	1	0	1	1	1	1	1	1	1	Streptomycin Resistant	A16S	NO
N5D-PM	N5D-PM_S57	N	5N	D	S	D	79	A	3	1	1	1	0	1	1	1	1	1	1	1	1	1	1	1	1	1	0	0	0	1	1	1	1	1	0	1	1	1	0	1	1	1	1	1	1	1	Streptomycin Resistant	A16S	NO
N5N-PM	N5N-PM_S56	N	5N	D	S	N	79	A	3	1	1	1	0	1	1	1	1	1	1	1	1	1	1	1	1	1	0	0	0	1	1	1	1	1	0	1	1	1	0	1	0	1	1	1	1	1	Streptomycin Resistant	A16S	NO
N7BAL-O-PM	N7BAL-O-PM_S59	N	7N	D	H	BAL	79	A	3	1	1	1	0	1	1	1	1	1	1	1	1	1	1	1	1	1	0	0	0	1	1	1	1	1	0	1	1	1	0	1	1	1	1	1	1	1	Streptomycin Resistant	A16S	NO
N8BAL-PM	N8BAL-PM_S61	N	8N	D	H	BAL	79	A	3	1	1	1	0	1	1	1	1	1	1	1	1	1	1	1	1	1	0	0	0	1	1	1	1	1	0	1	1	1	0	1	1	1	1	1	1	1	Streptomycin Resistant	A16S	NO
N8N-PM	N8N-PM_S60	N	8N	D	H	N	79	A	3	1	1	1	0	1	1	1	1	1	1	1	1	1	1	1	1	1	0	0	0	1	1	1	1	1	0	1	1	1	0	1	1	1	1	1	1	1	Streptomycin Resistant	A16S	NO
N9BAL-O-PM	N9BAL-O-PM_S64	N	9N	D	S	BAL	79	A	3	1	1	1	0	1	1	1	1	1	1	1	1	1	1	1	1	1	0	0	0	1	1	1	1	1	0	1	1	1	0	1	1	1	1	1	1	1	Streptomycin Resistant	A16S	NO
N9D-PM	N9D-PM_S63	N	9N	D	S	D	79	A	3	1	1	1	0	1	1	1	1	1	1	1	1	1	1	1	1	1	0	0	0	1	1	1	1	1	0	1	1	1	0	1	1	1	1	1	1	1	Streptomycin Resistant	A16S	NO
N9N-PM	N9N-PM_S62	N	9N	D	S	N	79	A	3	1	1	1	0	1	1	1	1	1	1	1	1	1	1	1	1	1	0	0	0	1	1	1	1	1	0	1	1	1	0	1	1	1	1	1	1	1	Streptomycin Resistant	A16S	NO
O10BAL-PM1	334_S10	O	10O	F	H	BAL	562	A	3	1	1	1	0	1	1	1	1	1	0	1	1	1	0	1	1	1	0	0	0	1	1	1	1	1	0	1	1	1	0	1	0	1	1	1	1	1	Sensitive	A16S & RRSC & RRSH	CAP16S
O10BAL-PM2	335_S25	O	10O	F	H	BAL	562	A	3	1	1	1	0	1	1	1	1	1	0	1	1	1	0	1	1	1	0	0	0	1	1	1	1	1	0	1	1	1	0	1	1	1	1	1	1	1	Sensitive	A16S & RRSC & RRSH	CAP16S
O10D-PM	333_S9	O	10O	F	H	D	562	A	3	1	1	1	0	1	1	1	1	1	0	1	1	1	0	1	1	1	0	0	0	1	1	1	1	1	0	1	1	1	0	1	1	1	1	1	1	1	Sensitive	A16S & RRSC & RRSH	CAP16S
O10N-PM1	331_S7	O	10O	F	H	N	562	A	3	1	1	1	0	1	1	1	1	1	0	1	1	1	0	1	1	1	0	0	0	1	1	1	1	1	0	1	1	1	0	1	1	1	1	1	1	1	Sensitive	A16S & RRSC & RRSH	CAP16S
O10N-PM2	332_S8	O	10O	F	H	N	562	A	3	1	1	1	0	1	1	1	1	1	0	1	1	1	0	1	1	1	0	0	0	1	1	1	1	1	0	1	1	1	0	1	0	1	1	1	1	1	Sensitive	A16S & RRSC & RRSH	CAP16S
O11N-PM	336_S3	O	11O	F	S	N	562	A	3	1	1	1	0	1	1	1	1	1	0	1	1	1	0	1	1	1	0	0	0	1	1	1	1	1	0	1	1	1	0	1	0	1	1	1	1	1	Sensitive	A16S & RRSC & RRSH	CAP16S
O1BAL-PM1	314_S81	O	1O	F	H	BAL	562	A	3	1	1	1	0	1	1	1	1	1	0	1	1	1	0	1	1	1	0	0	0	1	1	1	1	1	0	1	1	1	0	1	1	1	1	1	1	1	Sensitive	A16S & RRSC & RRSH	CAP16S
O1BAL-PM2	315_S82	O	1O	F	H	BAL	562	A	3	1	1	1	0	1	1	1	1	1	0	1	1	1	0	1	1	1	0	0	0	1	1	1	1	1	0	1	1	1	0	1	1	1	1	1	1	1	Sensitive	A16S & RRSC & RRSH	CAP16S
O1D-PM	313_S80	O	1O	F	H	D	562	A	3	1	1	1	0	1	1	1	1	1	0	1	1	1	0	1	1	1	0	0	0	1	1	1	1	1	0	1	1	1	0	1	1	1	1	1	1	1	Sensitive	A16S & RRSC & RRSH	CAP16S
O1N-PM1	310_S77	O	1O	F	H	N	562	A	3	1	1	1	0	1	1	1	1	1	0	1	1	1	0	1	1	1	0	0	0	1	1	1	1	1	0	1	1	1	0	1	1	1	1	1	1	1	Sensitive	A16S & RRSC & RRSH	CAP16S
O1N-PM2	311_S78	O	1O	F	H	N	562	A	3	1	1	1	0	1	1	1	1	1	0	1	1	1	0	1	1	1	0	0	0	1	1	1	1	1	0	1	1	1	0	1	1	1	1	1	1	1	Sensitive	A16S & RRSC & RRSH	CAP16S
O1N-PM3	312_S79	O	1O	F	H	N	562	A	3	1	1	1	0	1	1	1	1	1	0	1	1	1	0	1	1	1	0	0	0	1	1	1	1	1	0	1	1	1	0	1	0	1	1	1	1	1	Sensitive	A16S & RRSC & RRSH	CAP16S
O2BAL-PM	317_S84	O	2O	F	S	BAL	562	A	3	1	1	1	0	1	1	1	1	1	0	1	1	1	0	1	1	1	0	0	0	1	1	1	1	1	0	1	1	1	0	1	1	1	1	1	1	1	Sensitive	A16S & RRSC & RRSH	CAP16S
O2D-PM	316_S83	O	2O	F	S	D	562	A	3	1	1	1	0	1	1	1	1	1	0	1	1	1	0	1	1	1	0	0	0	1	1	1	1	1	0	1	1	1	0	1	1	1	1	1	1	1	Sensitive	A16S & RRSC & RRSH	CAP16S
O3BAL-PM	318_S85	O	3O	F	S	BAL	562	A	3	1	1	1	0	1	1	1	1	1	0	1	1	1	0	1	1	1	0	0	0	1	1	1	1	1	0	1	1	1	0	1	1	1	1	1	1	1	Sensitive	A16S & RRSC & RRSH	CAP16S
O4BAL-PM	322_S89	O	4O	F	S	BAL	562	A	3	1	1	1	0	1	1	1	1	1	0	1	1	1	0	1	1	1	0	0	0	1	1	1	1	1	0	1	1	1	0	1	1	1	1	1	1	1	Sensitive	A16S & RRSC & RRSH	CAP16S
O4D-PM	321_S88	O	4O	F	S	D	562	A	3	1	1	1	0	1	1	1	1	1	0	1	1	1	0	1	1	1	0	0	0	1	1	1	1	1	0	1	1	1	0	1	1	1	1	1	1	1	Sensitive	A16S & RRSC & RRSH	CAP16S
O4N-PM1	319_S86	O	4O	F	S	N	562	A	3	1	1	1	0	1	1	1	1	1	0	1	1	1	0	1	1	1	0	0	0	1	1	1	1	1	0	1	1	1	0	1	1	1	1	1	1	1	Sensitive	A16S & RRSC & RRSH	CAP16S
O4N-PM2	320_S87	O	4O	F	S	N	562	A	3	1	1	1	0	1	1	1	1	1	0	1	1	1	0	1	1	1	0	0	0	1	1	1	1	1	0	1	1	1	0	1	0	1	1	1	1	1	Sensitive	A16S & RRSC & RRSH	CAP16S
O5BAL-PM	323_S90	O	5O	F	S	BAL	562	A	3	1	1	1	0	1	1	1	1	1	0	1	1	1	0	1	1	1	0	0	0	1	1	1	1	1	0	1	1	1	0	1	1	1	1	1	1	1	Sensitive	A16S & RRSC & RRSH	CAP16S
O6D-PM	325_S1	O	6O	F	H	D	562	A	3	1	1	1	0	1	1	1	1	1	0	1	1	1	0	1	1	1	0	0	0	1	1	1	1	1	0	1	1	1	0	1	0	1	1	1	1	1	Sensitive	A16S & RRSC & RRSH	CAP16S
O9BAL-PM1	328_S4	O	9O	F	S	BAL	562	A	3	1	1	1	0	1	1	1	1	1	0	1	1	1	0	1	1	1	0	0	0	1	1	1	1	1	0	1	1	1	0	1	1	1	1	1	1	1	Sensitive	A16S & RRSC & RRSH	CAP16S
O9BAL-PM3	330_S6	O	9O	F	S	BAL	562	A	3	1	1	1	0	1	1	1	1	1	0	1	1	1	0	1	1	1	0	0	0	1	1	1	1	1	0	1	1	1	0	1	1	1	1	1	1	1	Sensitive	A16S & RRSC & RRSH	CAP16S
O9N-PM1	326_S2	O	9O	F	S	N	562	A	3	1	1	1	0	1	1	1	1	1	0	1	1	1	0	1	1	1	0	0	0	1	1	1	1	1	0	1	1	1	0	1	0	1	1	1	1	1	Sensitive	A16S & RRSC & RRSH	CAP16S
O9N-PM2	327_S3	O	9O	F	S	N	562	A	3	1	1	1	0	1	1	1	1	1	0	1	1	1	0	1	1	1	0	0	0	1	1	1	1	1	0	1	1	1	0	1	1	1	1	1	1	1	Sensitive	A16S & RRSC & RRSH	CAP16S
P12BAL-PM	347_S14	P	12P	F	S	BAL	80	A	3	1	1	1	0	1	1	1	1	1	0	1	1	1	1	1	1	1	0	0	0	1	1	1	1	1	0	1	1	1	0	1	1	1	1	1	1	1	Sensitive	A16S	NO
P12N-PM	346_S13	P	12P	F	S	N	80	A	3	1	1	1	0	1	1	1	1	1	0	1	1	1	1	1	1	1	0	0	0	1	1	1	1	1	0	1	1	1	0	1	1	1	1	1	1	1	Streptomycin Intermediate	A16S	NO
P13BAL-PM	349_S20	P	13P	F	S	BAL	560	A	3	1	1	1	0	0	1	1	1	1	0	1	1	1	0	1	1	1	0	0	0	1	1	1	1	1	0	1	1	1	0	1	0	1	1	1	1	1	Sensitive	NO	NO
P13D-PM	348_S15	P	13P	F	S	D	560	A	3	1	1	1	0	0	1	1	1	1	0	1	1	1	0	1	1	1	0	0	0	1	1	1	1	1	0	1	1	1	0	1	0	1	1	1	1	1	Sensitive	NO	NO
P14D-PM	350_S21	P	14P	F	S	D	560	A	3	1	1	1	0	0	1	1	1	1	0	1	1	1	0	1	1	1	0	0	0	1	1	1	1	1	0	1	1	1	0	1	0	1	1	1	1	1	Sensitive	NO	NO
P15BAL-PM1	359_S30	P	15P	F	S	BAL	80	A	3	1	1	1	0	1	1	1	1	1	0	1	1	1	1	1	1	1	0	0	0	1	1	1	1	1	0	1	1	1	0	1	1	1	1	1	1	1	Sensitive	A16S	CAP16S
P15BAL-PM2	360_S31	P	15P	F	S	BAL	80	A	3	1	1	1	0	1	1	1	1	1	0	1	1	1	1	1	1	1	0	0	0	1	1	1	1	1	0	1	1	1	0	1	1	1	1	1	1	1	Sensitive	A16S	NO
P15BAL-PM3	361_S32	P	15P	F	S	BAL	80	A	3	1	1	1	0	1	1	1	1	1	0	1	1	1	1	1	1	1	0	0	0	1	1	1	1	1	0	1	1	1	0	1	1	1	1	1	1	1	Sensitive	A16S	NO
P15D-PM1	354_S25	P	15P	F	S	D	80	A	3	1	1	1	0	1	1	1	1	1	0	1	1	1	1	1	1	1	0	0	0	1	1	1	1	1	0	1	1	1	0	1	1	1	1	1	1	1	Sensitive	A16S	CAP16S
P15D-PM2	355_S26	P	15P	F	S	D	80	A	3	1	1	1	0	1	1	1	1	1	0	1	1	1	1	1	1	1	0	0	0	1	1	1	1	1	0	1	1	1	0	1	1	1	1	1	1	1	Sensitive	A16S	NO
P15D-PM4	357_S28	P	15P	F	S	D	80	A	3	1	1	1	0	1	1	1	1	1	0	1	1	1	1	1	1	1	0	0	0	1	1	1	1	1	0	1	1	1	0	1	1	1	1	1	1	1	Sensitive	A16S	CAP16S
P15D-PM5	358_S29	P	15P	F	S	D	80	A	3	1	1	1	0	1	1	1	1	1	0	1	1	1	1	1	1	1	0	0	0	1	1	1	1	1	0	1	1	1	0	1	1	1	1	1	1	1	Sensitive	A16S	CAP16S
P15N-PM1	351_S22	P	15P	F	S	N	80	A	3	1	1	1	0	1	1	1	1	1	0	1	1	1	1	1	1	1	0	0	0	1	1	1	1	1	0	1	1	1	0	1	1	1	1	1	1	1	Sensitive	A16S	NO
P15N-PM2	352_S23	P	15P	F	S	N	80	A	3	1	1	1	0	1	1	1	1	1	0	1	1	1	1	1	1	1	0	0	0	1	1	1	1	1	0	1	1	1	0	1	1	1	1	1	1	1	Sensitive	A16S	CAP16S
P15N-PM3	353_S24	P	15P	F	S	N	80	A	3	1	1	1	0	1	1	1	1	1	0	1	1	1	1	1	1	1	0	0	0	1	1	1	1	1	0	1	1	1	0	1	1	1	1	1	1	1	Streptomycin Intermediate	A16S	NO
P16BAL-PM	363_S34	P	16P	F	S	BAL	80	A	3	1	1	1	0	1	1	1	1	1	0	1	1	1	1	1	1	1	0	0	0	1	1	1	1	1	0	1	1	1	0	1	1	1	1	1	1	1	Sensitive	A16S	NO
P16D-PM	362_S33	P	16P	F	S	D	80	A	3	1	1	1	0	1	1	1	1	1	0	1	1	1	1	1	1	1	0	0	0	1	1	1	1	1	0	1	1	1	0	1	1	1	1	1	1	1	Streptomycin Intermediate	A16S	NO
P17BAL-PM	366_S37	P	17P	F	S	BAL	80	A	3	1	1	1	0	1	1	1	1	1	0	1	1	1	1	1	1	1	0	0	0	1	1	1	1	1	0	1	1	1	0	1	1	1	1	1	1	1	Sensitive	A16S	CAP16S
P17D-PM	365_S36	P	17P	F	S	D	80	A	3	1	1	1	0	1	1	1	1	1	0	1	1	1	1	1	1	1	0	0	0	1	1	1	1	1	0	1	1	1	0	1	1	1	1	1	1	1	Sensitive	A16S	CAP16S
P17N-PM	364_S35	P	17P	F	S	N	80	A	3	1	1	1	0	1	1	1	1	1	0	1	1	1	1	1	1	1	0	0	0	1	1	1	1	1	0	1	1	1	0	1	1	1	1	1	1	1	Streptomycin Intermediate	A16S	NO
P18BAL-PM	367_S38	P	18P	F	S	BAL	80	A	3	1	1	1	0	1	1	1	1	1	0	1	1	1	1	1	1	1	0	0	0	1	1	1	1	1	0	1	1	1	0	1	1	1	1	1	1	1	Sensitive	A16S	CAP16S
P19BAL-PM	369_S40	P	19P	F	S	BAL	80	A	3	1	1	1	0	1	1	1	1	1	0	1	1	1	1	1	1	1	0	0	0	1	1	1	1	1	0	1	1	1	0	1	1	1	1	1	1	1	Sensitive	A16S	CAP16S
P19D-PM	368_S39	P	19P	F	S	D	80	A	3	1	1	1	0	1	1	1	1	1	0	1	1	1	1	1	1	1	0	0	0	1	1	1	1	1	0	1	1	1	0	1	1	1	1	1	1	1	Sensitive	A16S	NO
P1D-PM	338_S5	P	1P	F	S	D	80	A	3	1	1	1	0	1	1	1	1	1	0	1	1	1	1	1	1	1	0	0	0	1	1	1	1	1	0	1	1	1	0	1	0	1	1	1	1	1	Streptomycin Resistant	A16S	NO
P1N-PM	337_S4	P	1P	F	S	N	80	A	3	1	1	1	0	1	1	1	1	1	0	1	1	1	1	1	1	1	0	0	0	1	1	1	1	1	0	1	1	1	0	1	1	1	1	1	1	1	Streptomycin Resistant	A16S	NO
P20BAL-PM	370_S41	P	20P	F	S	BAL	80	A	3	1	1	1	0	1	1	1	1	1	0	1	1	1	1	1	1	1	0	0	0	1	1	1	1	1	0	1	1	1	0	1	1	1	1	1	1	1	Streptomycin Resistant	A16S	CAP16S
P2BAL-PM	340_S7	P	2P	F	S	BAL	560	A	3	1	1	1	0	0	1	1	1	1	0	1	1	1	0	1	1	1	0	0	0	1	1	1	1	1	0	1	1	1	0	1	0	1	1	1	1	1	Sensitive	A16S	NO
P2D-PM	339_S6	P	2P	F	S	D	80	A	3	1	1	1	0	1	1	1	1	1	0	1	1	1	1	1	1	1	0	0	0	1	1	1	1	1	0	1	1	1	0	1	0	1	1	1	1	1	Streptomycin Intermediate	A16S	NO
P4BAL-PM	341_S8	P	4P	F	S	BAL	80	A	3	1	1	1	0	1	1	1	1	1	0	1	1	1	1	1	1	1	0	0	0	1	1	1	1	1	0	1	1	1	0	1	1	1	1	1	1	1	Streptomycin Intermediate	A16S	NO
P5BAL-PM	342_S9	P	5P	F	S	BAL	560	A	3	1	1	1	0	0	1	1	1	1	0	1	1	1	0	1	1	1	0	0	0	1	1	1	1	1	0	1	1	1	0	1	0	1	1	1	1	1	Sensitive	NO	NO
P7BAL-PM	343_S10	P	7P	F	S	BAL	80	A	3	1	1	1	0	1	1	1	1	1	0	1	1	1	1	1	1	1	0	0	0	1	1	1	1	1	0	1	1	1	0	1	0	1	1	1	1	1	Streptomycin Intermediate	A16S	NO
P8BAL-PM	344_S11	P	8P	F	S	BAL	80	A	3	1	1	1	0	1	1	1	1	1	0	1	1	1	1	1	1	1	0	0	0	1	1	1	1	1	0	1	1	1	0	1	1	1	1	1	1	1	Streptomycin Intermediate	A16S	NO
P9BAL-PM	345_S12	P	9P	F	S	BAL	560	A	3	1	1	1	0	0	1	1	1	1	0	1	1	1	0	1	1	1	0	0	0	1	1	1	1	1	0	1	1	1	0	1	0	1	1	1	1	1	Sensitive	NO	NO
[truncated: 2 more columns]

## Sheet: NCBI-Cap-LPS-ST-VF
source_file	ST	Cap	LPS	ptfA	tadD	flp1	pmFHA	IgBP	fimA	hsf-1	yadA-1	ESPR	yadA-2/hsf-2	pfhB1	pfhB2	ompA	omp16/oma87	ompH-1	ompH-2	ompH-3	plpB	plpD	plpE	plpP	comE	tonB/exbB/exbD	hasR	hemR	fur	tbpA	hgbA	hgbB_PM0337	hgbB (partial)	tonBDR-PD-A	tonBDR-PD-B	tonBDR-PD-C	tonBDR-A	tonBDR-B	tonBDR-C	tonBD-HTLR	znuA	nanB	nanH	neuA	pmHAS	toxA	sodA/sodC	tuf	kdsA/hldE/waaF
GCA_000291605.1_ASM29160v1_genomic	122	B	2	1	0	0	1	1	0	0	0	0	0	0	0	1	1	0	1	0	1	1	0	1	1	1	1	1	1	1	0	0	1	0	0	1	1	1	0	1	1	0	1	1	0	0	1	0	1
GCA_000296345.2_ASM29634v2_genomic	122	B	2	1	0	1	1	1	0	0	0	0	0	0	1	1	1	0	1	0	1	1	0	1	1	1	1	1	1	1	1	0	1	0	1	1	1	1	0	1	1	0	1	1	0	0	1	1	1
GCA_000409915.1_1500E_genomic	79	A	3	1	1	1	1	1	0	0	1	1	1	1	0	1	1	1	1	1	1	1	1	1	1	1	1	1	1	1	1	0	0	0	1	1	1	1	1	1	0	0	1	1	1	0	1	0	1
GCA_000412015.1_P1933_genomic	80	A	3	1	1	1	1	1	0	0	1	1	1	0	1	1	1	0	1	1	1	1	1	1	1	1	1	1	1	1	1	0	0	0	1	1	1	1	1	1	1	0	1	1	1	0	1	1	1
GCA_000412035.1_ASM41203v1_genomic	79	A	3	1	1	1	1	1	0	0	1	1	1	1	0	1	1	1	1	1	1	1	1	1	1	1	1	1	1	1	1	0	0	0	1	1	1	1	1	1	0	0	1	1	1	0	1	0	1
GCA_000412075.1_Pmultocida_hybrid671-90_genomic	349	A	6	1	1	1	0	0	0	0	0	0	0	1	0	1	1	1	1	1	1	1	0	0	1	1	1	1	1	1	1	0	0	1	0	1	1	0	0	1	0	1	1	1	1	0	1	0	1
GCA_000412125.1_1500C_genomic	122	B	2	1	0	1	1	1	0	0	0	0	0	0	1	1	1	0	1	0	1	1	0	1	1	1	1	0	1	1	1	0	1	0	1	1	1	1	0	1	0	0	1	1	0	0	1	1	1
GCA_000413135.2_P1062v2_genomic	80	A	3	1	1	1	1	1	0	0	1	1	1	1	1	1	1	0	1	1	1	1	1	1	1	1	1	1	1	1	1	0	0	0	1	1	1	1	1	1	1	0	1	1	1	0	1	1	1
GCA_000478235.1_ASM47823v1_genomic	79	A	3	1	1	1	1	1	1	0	1	1	1	1	1	1	1	1	1	1	1	1	1	1	1	1	1	1	1	1	1	0	0	0	1	1	1	1	1	1	1	1	1	1	1	0	1	1	1
GCA_000731735.1_ASM73173v1_genomic	122	B	2	1	0	1	1	1	0	0	0	0	0	0	1	1	1	0	1	0	1	1	0	1	1	1	1	1	1	1	1	0	1	0	1	1	1	1	0	1	1	0	1	1	0	0	1	1	1
GCA_000731745.1_ASM73174v1_genomic	122	B	2	1	0	1	1	1	0	0	0	0	0	0	1	1	1	0	1	0	1	1	0	1	1	1	1	1	1	1	1	0	1	0	1	1	1	1	0	1	1	0	1	1	0	0	1	1	1
GCA_001027685.1_ASM102768v1_genomic	122	B	2	1	0	1	1	1	0	0	0	0	0	0	1	1	1	0	1	0	1	1	0	1	1	1	1	1	1	1	1	0	1	0	1	1	1	1	0	1	1	0	1	1	0	0	1	1	1
GCA_001027695.1_ASM102769v1_genomic	122	B	2	1	0	1	1	1	0	0	0	0	0	0	1	1	1	0	1	0	1	1	0	1	1	1	1	1	1	1	1	0	1	0	1	1	1	1	0	1	1	0	1	1	0	0	1	1	1
GCA_001027735.1_ASM102773v1_genomic	122	B	2	1	0	1	1	1	0	0	0	0	0	0	1	1	1	0	1	0	1	1	0	1	1	1	1	1	1	1	1	0	1	0	1	1	1	1	0	1	1	0	1	1	0	0	1	1	1
GCA_001027755.1_ASM102775v1_genomic	122	B	2	1	0	1	1	1	0	0	0	0	0	0	1	1	1	0	1	0	1	1	0	1	1	1	1	1	1	1	1	0	1	0	1	1	1	1	0	1	1	0	1	1	0	0	1	1	1
GCA_001027805.1_ASM102780v1_genomic	122	B	2	1	0	1	1	1	0	0	0	0	0	0	1	1	1	0	1	0	1	1	0	1	1	1	1	1	1	1	1	0	1	0	1	1	1	1	0	1	1	0	1	1	0	0	1	1	1
GCA_001027815.1_ASM102781v1_genomic	122	B	2	1	0	1	1	1	0	0	0	0	0	0	1	1	1	0	1	0	1	1	0	1	1	1	1	1	1	1	1	0	1	0	1	1	1	1	0	1	1	0	1	1	0	0	1	1	1
GCA_001027825.1_ASM102782v1_genomic	122	B	2	1	0	1	1	1	0	0	0	0	0	0	1	1	1	0	1	0	1	1	0	1	1	1	1	1	1	1	1	0	1	0	1	1	1	1	0	1	1	0	1	1	0	0	1	1	1
GCA_001028205.1_ASM102820v1_genomic	122	B	2	1	0	1	1	1	0	0	0	0	0	0	1	1	1	0	1	0	1	1	0	1	1	1	1	1	1	1	1	0	1	0	1	1	1	1	0	1	1	0	1	1	0	0	1	1	1
GCA_001028225.1_ASM102822v1_genomic	122	B	2	1	0	1	1	1	0	0	0	0	0	0	1	1	1	0	1	0	1	1	0	1	1	1	1	1	1	1	1	0	1	0	1	1	1	1	0	1	1	0	1	1	0	0	1	1	1
GCA_001028245.1_ASM102824v1_genomic	122	B	2	1	0	1	1	1	0	0	0	0	0	0	1	1	1	0	1	0	1	1	0	1	1	1	1	1	1	1	1	0	1	0	1	1	1	1	0	1	1	0	1	1	0	0	1	1	1
GCA_001029495.1_ASM102949v1_genomic	122	B	2	1	0	1	1	1	0	0	0	0	0	0	1	1	1	0	1	0	1	1	0	1	1	1	1	1	1	1	1	0	1	0	1	1	1	1	0	1	1	0	1	1	0	0	1	1	1
GCA_001721885.1_ASM172188v1_genomic	79	A	3	1	1	1	1	1	0	0	1	1	1	1	1	1	1	0	1	1	1	1	1	1	1	1	1	1	1	1	1	0	0	0	1	1	1	1	1	1	1	0	1	1	1	0	1	1	1
GCA_001857595.1_ASM185759v1_genomic	122	B	2	1	0	1	1	1	0	0	0	0	0	0	1	1	1	0	1	0	1	1	0	1	1	1	1	1	1	1	1	0	1	0	1	1	1	1	0	1	1	0	1	1	0	0	1	1	1
GCA_001874445.1_ASM187444v1_genomic	122	B	2	1	0	1	1	1	0	0	0	0	0	0	1	1	1	0	1	0	1	1	0	1	1	1	1	1	1	1	1	0	0	0	1	1	1	1	0	1	1	0	1	1	0	0	1	1	1
GCA_001929465.1_ASM192946v1_genomic	79	A	3	1	1	1	1	1	0	0	1	1	1	1	1	1	1	1	1	1	1	1	1	1	1	1	1	1	1	1	1	0	0	0	1	1	1	1	1	1	1	0	1	1	1	0	1	1	1
GCA_001929525.1_ASM192952v1_genomic	79	A	3	1	1	1	1	1	0	0	1	1	1	1	1	1	1	1	1	1	1	1	1	1	1	1	1	1	1	1	1	0	0	0	1	1	1	1	1	1	1	0	1	1	1	0	1	1	1
GCA_001929565.1_ASM192956v1_genomic	79	A	3	1	1	1	1	1	0	0	1	1	1	1	1	1	1	1	1	1	1	1	1	1	1	1	1	1	1	1	1	0	0	0	1	1	1	1	1	1	1	0	1	1	1	0	1	1	1
GCA_001929595.1_ASM192959v1_genomic	79	A	3	1	1	1	1	1	0	0	1	1	1	1	1	1	1	1	1	1	1	1	1	1	1	1	1	1	1	1	1	0	0	0	1	1	1	1	1	1	1	0	1	1	1	0	1	1	1
GCA_001929655.1_ASM192965v1_genomic	79	A	3	1	1	1	1	1	0	0	1	1	1	1	1	1	1	1	1	1	1	1	1	1	1	1	1	1	1	1	1	0	0	0	1	1	1	1	1	1	1	0	1	1	1	0	1	1	1
GCA_001929705.1_ASM192970v1_genomic	79	A	3	1	1	1	1	1	0	0	1	1	1	1	1	1	1	1	1	1	1	1	1	1	1	1	1	1	1	1	1	0	0	0	1	1	1	1	1	1	1	0	1	1	1	0	1	1	1
GCA_001929765.1_ASM192976v1_genomic	79	A	3	1	1	1	1	1	0	0	1	1	1	1	1	1	1	1	1	1	1	1	1	1	1	1	1	1	1	1	1	0	0	0	1	1	1	1	1	1	1	0	1	1	1	0	1	1	1
GCA_001929785.1_ASM192978v1_genomic	79	A	3	1	1	1	1	1	0	0	1	1	1	1	1	1	1	1	1	1	1	1	1	1	1	1	1	1	1	1	1	0	0	0	1	1	1	1	1	1	1	0	1	1	1	0	1	1	1
GCA_001929855.1_ASM192985v1_genomic	79	A	3	1	1	1	1	1	0	0	1	1	1	1	1	1	1	1	1	1	1	1	1	1	1	1	1	1	1	1	1	0	0	0	1	1	1	1	1	1	1	0	1	1	1	0	1	1	1
GCA_001929905.1_ASM192990v1_genomic	79	A	3	1	1	1	1	1	0	0	1	1	1	1	1	1	1	1	1	1	1	1	1	1	1	1	1	1	1	1	1	0	0	0	1	1	1	1	1	1	1	0	1	1	1	0	1	1	1
GCA_001929985.1_ASM192998v1_genomic	79	A	3	1	1	1	1	1	0	0	1	1	1	1	1	1	1	1	1	1	1	1	1	1	1	1	1	1	1	1	1	0	0	0	1	1	1	1	1	1	1	0	1	1	1	0	1	1	1
GCA_001930065.1_ASM193006v1_genomic	79	A	3	1	1	1	1	1	0	0	1	1	1	1	1	1	1	1	1	1	1	1	1	1	1	1	1	1	1	1	1	0	0	0	1	1	1	1	1	1	1	0	1	1	1	0	1	1	1
GCA_001930115.1_ASM193011v1_genomic	79	A	3	1	1	1	1	1	0	0	1	1	1	1	1	1	1	1	1	1	1	1	1	1	1	1	1	1	1	1	1	0	0	0	1	1	1	1	1	1	1	0	1	1	1	0	1	1	1
GCA_001930285.1_ASM193028v1_genomic	79	A	3	1	1	1	1	1	0	0	1	1	1	1	1	1	1	1	1	1	1	1	1	1	1	1	1	1	1	1	1	0	0	0	1	1	1	1	1	1	1	0	1	1	1	0	1	1	1
GCA_001930305.1_ASM193030v1_genomic	79	A	3	1	1	1	1	1	0	0	1	1	1	1	1	1	1	1	1	1	1	1	1	1	1	1	1	1	1	1	1	0	0	0	1	1	1	1	1	1	1	0	1	1	1	0	1	1	1
GCA_001930385.1_ASM193038v1_genomic	79	A	3	1	1	1	1	1	0	0	1	1	1	1	1	1	1	1	1	1	1	1	1	1	1	1	1	1	1	1	1	0	0	0	1	1	1	1	1	1	1	0	1	1	1	0	1	1	1
GCA_001930405.1_ASM193040v1_genomic	79	A	3	1	1	1	1	1	0	0	1	1	1	1	1	1	1	1	1	1	1	1	1	1	1	1	1	1	1	1	1	0	0	0	1	1	1	1	1	1	1	0	1	1	1	0	1	1	1
GCA_001930445.1_ASM193044v1_genomic	79	A	3	1	1	1	1	1	0	0	1	1	1	1	1	1	1	1	1	1	1	1	1	1	1	1	1	1	1	1	1	0	0	0	1	1	1	1	1	1	1	0	1	1	1	0	1	1	1
GCA_001930465.1_ASM193046v1_genomic	79	A	3	1	1	1	1	1	0	0	1	1	1	1	1	1	1	1	1	1	1	1	1	1	1	1	1	1	1	1	1	0	0	0	1	1	1	1	1	1	1	0	1	1	1	0	1	1	1
GCA_001930525.1_ASM193052v1_genomic	79	A	3	1	1	1	1	1	0	0	1	1	1	1	1	1	1	1	1	1	1	1	1	1	1	1	1	1	1	1	1	0	0	0	1	1	1	1	1	1	1	0	1	1	1	0	1	1	1
GCA_001930605.1_ASM193060v1_genomic	79	A	3	1	1	1	1	1	0	0	1	1	1	1	1	1	1	1	1	1	1	1	0	0	1	1	1	1	1	1	1	0	0	0	1	1	1	1	1	1	1	0	1	1	1	0	1	1	1
GCA_001930705.1_ASM193070v1_genomic	79	A	3	1	1	1	1	1	0	0	1	1	1	1	1	1	1	1	1	1	1	1	0	0	1	1	1	1	1	1	1	0	0	0	1	1	1	1	1	1	1	0	1	1	1	0	1	1	1
GCA_001930765.1_ASM193076v1_genomic	79	A	3	1	1	1	1	1	0	0	1	1	1	1	1	1	1	1	1	1	1	1	1	1	1	1	1	1	1	1	1	0	0	0	1	1	1	1	1	1	1	0	1	1	1	0	1	1	1
GCA_001930875.1_ASM193087v1_genomic	79	A	3	1	1	1	1	1	0	0	1	1	1	1	1	1	1	1	1	1	1	1	1	1	1	1	1	1	1	1	1	0	0	0	1	1	1	1	1	1	1	0	1	1	1	0	1	1	1
GCA_001930895.1_ASM193089v1_genomic	79	A	3	1	1	1	1	1	0	0	1	1	1	1	1	1	1	1	1	1	1	1	1	1	1	1	1	1	1	1	1	0	0	0	1	1	1	1	1	1	1	0	1	1	1	0	1	1	1
GCA_001930925.1_ASM193092v1_genomic	79	A	3	1	1	1	1	1	0	0	1	1	1	1	1	1	1	1	1	1	1	1	1	1	1	1	1	1	1	1	1	0	0	0	1	1	1	1	1	1	1	0	1	1	1	0	1	1	1
GCA_001930965.1_ASM193096v1_genomic	79	A	3	1	1	1	1	1	0	0	1	1	1	1	1	1	1	1	1	1	1	1	1	1	1	1	1	1	1	1	1	0	0	0	1	1	1	1	1	1	1	0	1	1	1	0	1	1	1
GCA_001931115.1_ASM193111v1_genomic	79	A	3	1	1	1	1	1	0	0	1	1	1	1	1	1	1	0	1	1	1	1	1	1	1	1	1	1	1	1	1	0	0	0	1	1	1	1	1	1	1	0	1	1	1	0	1	1	1
GCA_001931145.1_ASM193114v1_genomic	79	A	3	1	1	1	1	1	0	0	1	1	1	1	1	1	1	1	1	1	1	1	1	1	1	1	1	1	1	1	1	0	0	0	1	1	1	1	1	1	1	0	1	1	1	0	1	1	1
GCA_001931155.1_ASM193115v1_genomic	79	A	3	1	1	1	1	1	0	0	1	1	1	1	1	1	1	0	1	1	1	1	1	1	1	1	1	1	1	1	1	0	0	0	1	1	1	1	1	1	1	0	1	1	1	0	1	1	1
GCA_001931185.1_ASM193118v1_genomic	79	A	3	1	1	1	1	1	0	0	1	1	1	1	1	1	1	0	1	1	1	1	1	1	1	1	1	1	1	1	1	0	0	0	1	1	1	1	1	1	1	0	1	1	1	0	1	1	1
GCA_001931225.1_ASM193122v1_genomic	79	A	3	1	1	1	1	1	0	0	1	1	1	1	1	1	1	1	1	1	1	1	1	1	1	1	1	1	1	1	1	0	0	0	1	1	1	1	1	1	1	0	1	1	1	0	1	1	1
GCA_001931235.1_ASM193123v1_genomic	79	A	3	1	1	1	1	1	0	0	1	1	1	1	1	1	1	1	1	1	1	1	1	1	1	1	1	1	1	1	1	0	0	0	1	1	1	1	1	1	1	0	1	1	1	0	1	1	1
GCA_001931265.1_ASM193126v1_genomic	79	A	3	1	1	1	1	1	0	0	1	1	1	1	1	1	1	1	1	1	1	1	0	0	1	1	1	1	1	1	1	0	0	0	1	1	1	1	1	1	1	0	1	1	1	0	1	1	1
GCA_001931455.1_ASM193145v1_genomic	79	A	3	1	1	1	1	1	0	0	1	1	1	1	1	1	1	0	1	1	1	1	1	1	1	1	1	1	1	1	1	0	0	0	1	1	1	1	1	1	1	0	1	1	1	0	1	1	1
GCA_002083265.2_ASM208326v2_genomic	122	B	2	1	0	1	1	1	1	0	0	0	0	0	1	1	1	0	1	0	1	1	0	1	1	1	1	1	1	1	1	0	1	0	1	1	1	1	0	1	0	0	1	1	0	0	1	1	1
GCA_002859245.1_ASM285924v1_genomic	79	A	3	1	1	1	1	1	0	0	1	1	1	1	1	1	1	1	1	1	1	1	1	1	1	1	1	1	1	1	1	0	0	0	1	1	1	1	1	1	1	0	1	1	1	0	1	1	1
GCA_002859265.1_ASM285926v1_genomic	79	A	3	1	1	1	1	1	0	0	1	1	1	1	1	1	1	0	1	1	1	1	1	1	1	1	1	1	1	1	1	0	0	0	1	1	1	1	1	1	1	0	1	1	1	0	1	1	1
GCA_002859285.1_ASM285928v1_genomic	79	A	3	1	1	1	1	1	0	0	1	1	1	1	1	1	1	1	1	1	1	1	1	1	1	1	1	1	1	1	1	0	0	0	1	1	1	1	1	1	1	0	1	1	1	0	1	1	1
GCA_002859305.1_ASM285930v1_genomic	79	A	3	1	1	1	1	1	0	0	1	1	1	1	1	1	1	1	1	1	1	1	1	1	1	1	1	1	1	1	1	0	0	0	1	1	1	1	1	1	1	0	1	1	1	0	1	1	1
GCA_002859325.1_ASM285932v1_genomic	79	A	3	1	1	1	1	1	0	0	1	1	1	1	1	1	1	0	1	1	1	1	1	1	1	1	1	1	1	1	1	0	0	0	1	1	1	1	1	1	1	0	1	1	1	0	1	1	1
GCA_002859345.1_ASM285934v1_genomic	79	A	3	1	1	1	1	1	0	0	1	1	1	1	1	1	1	1	1	1	1	1	1	1	1	1	1	1	1	1	1	0	0	0	1	1	1	1	1	1	1	0	1	1	1	0	1	1	1
GCA_002859365.1_ASM285936v1_genomic	79	A	3	1	1	1	1	1	0	0	1	1	1	1	1	1	1	1	1	1	1	1	1	1	1	1	1	1	1	1	1	0	0	0	1	1	1	1	1	1	1	0	1	1	1	0	1	1	1
GCA_002859385.1_ASM285938v1_genomic	79	A	3	1	1	1	1	1	0	0	1	1	1	1	0	1	1	1	1	1	1	1	1	1	1	1	1	1	1	1	1	0	0	0	1	1	1	1	1	1	1	0	1	1	1	0	1	1	1
GCA_002859405.1_ASM285940v1_genomic	79	A	3	1	1	1	1	1	0	0	1	1	1	1	1	1	1	1	1	1	1	1	1	1	1	1	1	1	1	1	1	0	0	0	1	1	1	1	1	1	1	0	1	1	1	0	1	1	1
GCA_002859425.1_ASM285942v1_genomic	79	A	3	1	1	1	1	1	0	0	1	1	1	1	1	1	1	1	1	1	1	1	1	1	1	1	1	1	1	1	1	0	0	0	1	1	1	1	1	1	1	0	1	1	1	0	1	1	1
GCA_002859445.1_ASM285944v1_genomic	79	A	3	1	1	1	1	1	0	0	1	1	1	1	1	1	1	1	1	1	1	1	1	1	1	1	1	1	1	1	1	0	0	0	1	1	1	1	1	1	1	0	1	1	1	0	1	1	1
GCA_002859465.1_ASM285946v1_genomic	80	A	3	1	1	1	1	1	0	0	1	1	1	1	1	1	1	0	1	1	1	1	1	1	1	1	1	1	1	1	1	0	0	0	1	1	1	1	1	1	1	0	1	1	1	0	1	1	1
GCA_002859485.1_ASM285948v1_genomic	79	A	3	1	1	1	1	1	0	0	1	1	1	1	0	1	1	1	1	1	1	1	1	1	1	1	1	1	1	1	1	0	0	0	1	1	1	1	1	1	1	0	1	1	1	0	1	1	1
GCA_002859505.1_ASM285950v1_genomic	ND	A	3	1	1	1	1	1	0	0	1	1	1	1	1	1	1	0	1	1	1	1	1	1	1	1	1	1	1	1	1	0	0	0	1	1	1	1	1	1	1	0	1	0	1	0	1	1	1
GCA_002859525.1_ASM285952v1_genomic	79	A	3	1	1	1	1	1	0	0	1	1	1	1	1	1	1	0	1	1	1	1	1	1	1	1	1	1	1	1	1	0	0	0	1	1	1	1	1	1	1	0	1	1	1	0	1	1	1
GCA_002859545.1_ASM285954v1_genomic	79	A	3	1	1	1	1	1	0	0	1	1	1	1	1	1	1	1	1	1	1	1	1	1	1	1	1	1	1	1	1	0	0	0	1	1	1	1	1	1	1	0	1	1	1	0	1	1	1
GCA_002891825.2_ASM289182v2_genomic	79	A	3	1	1	1	1	1	0	0	1	1	1	1	1	1	1	0	1	1	1	1	1	1	1	1	1	1	1	1	1	0	0	0	1	1	1	1	1	1	1	0	1	1	1	0	1	1	1
GCA_002891845.2_ASM289184v2_genomic	79	A	3	1	1	1	1	1	0	0	1	1	1	1	1	1	1	0	1	1	1	1	1	1	1	1	1	1	1	1	1	0	0	0	1	1	1	1	1	1	1	0	1	1	1	0	1	1	1
GCA_002893985.1_ASM289398v1_genomic	122	B	2	1	0	1	1	1	0	0	0	0	0	0	1	1	1	0	1	0	1	1	0	1	1	1	1	1	1	1	1	0	1	0	1	1	1	1	0	1	1	0	1	1	0	0	1	1	1
GCA_003261335.1_ASM326133v1_genomic	206	A	6	1	1	1	0	0	0	0	0	0	0	1	0	1	1	1	1	1	1	1	0	0	1	1	1	1	1	1	1	0	0	1	0	1	1	0	0	1	0	1	1	1	1	0	1	0	1
GCA_003261435.1_ASM326143v1_genomic	79	A	3	1	1	1	1	1	0	0	1	1	1	1	1	1	1	1	1	1	1	1	1	1	1	1	1	1	1	1	1	0	0	0	1	1	1	1	1	1	1	0	1	1	1	0	1	0	1
GCA_003261515.1_ASM326151v1_genomic	79	A	3	1	1	1	1	1	0	0	1	1	1	1	1	1	1	0	1	1	1	1	1	1	1	1	1	1	1	1	1	0	0	0	1	1	1	1	1	1	1	0	1	1	1	0	1	0	1
GCA_003268295.1_ASM326829v1_genomic	122	B	2	1	0	1	1	1	0	0	0	0	0	0	1	1	1	0	1	0	1	1	0	1	1	1	1	1	1	1	1	0	1	0	1	1	1	1	0	1	1	0	1	1	0	0	1	1	1
GCA_004327765.1_ASM432776v1_genomic	79	A	3	1	1	1	1	1	0	0	1	1	1	1	1	1	1	1	1	1	1	1	1	1	1	1	1	1	1	1	1	0	0	0	1	1	1	1	1	1	1	0	1	1	1	0	1	0	1
GCA_009646155.1_ASM964615v1_genomic	79	A	3	1	1	1	1	1	0	0	1	1	1	1	1	1	1	0	1	1	1	1	1	1	1	1	1	1	1	1	1	0	0	0	1	1	1	1	1	1	1	0	1	1	1	0	1	1	1
GCA_009663815.1_ASM966381v1_genomic	122	B	2	1	0	1	1	1	0	0	0	0	0	0	1	1	1	0	1	0	1	1	0	1	1	1	1	1	1	1	1	0	1	0	1	1	1	1	0	1	1	0	1	1	0	0	1	1	1
GCA_009739575.1_ASM973957v1_genomic	7	A	3	0	0	0	1	0	0	1	0	1	0	0	1	1	1	1	1	1	1	1	1	1	1	1	1	0	1	1	1	0	1	1	0	1	1	0	0	1	0	1	1	1	1	0	1	1	1
GCA_010443215.1_ASM1044321v1_genomic	459	B	2	1	0	0	1	1	1	1	0	0	0	1	1	1	1	0	1	0	1	1	1	0	1	1	0	0	1	1	0	0	1	1	0	1	1	0	1	1	0	0	1	1	0	0	1	1	1
GCA_012126375.1_ASM1212637v1_genomic	122	B	2	1	0	1	1	1	0	0	0	0	0	0	1	1	1	0	1	0	1	1	0	1	1	1	1	1	1	1	1	0	1	0	1	1	1	1	0	1	0	0	1	1	0	0	1	1	1
GCA_014058465.1_ASM1405846v1_genomic	349	A	6	1	1	1	0	0	0	0	0	0	0	1	0	1	1	1	1	1	1	1	0	0	1	1	1	1	1	1	1	0	0	1	0	1	1	0	0	1	0	1	1	1	1	0	1	1	1
GCA_014058485.1_ASM1405848v1_genomic	349	A	6	1	1	1	0	0	0	0	0	0	0	1	0	1	1	1	1	1	1	1	0	0	1	1	1	1	1	1	1	0	0	1	0	1	1	0	0	1	0	1	1	1	1	0	1	1	1
GCA_014058585.1_ASM1405858v1_genomic	349	A	6	1	1	1	0	0	0	0	0	0	0	1	0	1	1	1	1	1	1	1	0	0	1	1	1	1	1	1	1	0	0	1	0	1	1	0	0	1	0	1	1	1	1	0	1	1	1
GCA_014058605.1_ASM1405860v1_genomic	349	A	6	1	1	1	0	0	0	0	0	0	0	1	0	1	1	1	1	1	1	1	0	0	1	1	1	1	1	1	1	0	0	1	0	1	1	0	0	1	0	1	1	1	1	0	1	1	1
GCA_014058625.1_ASM1405862v1_genomic	349	A	6	1	1	1	0	0	0	0	0	0	0	1	0	1	1	1	1	1	1	1	0	0	1	1	1	1	1	1	1	0	0	1	0	1	1	0	0	1	0	1	1	1	1	0	1	1	1
GCA_014058645.1_ASM1405864v1_genomic	349	A	6	1	1	1	0	0	0	0	0	0	0	1	0	1	1	1	1	1	1	1	0	0	1	1	1	1	1	1	1	0	0	1	0	1	1	0	0	1	0	1	1	1	1	0	1	1	1
GCA_014058665.1_ASM1405866v1_genomic	349	A	6	1	1	1	0	0	0	0	0	0	0	1	0	1	1	1	1	1	1	1	0	0	1	1	1	1	1	1	1	0	0	1	0	1	1	0	0	1	0	1	1	1	1	0	1	1	1
GCA_014495805.1_ASM1449580v1_genomic	79	A	3	1	1	1	1	1	0	0	1	1	1	1	0	1	1	1	1	1	1	1	1	1	1	1	1	1	1	1	1	0	0	0	1	1	1	1	1	1	1	0	1	1	1	0	1	1	1
GCA_016458265.1_ASM1645826v1_genomic	122	B	2	1	0	1	1	1	0	0	0	0	0	0	1	1	1	0	1	0	1	1	0	1	1	1	1	1	1	1	1	0	1	0	1	1	1	1	0	1	1	0	1	1	0	0	1	1	1
GCA_016916875.1_ASM1691687v1_genomic	122	B	2	1	0	1	1	1	0	0	0	0	0	0	1	1	1	0	1	0	1	1	0	1	1	1	1	1	1	1	1	0	1	0	1	1	1	1	0	1	1	0	1	1	0	0	1	1	1
GCA_019754255.1_ASM1975425v1_genomic	79	A	3	1	1	1	1	1	0	0	1	1	1	1	1	1	1	0	1	1	1	1	1	1	1	1	1	1	1	1	1	0	0	0	1	1	1	1	1	1	1	0	1	1	1	0	1	1	1
GCA_019754275.1_ASM1975427v1_genomic	79	A	3	1	1	1	1	1	0	0	1	1	1	1	1	1	1	0	1	1	1	1	1	1	1	1	1	1	1	1	1	0	0	0	1	1	1	1	1	1	1	0	1	1	1	0	1	1	1
GCA_019916005.1_ASM1991600v1_genomic	394	A	3	0	0	0	1	0	0	1	0	1	0	0	1	1	1	1	1	1	1	1	1	1	1	1	1	0	1	1	1	0	0	1	0	1	1	0	0	1	0	1	1	1	1	0	1	1	1
GCA_020971725.1_ASM2097172v1_genomic	474	A	3	1	1	1	1	1	0	0	1	1	1	1	1	1	1	1	1	1	1	1	1	1	1	1	1	1	1	1	1	0	0	0	1	1	1	1	1	1	1	0	1	1	1	0	1	1	1
GCA_022179625.1_ASM2217962v1_genomic	13	A	3	1	1	1	1	1	0	0	1	1	1	1	1	1	1	0	1	1	1	1	1	1	1	1	1	1	1	1	1	0	0	0	1	1	1	1	1	1	1	0	1	1	1	0	1	1	1
GCA_022213195.1_ASM2221319v1_genomic	122	B	2	1	0	1	1	1	0	0	0	0	0	0	1	1	1	0	1	0	1	1	0	1	1	1	1	1	1	1	1	0	1	0	1	1	1	1	0	1	1	0	1	1	0	0	1	1	1
GCA_022559605.1_ASM2255960v1_genomic	122	B	2	1	0	1	1	1	0	0	0	0	0	0	1	1	1	0	1	0	1	1	0	1	1	1	1	1	1	1	1	0	1	0	1	1	1	1	0	1	1	0	1	1	0	0	1	0	1
GCA_022869035.1_ASM2286903v1_genomic	122	B	2	1	0	1	1	1	0	0	0	0	0	0	1	1	1	0	1	0	1	1	0	1	1	1	1	1	1	1	1	0	1	0	1	1	1	1	0	1	1	0	1	1	0	0	1	1	1
GCA_022869065.1_ASM2286906v1_genomic	122	B	2	1	0	1	1	1	0	0	0	0	0	0	1	1	1	0	1	0	1	1	0	1	1	1	1	1	1	1	1	0	1	0	1	1	1	1	0	1	0	0	1	1	0	0	1	1	1
GCA_022869075.1_ASM2286907v1_genomic	122	B	2	1	0	1	1	1	0	0	0	0	0	0	1	1	1	0	1	0	1	1	0	1	1	1	1	1	1	1	1	0	1	0	1	1	1	1	0	1	0	0	1	1	0	0	1	1	1
GCA_023555775.1_ASM2355577v1_genomic	452	A	1	1	1	1	1	1	0	1	0	0	0	1	1	1	1	1	1	0	1	1	1	1	1	1	0	0	1	0	1	0	1	0	1	1	1	1	1	1	0	0	0	1	1	0	1	0	1
GCA_023555855.1_ASM2355585v1_genomic	162	E	2	1	0	1	1	0	0	0	0	0	0	1	1	1	1	1	1	0	1	1	0	1	1	1	1	1	1	1	1	0	1	0	1	1	1	1	0	1	1	0	1	1	0	0	1	1	1
GCA_023555895.1_ASM2355589v1_genomic	162	E	2	1	0	1	1	1	0	0	0	0	0	1	1	1	1	1	1	0	1	1	0	1	1	1	1	1	1	1	1	0	1	0	1	1	1	1	0	1	1	0	1	1	0	0	1	1	1
GCA_023555915.1_ASM2355591v1_genomic	292	E	2	1	0	1	1	0	0	0	0	0	0	1	1	1	1	1	1	0	1	1	0	1	1	1	1	1	1	1	1	0	1	0	1	1	1	1	0	1	1	0	1	1	0	0	1	1	1
GCA_023555925.1_ASM2355592v1_genomic	162	E	2	1	0	1	1	1	0	0	0	0	0	1	1	1	1	1	1	0	1	1	0	1	1	1	1	1	1	1	1	0	1	0	1	1	1	1	0	1	1	0	1	1	0	0	1	1	1
GCA_023555945.1_ASM2355594v1_genomic	292	E	2	1	0	1	1	1	0	0	0	0	0	1	1	1	1	1	1	0	1	1	0	1	1	1	1	1	1	1	1	0	1	0	1	1	1	1	0	1	0	0	1	1	0	0	1	1	1
GCA_023555995.1_ASM2355599v1_genomic	122	B	2	1	0	1	1	1	1	0	0	0	0	0	1	1	1	0	1	0	1	1	0	1	1	1	1	1	1	1	1	0	1	0	1	1	1	1	0	1	0	0	1	1	0	0	1	1	1
GCA_023556105.1_ASM2355610v1_genomic	ND	A	6	1	1	1	0	0	0	0	0	0	0	1	0	1	1	1	1	1	1	1	0	0	1	1	1	1	1	1	1	0	1	1	0	1	1	0	0	1	0	1	1	1	1	0	1	1	1
GCA_023556225.1_ASM2355622v1_genomic	80	A	3	1	1	1	1	1	0	0	1	1	1	1	1	1	1	0	1	1	1	1	1	1	1	1	1	1	1	1	1	0	0	0	1	1	1	1	1	1	1	0	1	1	1	0	1	1	1
GCA_023556285.1_ASM2355628v1_genomic	80	A	3	1	1	1	1	1	0	0	1	1	1	0	1	1	1	0	1	1	1	1	1	1	1	1	1	1	1	1	1	0	0	0	1	1	1	1	1	1	1	0	1	1	1	0	1	1	1
GCA_026626315.1_ASM2662631v1_genomic	79	A	3	1	1	1	1	1	0	0	1	1	1	1	1	1	1	0	1	1	1	1	1	1	1	1	1	1	1	1	1	0	0	0	1	1	1	1	1	1	1	0	1	1	1	0	1	0	1
GCA_029649065.1_PDT001577798.1_genomic	79	A	3	1	1	1	1	1	0	0	1	1	1	1	1	1	1	1	1	1	1	1	1	1	1	1	1	1	1	1	1	0	0	0	1	1	1	1	1	1	1	0	1	1	1	0	1	0	1
GCA_029649105.1_PDT001577797.1_genomic	ND	ND	3	1	1	1	1	1	0	0	1	1	1	1	1	1	1	1	1	1	1	1	1	1	1	1	1	1	1	1	1	0	0	0	1	1	1	1	1	1	1	0	1	1	0	0	1	0	1
GCA_029649125.1_PDT001577795.1_genomic	79	A	3	1	1	1	1	1	0	0	1	1	1	1	1	1	1	1	1	1	1	1	1	1	1	1	1	1	1	1	1	0	0	0	1	1	1	1	1	1	1	0	1	1	1	0	1	0	1
GCA_029649145.1_PDT001577794.1_genomic	79	A	3	1	1	1	1	1	0	0	1	1	1	1	1	1	1	1	1	1	1	1	1	1	1	1	1	1	1	1	1	0	0	0	1	1	1	1	1	1	1	0	1	1	1	0	1	0	1
GCA_029649165.1_PDT001577792.1_genomic	79	A	3	1	1	1	1	1	0	0	1	1	1	1	1	1	1	1	1	1	1	1	1	1	1	1	1	1	1	1	1	0	0	0	1	1	1	1	1	1	1	0	1	1	1	0	1	0	1
GCA_029649185.1_PDT001577793.1_genomic	79	A	3	1	1	1	1	1	0	0	1	1	1	1	1	1	1	1	1	1	1	1	1	1	1	1	1	1	1	1	1	0	0	0	1	1	1	1	1	1	1	0	1	1	1	0	1	0	1
GCA_029649205.1_PDT001577791.1_genomic	79	A	3	1	1	1	1	1	0	0	1	1	1	1	1	1	1	0	1	1	1	1	1	1	1	1	1	1	1	1	1	0	0	0	1	1	1	1	1	1	1	0	1	1	1	0	1	0	1
GCA_029649225.1_PDT001577790.1_genomic	79	A	3	1	1	1	1	1	0	0	1	1	1	1	1	1	1	0	1	1	1	1	1	1	1	1	1	1	1	1	1	0	0	0	1	1	1	1	1	1	1	0	1	1	1	0	1	0	1
GCA_029649245.1_PDT001577789.1_genomic	79	A	3	1	1	1	1	1	0	0	1	1	1	0	1	1	1	0	1	1	1	1	1	1	1	1	1	1	1	1	1	0	0	0	1	1	1	1	1	1	1	0	1	1	1	0	1	0	1
GCA_029649265.1_PDT001577785.1_genomic	394	A	3	0	0	0	1	0	0	1	0	1	0	0	0	1	1	1	1	1	1	1	1	1	1	1	1	0	1	1	1	0	0	1	0	1	1	0	0	1	0	1	1	1	1	0	1	0	1
GCA_029649285.1_PDT001577788.1_genomic	79	A	3	1	1	1	1	1	0	0	1	1	1	0	1	1	1	0	1	1	1	1	1	1	1	1	1	1	1	1	1	0	0	0	1	1	1	1	1	1	1	0	1	1	1	0	1	0	1
GCA_029649305.1_PDT001577786.1_genomic	79	A	3	1	1	1	1	1	0	0	1	1	1	1	1	1	1	0	1	1	1	1	1	1	1	1	1	1	1	1	1	0	0	0	1	1	1	1	1	1	1	0	1	1	1	0	1	0	1
GCA_029649345.1_PDT001577783.1_genomic	122	B	2	1	0	1	1	1	0	0	0	0	0	0	1	1	1	0	1	0	1	1	0	1	1	1	1	1	1	1	1	0	1	0	1	1	1	1	0	1	1	0	1	1	0	0	1	1	1
GCA_029649405.1_PDT001577779.1_genomic	122	B	2	1	0	1	1	1	0	0	0	0	0	0	1	1	1	0	1	0	1	1	0	1	1	1	1	1	1	1	1	0	1	0	1	1	1	1	0	1	1	0	1	1	0	0	1	1	1
GCA_029649445.1_PDT001577778.1_genomic	122	B	2	1	0	1	1	1	0	0	0	0	0	0	1	1	1	0	1	0	1	1	0	1	1	1	1	1	1	1	1	0	1	0	1	1	1	1	0	1	1	0	1	1	0	0	1	1	1
GCA_029649465.1_PDT001577777.1_genomic	122	B	2	1	0	1	1	1	0	0	0	0	0	0	1	1	1	0	1	0	1	1	0	1	1	1	1	1	1	1	1	0	1	0	1	1	1	1	0	1	1	0	1	1	0	0	1	1	1
GCA_029649485.1_PDT001577776.1_genomic	122	B	2	1	0	1	1	1	0	0	0	0	0	0	1	1	1	0	1	0	1	1	0	1	1	1	1	1	1	1	1	0	1	0	1	1	1	1	0	1	1	0	1	1	0	0	1	1	1
GCA_029649505.1_PDT001577775.1_genomic	122	B	2	1	0	1	1	1	0	0	0	0	0	0	1	1	1	0	1	0	1	1	0	1	1	1	1	1	1	1	1	0	1	0	1	1	1	1	0	1	1	0	1	1	0	0	1	1	1
GCA_029649565.1_PDT001577771.1_genomic	122	B	2	1	0	1	1	1	0	0	0	0	0	0	1	1	1	0	1	0	1	1	0	1	1	1	1	1	1	1	1	0	1	0	1	1	1	1	0	1	1	0	1	1	0	0	1	1	1
GCA_029649585.1_PDT001577772.1_genomic	122	B	2	1	0	1	1	1	0	0	0	0	0	0	1	1	1	0	1	0	1	1	0	1	1	1	1	1	1	1	1	0	1	0	1	1	1	1	0	1	1	0	1	1	0	0	1	1	1
GCA_029649625.1_PDT001577768.1_genomic	122	B	2	1	0	1	1	1	0	0	0	0	0	0	1	1	1	0	1	0	1	1	0	1	1	1	1	1	1	1	1	0	1	0	1	1	1	1	0	1	1	0	1	1	0	0	1	1	1
GCA_029649765.1_PDT001577762.1_genomic	122	B	2	1	0	1	1	1	0	0	0	0	0	0	1	1	1	0	1	0	1	1	0	1	1	1	1	1	1	1	1	0	1	0	1	1	1	1	0	1	1	0	1	1	0	0	1	1	1
GCA_029649785.1_PDT001577764.1_genomic	122	B	2	1	0	1	1	1	0	0	0	0	0	0	1	1	1	0	1	0	1	1	0	1	1	1	1	1	1	1	1	0	1	0	1	1	1	1	0	1	1	0	1	1	0	0	1	1	1
GCA_029649805.1_PDT001577760.1_genomic	122	B	2	1	0	1	1	1	0	0	0	0	0	0	1	1	1	0	1	0	1	1	0	1	1	1	1	1	1	1	1	0	1	0	1	1	1	1	0	1	1	0	1	1	0	0	1	1	1
GCA_029649825.1_PDT001577758.1_genomic	122	B	2	1	0	1	1	1	0	0	0	0	0	0	1	1	1	0	1	0	1	1	0	1	1	1	1	1	1	1	1	0	1	0	1	1	1	1	0	1	1	0	1	1	0	0	1	1	1
GCA_029649845.1_PDT001577759.1_genomic	122	B	2	1	0	1	1	1	0	0	0	0	0	0	1	1	1	0	1	0	1	1	0	1	1	1	1	1	1	1	1	0	1	0	1	1	1	1	0	1	1	0	1	1	0	0	1	1	1
GCA_029649885.1_PDT001577756.1_genomic	122	B	2	1	0	1	1	1	0	0	0	0	0	0	1	1	1	0	1	0	1	1	0	1	1	1	1	1	1	1	1	0	1	0	1	1	1	1	0	1	1	0	1	1	0	0	1	1	1
GCA_029650145.1_PDT001577752.1_genomic	122	B	2	1	0	1	1	1	0	0	0	0	0	0	1	1	1	0	1	0	1	1	0	1	1	1	1	1	1	1	1	0	1	0	1	1	1	1	0	1	1	0	1	1	0	0	1	1	1
GCA_029650205.1_PDT001577749.1_genomic	122	B	2	1	0	1	1	1	0	0	0	0	0	0	1	1	1	0	1	0	1	1	0	1	1	1	1	1	1	1	1	0	1	0	1	1	1	1	0	1	1	0	1	1	0	0	1	1	1
GCA_029650305.1_PDT001577743.1_genomic	122	B	2	1	0	1	1	1	0	0	0	0	0	0	1	1	1	0	1	0	1	1	0	1	1	1	1	1	1	1	1	0	1	0	1	1	1	1	0	1	1	0	1	1	0	0	1	1	1
GCA_029650345.1_PDT001577742.1_genomic	122	B	2	1	0	1	1	1	0	0	0	0	0	0	1	1	1	0	1	0	1	1	0	1	1	1	1	1	1	1	1	0	1	0	1	1	1	1	0	1	1	0	1	1	0	0	1	1	1
GCA_029650385.1_PDT001577740.1_genomic	122	B	2	1	0	1	1	1	0	0	0	0	0	0	1	1	1	0	1	0	1	1	0	1	1	1	1	1	1	1	1	0	1	0	1	1	1	1	0	1	1	0	1	1	0	0	1	1	1
GCA_029650405.1_PDT001577739.1_genomic	122	B	2	1	0	1	1	1	0	0	0	0	0	0	1	1	1	0	1	0	1	1	0	1	1	1	1	1	1	1	1	0	1	0	1	1	1	1	0	1	1	0	1	1	0	0	1	1	1
GCA_029650445.1_PDT001577737.1_genomic	122	B	2	1	0	1	1	1	0	0	0	0	0	0	1	1	1	0	1	0	1	1	0	1	1	1	1	1	1	1	1	0	1	0	1	1	1	1	0	1	1	0	1	1	0	0	1	1	1
GCA_029650505.1_PDT001577730.1_genomic	122	B	ND	1	0	0	1	1	0	0	0	0	0	0	1	1	1	0	1	0	1	1	0	1	1	1	1	0	1	1	1	0	1	0	1	1	1	1	0	1	1	0	1	1	0	0	1	1	1
GCA_029650545.1_PDT001577733.1_genomic	122	B	ND	1	0	0	1	1	0	0	0	0	0	0	1	1	1	0	1	0	1	1	0	1	1	1	1	0	1	1	1	0	1	0	1	1	1	1	0	1	1	0	1	1	0	0	1	1	1
GCA_029650585.1_PDT001577731.1_genomic	122	B	ND	1	0	0	1	1	0	0	0	0	0	0	1	1	1	0	1	0	1	1	0	1	1	1	1	0	1	1	1	0	1	0	1	1	1	1	0	1	1	0	1	1	0	0	1	1	1
GCA_029650605.1_PDT001577729.1_genomic	122	B	ND	1	0	0	1	1	0	0	0	0	0	0	1	1	1	0	1	0	1	1	0	1	1	1	1	1	1	1	1	0	1	0	1	1	1	1	0	1	1	0	1	1	0	0	1	1	1
GCA_029650625.1_PDT001577728.1_genomic	122	B	2	1	0	1	1	1	0	0	0	0	0	0	1	1	1	0	1	0	1	1	0	1	1	1	1	1	1	1	1	0	1	0	1	1	1	1	0	1	1	0	1	1	0	0	1	1	1
GCA_029650645.1_PDT001577727.1_genomic	122	B	2	1	0	0	1	1	0	0	0	0	0	0	1	1	1	0	1	0	1	1	0	1	1	1	1	1	1	1	1	0	1	0	1	1	1	1	0	1	1	0	1	1	0	0	1	1	1
GCA_029650685.1_PDT001577724.1_genomic	122	B	ND	1	0	1	1	1	0	0	0	0	0	0	1	1	1	0	1	0	1	1	0	1	1	1	1	0	1	1	1	0	1	0	1	1	1	1	0	1	1	0	1	1	0	0	1	1	1
GCA_029650705.1_PDT001577723.1_genomic	122	B	ND	1	0	0	1	1	0	0	0	0	0	0	1	1	1	0	1	0	1	1	0	1	1	1	1	0	1	1	1	0	1	0	1	1	1	1	0	1	1	0	1	1	0	0	1	1	1
GCA_029650725.1_PDT001577725.1_genomic	122	B	ND	1	0	0	1	1	0	0	0	0	0	0	1	1	1	0	1	0	1	1	0	1	1	1	1	0	1	1	1	0	1	0	1	1	1	1	0	1	1	0	1	1	0	0	1	1	1
GCA_029650765.1_PDT001577719.1_genomic	122	B	2	1	0	1	1	1	0	0	0	0	0	0	1	1	1	0	1	0	1	1	0	1	1	1	1	1	1	1	1	0	1	0	1	1	1	1	0	1	1	0	1	1	0	0	1	1	1
GCA_029650805.1_PDT001577720.1_genomic	122	B	2	1	0	0	1	1	0	0	0	0	0	0	1	1	1	0	1	0	1	1	0	1	1	1	1	0	1	1	1	0	1	0	1	1	1	1	0	1	1	0	1	1	0	0	1	1	1
GCA_029650845.1_PDT001577718.1_genomic	122	B	2	1	0	1	1	1	0	0	0	0	0	0	1	1	1	0	1	0	1	1	0	1	1	1	1	1	1	1	1	0	1	0	1	1	1	1	0	1	1	0	1	1	0	0	1	1	1
GCA_029651085.1_PDT001577715.1_genomic	122	B	2	1	0	1	1	1	0	0	0	0	0	0	1	1	1	0	1	0	1	1	0	1	1	1	1	1	1	1	1	0	1	0	1	1	1	1	0	1	1	0	1	1	0	0	1	1	1
GCA_029651125.1_PDT001577714.1_genomic	122	B	2	1	0	1	1	1	0	0	0	0	0	0	1	1	1	0	1	0	1	1	0	1	1	1	1	1	1	1	1	0	0	0	1	1	1	1	0	1	1	0	1	1	0	0	1	1	1
GCA_029651145.1_PDT001577716.1_genomic	122	B	2	1	0	1	1	1	1	0	0	0	0	0	1	1	1	0	1	0	1	1	0	1	1	1	1	1	1	1	1	0	1	0	1	1	1	1	0	1	0	0	1	1	0	0	1	1	1
GCA_029654945.1_PDT001576661.1_genomic	173	A	3	1	0	0	0	0	0	0	0	0	0	0	0	1	1	0	0	1	1	1	0	0	0	1	1	1	1	1	1	0	1	1	0	1	1	0	0	0	0	1	0	1	1	0	1	1	1
GCA_029655005.1_PDT001576660.1_genomic	79	A	3	1	1	1	1	1	0	0	1	1	1	1	1	1	1	1	1	1	1	1	1	1	1	1	1	1	1	1	1	0	0	0	1	1	1	1	1	1	1	0	1	1	1	0	1	1	1
GCA_029655025.1_PDT001576659.1_genomic	13	A	3	1	1	1	1	1	0	0	1	1	1	1	1	1	1	0	1	1	1	1	1	1	1	1	1	1	1	1	1	0	0	0	1	1	1	1	1	1	1	0	1	1	1	0	1	1	1
GCA_029655045.1_PDT001576658.1_genomic	13	A	3	1	1	1	1	1	0	0	1	1	1	0	1	1	1	0	1	1	1	1	1	1	1	1	1	1	1	1	1	0	0	0	1	1	1	1	1	1	1	0	1	1	1	0	1	1	1
GCA_029655085.1_PDT001576657.1_genomic	13	A	3	1	1	1	1	1	0	0	1	1	1	1	1	1	1	0	1	1	1	1	1	1	1	1	1	1	1	1	1	0	0	0	1	1	1	1	1	1	1	0	1	1	1	0	1	1	1
GCA_029655965.1_PDT001576519.1_genomic	122	B	2	1	0	1	1	1	1	0	0	0	0	0	1	1	1	0	1	0	1	1	0	1	1	1	1	1	1	1	1	0	1	0	1	1	1	1	0	1	0	0	1	1	0	0	1	1	1
GCA_029656225.1_PDT001576507.1_genomic	51	A	ND	1	1	1	1	1	1	1	0	0	0	1	1	1	1	1	1	0	1	1	1	1	1	1	0	0	1	1	0	0	1	0	1	1	1	1	1	1	0	0	0	1	1	0	1	1	1
GCA_029682425.1_PDT001577787.1_genomic	122	B	2	1	0	1	1	1	0	0	0	0	0	0	1	1	1	0	1	0	1	1	0	1	1	1	1	1	1	1	1	0	1	0	1	1	1	1	0	1	1	0	1	1	0	0	1	1	1
GCA_029873295.1_ASM2987329v1_genomic	394	A	3	0	0	0	1	0	0	1	0	1	0	0	1	1	1	1	1	1	1	1	1	1	1	1	1	0	1	1	1	0	0	1	0	1	1	0	0	1	0	1	1	1	1	0	1	1	1
GCA_029906265.1_ASM2990626v1_genomic	394	A	3	0	0	0	1	0	0	1	0	1	0	0	1	1	1	1	1	1	1	1	1	1	1	1	1	0	1	1	1	0	0	1	0	1	1	0	0	1	0	1	1	1	1	0	1	1	1
GCA_029906285.1_ASM2990628v1_genomic	394	A	3	0	0	0	1	0	0	1	0	1	0	0	1	1	1	1	1	1	1	1	1	1	1	1	1	0	1	1	1	0	0	1	0	1	1	0	0	1	0	1	1	1	1	0	1	1	1
GCA_030846735.1_ASM3084673v1_genomic	80	A	3	1	1	1	1	1	0	0	1	1	1	0	1	1	1	0	1	1	1	1	1	1	1	1	1	1	1	1	1	0	0	0	1	1	1	1	1	1	1	0	1	1	1	0	1	1	1
GCA_031432935.1_ASM3143293v1_genomic	122	B	2	1	0	1	1	1	0	0	0	0	0	0	1	1	1	0	1	0	1	1	0	1	1	1	1	1	1	1	1	0	1	0	1	1	1	1	0	1	1	0	1	1	0	0	1	1	1
GCA_031587935.1_ASM3158793v1_genomic	62	B	3	1	0	0	1	1	0	0	0	0	0	1	1	1	1	0	1	0	1	1	1	1	1	1	0	0	1	1	1	0	1	0	1	1	1	1	0	1	0	1	1	1	0	0	1	1	1
GCA_032027925.1_ASM3202792v1_genomic	394	A	3	0	0	0	1	0	0	1	0	1	0	0	1	1	1	1	1	1	1	1	1	1	1	1	1	0	1	1	1	0	0	1	0	1	1	0	0	1	0	1	1	1	1	0	1	1	1
GCA_033041955.1_ASM3304195v1_genomic	122	B	2	1	0	1	1	1	0	0	0	0	0	0	1	1	1	0	1	0	1	1	0	1	1	1	1	1	1	1	1	0	1	0	1	1	1	1	0	1	1	0	1	1	0	0	1	1	1
GCA_033795605.1_ASM3379560v1_genomic	13	A	3	1	1	1	1	1	0	0	1	1	1	1	1	1	1	0	1	1	1	1	1	1	1	1	1	1	1	1	1	0	0	0	1	1	1	1	1	1	1	0	1	1	1	0	1	1	1
GCA_033795645.1_ASM3379564v1_genomic	80	A	3	1	1	1	1	1	0	0	0	0	1	1	1	1	1	0	1	1	1	1	1	1	1	1	1	1	1	1	1	0	0	0	1	1	1	1	1	1	1	0	1	1	1	0	1	1	1
GCA_033795665.1_ASM3379566v1_genomic	13	A	3	1	1	1	1	1	0	0	1	1	1	1	1	1	1	0	1	1	1	1	1	1	1	1	1	1	1	1	1	0	0	0	1	1	1	1	1	1	1	0	1	1	1	0	1	1	1
GCA_033795675.1_ASM3379567v1_genomic	13	A	3	1	1	1	1	1	0	0	1	1	1	1	1	1	1	0	1	1	1	1	1	1	1	1	1	1	1	1	1	0	0	0	1	1	1	1	1	1	1	0	1	1	1	0	1	1	1
GCA_033795705.1_ASM3379570v1_genomic	79	A	3	1	1	1	1	1	0	0	1	1	1	1	1	1	1	0	1	1	1	1	1	1	1	1	1	1	1	1	1	0	0	0	1	1	1	1	1	1	1	0	1	1	1	0	1	1	1
GCA_033795715.1_ASM3379571v1_genomic	79	A	3	1	1	1	1	1	0	0	1	1	1	1	1	1	1	1	1	1	1	1	1	1	1	1	1	1	1	1	1	0	0	0	1	1	1	1	1	1	1	0	1	1	1	0	1	1	1
GCA_033795745.1_ASM3379574v1_genomic	13	A	3	1	1	1	1	1	0	0	1	1	1	1	1	1	1	0	1	1	1	1	1	1	1	1	1	1	1	1	1	0	0	0	1	1	1	1	1	1	1	0	1	1	1	0	1	1	1
GCA_033795765.1_ASM3379576v1_genomic	13	A	3	1	1	1	1	1	0	0	1	1	1	1	1	1	1	0	1	1	1	1	1	1	1	1	1	1	1	1	1	0	0	0	1	1	1	1	1	1	1	0	1	1	1	0	1	1	1
GCA_033795785.1_ASM3379578v1_genomic	13	A	3	1	1	1	1	1	0	0	1	1	1	1	1	1	1	0	1	1	1	1	1	1	1	1	1	1	1	1	1	0	0	0	1	1	1	1	1	1	1	0	1	1	1	0	1	1	1
GCA_033795805.1_ASM3379580v1_genomic	13	A	3	1	1	1	1	1	0	0	1	1	1	1	1	1	1	0	1	1	1	1	1	1	1	1	1	1	1	1	1	0	0	0	1	1	1	1	1	1	1	0	1	1	1	0	1	1	1
GCA_033795815.1_ASM3379581v1_genomic	79	A	3	1	1	1	1	1	0	0	1	1	1	1	1	1	1	0	1	1	1	1	1	1	1	1	1	1	1	1	1	0	0	0	1	1	1	1	1	1	1	0	1	1	1	0	1	1	1
GCA_033795845.1_ASM3379584v1_genomic	79	A	3	1	1	1	1	1	0	0	1	1	1	1	1	1	1	1	1	1	1	1	1	1	1	1	1	1	1	1	1	0	0	0	1	1	1	1	1	1	1	0	1	1	1	0	1	1	1
GCA_033795865.1_ASM3379586v1_genomic	80	A	3	1	1	1	1	1	0	0	0	0	1	1	1	1	1	0	1	1	1	1	1	1	1	1	1	1	1	1	1	0	0	0	1	1	1	1	1	1	1	0	1	1	1	0	1	1	1
GCA_033795885.1_ASM3379588v1_genomic	13	A	3	1	1	1	1	1	0	0	1	1	1	1	1	1	1	0	1	1	1	1	1	1	1	1	1	1	1	1	1	0	0	0	1	1	1	1	1	1	1	0	1	1	1	0	1	1	1
GCA_034009475.1_ASM3400947v1_genomic	394	A	3	0	0	0	1	0	0	1	0	1	0	0	1	1	1	1	1	1	1	1	1	1	1	1	1	0	1	1	1	0	0	1	0	1	1	0	0	1	0	1	1	1	1	0	1	1	1
GCA_034009495.1_ASM3400949v1_genomic	394	A	3	0	0	0	1	0	0	1	0	1	0	0	1	1	1	1	1	1	1	1	1	1	1	1	1	0	1	1	1	0	0	1	0	1	1	0	0	1	0	1	1	1	1	0	1	1	1
GCA_034009515.1_ASM3400951v1_genomic	394	A	3	0	0	0	1	0	0	1	0	1	0	0	1	1	1	0	1	1	1	1	1	1	1	1	1	0	1	1	1	0	0	1	0	1	1	0	0	1	0	1	1	1	1	0	1	1	1
GCA_034009535.1_ASM3400953v1_genomic	79	A	3	1	1	1	1	1	0	0	1	1	1	1	1	1	1	1	1	1	1	1	1	1	1	1	1	1	1	1	1	0	0	0	1	1	1	1	1	1	1	0	1	1	1	0	1	1	1
GCA_034009555.1_ASM3400955v1_genomic	394	A	3	0	0	0	1	0	0	1	0	1	0	0	1	1	1	1	1	1	1	1	1	1	1	1	1	0	1	1	1	0	0	1	0	1	1	0	0	1	0	1	1	1	1	0	1	1	1
GCA_034009575.1_ASM3400957v1_genomic	79	A	3	1	1	1	1	1	0	0	1	1	1	1	1	1	1	1	1	1	1	1	1	1	1	1	1	1	1	1	1	0	0	0	1	1	1	1	1	1	1	0	1	1	1	0	1	1	1
GCA_034009695.1_ASM3400969v1_genomic	394	A	3	0	0	0	1	0	0	1	0	1	0	0	1	1	1	0	1	1	1	1	1	1	1	1	1	0	1	1	1	0	0	1	0	1	1	0	0	1	0	1	1	1	1	0	1	1	1
GCA_034009715.1_ASM3400971v1_genomic	394	A	3	0	0	0	1	0	0	1	0	1	0	0	1	1	1	1	1	1	1	1	1	1	1	1	1	0	1	1	1	0	0	1	0	1	1	0	0	1	0	1	1	1	1	0	1	1	1
GCA_034009735.1_ASM3400973v1_genomic	394	A	3	0	0	0	1	0	0	1	0	1	0	0	1	1	1	0	1	1	1	1	1	1	1	1	1	0	1	1	1	0	0	1	0	1	1	0	0	1	0	1	1	1	1	0	1	1	1
GCA_034009755.1_ASM3400975v1_genomic	394	A	3	0	0	0	1	0	0	1	0	1	0	0	1	1	1	1	1	1	1	1	1	1	1	1	1	0	1	1	1	0	0	1	0	1	1	0	0	1	0	1	1	1	1	0	1	1	1
GCA_034009795.1_ASM3400979v1_genomic	394	A	3	0	0	0	1	0	0	1	0	1	0	0	1	1	1	1	1	1	1	1	1	1	1	1	1	0	1	1	1	0	1	1	0	1	1	0	0	1	0	1	1	1	1	0	1	1	1
GCA_034009855.1_ASM3400985v1_genomic	394	A	3	0	0	0	1	0	0	1	0	1	0	0	1	1	1	1	1	1	1	1	1	1	1	1	1	0	1	1	1	0	0	1	0	1	1	0	0	1	0	1	1	1	1	0	1	1	1
GCA_034009875.1_ASM3400987v1_genomic	13	A	3	1	0	0	1	1	0	0	1	1	1	1	1	1	1	0	1	1	1	1	1	1	1	1	1	1	1	1	1	0	0	0	1	1	1	1	1	1	1	0	1	1	1	0	1	1	1
GCA_034009895.1_ASM3400989v1_genomic	79	A	3	1	1	1	1	1	0	0	1	1	1	1	1	1	1	1	1	1	1	1	1	1	1	1	1	1	1	1	1	0	0	0	1	1	1	1	1	1	1	0	1	1	1	0	1	1	1
GCA_034009915.1_ASM3400991v1_genomic	79	A	3	1	1	1	1	1	0	0	1	1	1	1	1	1	1	1	1	1	1	1	1	1	1	1	1	1	1	1	1	0	0	0	1	1	1	1	1	1	1	0	1	1	1	0	1	1	1
GCA_034009935.1_ASM3400993v1_genomic	79	A	3	1	1	1	1	1	0	0	1	1	1	1	1	1	1	1	1	1	1	1	1	1	1	1	1	1	1	1	1	0	0	0	1	1	1	1	1	1	1	0	1	1	1	0	1	1	1
GCA_034009995.1_ASM3400999v1_genomic	79	A	3	1	1	1	1	1	0	0	1	1	1	1	1	1	1	1	1	1	1	1	1	1	1	1	1	1	1	1	1	0	0	0	1	1	1	1	1	1	1	0	1	1	1	0	1	1	1
GCA_034010015.1_ASM3401001v1_genomic	79	A	3	1	1	1	1	1	0	0	1	1	1	1	1	1	1	1	1	1	1	1	1	1	1	1	1	1	1	1	1	0	0	0	1	1	1	1	1	1	1	0	1	1	1	0	1	1	1
GCA_034010035.1_ASM3401003v1_genomic	79	A	3	1	1	1	1	1	0	0	1	1	1	1	1	1	1	1	1	1	1	1	1	1	1	1	1	1	1	1	1	0	0	0	1	1	1	1	1	1	1	0	1	1	1	0	1	1	1
GCA_034010055.1_ASM3401005v1_genomic	79	A	3	1	1	1	1	1	0	0	1	1	1	1	1	1	1	1	1	1	1	1	1	1	1	1	1	1	1	1	1	0	0	0	1	1	1	1	1	1	1	0	1	1	1	0	1	1	1
GCA_034010075.1_ASM3401007v1_genomic	132	A	3	1	0	0	0	0	0	0	0	0	0	0	0	1	1	0	1	1	1	1	1	1	0	1	1	1	1	1	1	0	1	1	0	0	1	0	0	0	0	0	0	1	1	1	1	1	1
GCA_034010095.1_ASM3401009v1_genomic	13	A	3	1	0	0	1	1	0	0	1	1	1	1	1	1	1	0	1	1	1	1	1	1	1	1	1	1	1	1	1	0	0	0	1	1	1	1	1	1	1	0	1	1	1	0	1	1	1
GCA_034010115.1_ASM3401011v1_genomic	394	A	3	0	0	0	1	0	0	1	0	1	0	0	1	1	1	1	1	1	1	1	1	1	1	1	1	0	1	1	1	0	0	1	0	1	1	0	0	1	0	1	1	1	1	0	1	1	1
GCA_034010135.1_ASM3401013v1_genomic	394	A	3	0	0	0	1	0	0	1	0	1	0	0	1	1	1	1	1	1	1	1	1	1	1	1	1	0	1	1	1	0	0	1	0	1	1	0	0	1	0	1	1	1	1	0	1	1	1
GCA_034010155.1_ASM3401015v1_genomic	394	A	3	0	0	0	1	0	0	1	0	1	0	0	1	1	1	1	1	1	1	1	1	1	1	1	1	0	1	1	1	0	0	1	0	1	1	0	0	1	0	1	1	1	1	0	1	1	1
GCA_034010175.1_ASM3401017v1_genomic	394	A	3	0	0	0	1	0	0	1	0	1	0	0	1	1	1	1	1	1	1	1	1	1	1	1	1	0	1	1	1	0	0	1	0	1	1	0	0	1	0	1	1	1	1	0	1	1	1
GCA_034010195.1_ASM3401019v1_genomic	394	A	3	0	0	0	1	0	0	1	0	1	0	0	1	1	1	1	1	1	1	1	1	1	1	1	1	0	1	1	1	0	0	1	0	1	1	0	0	1	0	1	1	1	1	0	1	1	1
GCA_034010215.1_ASM3401021v1_genomic	394	A	3	0	0	0	1	0	0	1	0	1	0	0	1	1	1	1	1	1	1	1	1	1	1	1	1	0	1	1	1	0	1	1	0	1	1	0	0	1	0	1	1	1	1	0	1	1	1
GCA_034010235.1_ASM3401023v1_genomic	394	A	3	0	0	0	1	0	0	1	0	1	0	0	1	1	1	1	1	1	1	1	1	1	1	1	1	0	1	1	1	0	1	1	0	1	1	0	0	1	0	1	1	1	1	0	1	1	1
GCA_034010255.1_ASM3401025v1_genomic	20	A	1	0	0	0	1	0	0	1	0	1	0	0	1	1	1	1	1	1	1	1	1	1	1	1	1	0	1	1	1	0	1	1	0	1	1	0	0	1	0	1	1	1	1	0	1	1	1
GCA_034010275.1_ASM3401027v1_genomic	394	A	3	0	0	0	1	0	0	1	0	1	0	0	1	1	1	1	1	1	1	1	1	1	1	1	1	0	1	1	1	0	1	1	0	1	1	0	0	1	0	1	1	1	1	0	1	1	1
GCA_034010295.1_ASM3401029v1_genomic	397	A	3	0	0	0	1	0	0	1	0	1	0	0	1	1	1	1	1	1	1	1	1	1	1	1	1	0	1	1	1	0	1	1	0	1	1	0	0	1	0	1	1	1	1	0	1	1	1
GCA_034010315.1_ASM3401031v1_genomic	394	A	3	0	0	0	1	0	0	1	0	1	0	0	1	1	1	1	1	1	1	1	1	1	1	1	1	0	1	1	1	0	1	1	0	1	1	0	0	1	0	1	1	1	1	0	1	1	1
GCA_034010335.1_ASM3401033v1_genomic	394	A	3	0	0	0	1	0	0	1	0	1	0	0	1	1	1	1	1	1	1	1	1	1	1	1	1	0	1	1	1	0	1	1	0	1	1	0	0	1	0	1	1	1	1	0	1	1	1
GCA_034010355.1_ASM3401035v1_genomic	394	A	3	0	0	0	1	0	0	1	0	1	0	0	1	1	1	1	1	1	1	1	1	1	1	1	1	0	1	1	1	0	1	1	0	1	1	0	0	1	0	1	1	1	1	0	1	1	1
GCA_034010375.1_ASM3401037v1_genomic	79	A	3	1	1	1	1	1	0	0	1	1	1	1	1	1	1	1	1	1	1	1	1	1	1	1	1	1	1	1	1	0	0	0	1	1	1	1	1	1	1	0	1	1	1	0	1	1	1
GCA_034010395.1_ASM3401039v1_genomic	79	A	3	1	1	1	1	1	0	0	1	1	1	1	1	1	1	0	1	1	1	1	1	1	1	1	1	1	1	1	1	0	0	0	1	1	1	1	1	1	1	0	1	1	1	0	1	1	1
GCA_034010415.1_ASM3401041v1_genomic	79	A	3	1	1	1	1	1	0	0	1	1	1	1	1	1	1	1	1	1	1	1	1	1	1	1	1	1	1	1	1	0	0	0	1	1	1	1	1	1	1	0	1	1	1	0	1	1	1
GCA_034010435.1_ASM3401043v1_genomic	394	A	3	0	0	0	1	0	0	1	0	1	0	0	1	1	1	1	1	1	1	1	1	1	1	1	1	0	1	1	1	0	0	1	0	1	1	0	0	1	0	1	1	1	1	0	1	1	1
GCA_034010455.1_ASM3401045v1_genomic	13	A	3	1	0	0	1	1	0	0	1	1	1	1	1	1	1	0	1	1	1	1	1	1	1	1	1	1	1	1	1	0	0	0	1	1	1	1	1	1	1	0	1	1	1	0	1	1	1
GCA_034010475.1_ASM3401047v1_genomic	20	A	3	0	0	0	1	0	0	1	0	1	0	0	1	1	1	1	1	1	1	1	1	1	1	1	1	0	1	1	1	0	1	1	0	1	1	0	0	1	0	1	1	1	1	0	1	1	1
GCA_034010495.1_ASM3401049v1_genomic	394	A	3	0	0	0	1	0	0	1	0	1	0	0	1	1	1	0	1	1	1	1	1	1	1	1	1	0	1	1	1	0	0	1	0	1	1	0	0	1	0	1	1	1	1	0	1	1	1
GCA_034010515.1_ASM3401051v1_genomic	79	A	3	1	1	1	1	1	0	0	1	1	1	1	1	1	1	1	1	1	1	1	1	1	1	1	1	1	1	1	1	0	0	0	1	1	1	1	1	1	1	0	1	1	1	0	1	1	1
GCA_034010535.1_ASM3401053v1_genomic	394	A	3	0	0	0	1	0	0	1	0	1	0	0	1	1	1	1	1	1	1	1	1	1	1	1	1	0	1	1	1	0	0	1	0	1	1	0	0	1	0	1	1	1	1	0	1	1	1
GCA_034010555.1_ASM3401055v1_genomic	394	A	3	0	0	0	1	0	0	1	0	1	0	0	1	1	1	0	1	1	1	1	1	1	1	1	1	0	1	1	1	0	0	1	0	1	1	0	0	1	0	1	1	1	1	0	1	1	1
GCA_034010575.1_ASM3401057v1_genomic	125	A	3	1	0	0	1	0	0	0	0	1	0	1	1	1	1	1	1	1	1	1	1	1	1	1	1	1	1	1	1	0	1	1	1	1	1	1	0	1	1	1	1	1	1	0	1	1	1
GCA_034010595.1_ASM3401059v1_genomic	394	A	3	0	0	0	1	0	0	1	0	1	0	0	1	1	1	0	1	1	1	1	1	1	1	1	1	0	1	1	1	0	0	1	0	1	1	0	0	1	0	1	1	1	1	0	1	1	1
GCA_034010615.1_ASM3401061v1_genomic	398	A	3	1	1	0	1	0	0	1	0	0	1	0	1	1	1	1	1	1	1	1	0	0	1	1	1	0	1	1	1	0	1	1	0	1	1	0	0	1	1	1	0	1	1	0	1	1	1
GCA_034010635.1_ASM3401063v1_genomic	394	A	3	0	0	0	1	0	0	1	0	1	0	0	1	1	1	0	1	1	1	1	1	1	1	1	1	0	1	1	1	0	0	1	0	1	1	0	0	1	0	1	1	1	1	0	1	1	1
GCA_034010655.1_ASM3401065v1_genomic	394	A	3	0	0	0	1	0	0	1	0	1	0	0	1	1	1	1	1	1	1	1	1	1	1	1	1	0	1	1	1	0	0	1	0	1	1	0	0	1	0	1	1	1	1	0	1	1	1
GCA_034010675.1_ASM3401067v1_genomic	394	A	3	0	0	0	1	0	0	1	0	1	0	0	1	1	1	1	1	1	1	1	1	1	1	1	1	0	1	1	1	0	0	1	0	1	1	0	0	1	0	1	1	1	1	0	1	1	1
GCA_034010695.1_ASM3401069v1_genomic	394	A	3	0	0	0	1	0	0	1	0	1	0	0	1	1	1	1	1	1	1	1	1	1	1	1	1	0	1	1	1	0	0	1	0	1	1	0	0	1	0	1	1	1	1	0	1	1	1
GCA_034010715.1_ASM3401071v1_genomic	394	A	3	0	0	0	1	0	0	1	0	1	0	0	1	1	1	0	1	1	1	1	1	1	1	1	1	0	1	1	1	0	0	1	0	1	1	0	0	1	0	1	1	1	1	0	1	1	1
GCA_034010735.1_ASM3401073v1_genomic	394	A	3	0	0	0	1	0	0	1	0	1	0	0	1	1	1	1	1	1	1	1	1	1	1	1	1	0	1	1	1	0	0	1	0	1	1	0	0	1	0	1	1	1	1	0	1	1	1
GCA_034010755.1_ASM3401075v1_genomic	394	A	3	0	0	0	1	0	0	1	0	1	0	0	1	1	1	1	1	1	1	1	1	1	1	1	1	0	1	1	1	0	1	1	0	1	1	0	0	1	0	1	1	1	1	0	1	1	1
GCA_034010775.1_ASM3401077v1_genomic	394	A	3	0	0	0	1	0	0	1	0	1	0	0	1	1	1	1	1	1	1	1	1	1	1	1	1	0	1	1	1	0	1	1	0	1	1	0	0	1	0	1	1	1	1	0	1	1	1
GCA_034010795.1_ASM3401079v1_genomic	394	A	3	0	0	0	1	0	0	1	0	1	0	0	1	1	1	1	1	1	1	1	1	1	1	1	1	0	1	1	1	0	1	1	0	1	1	0	0	1	0	1	1	1	1	0	1	1	1
GCA_034010815.1_ASM3401081v1_genomic	394	A	3	0	0	0	1	0	0	1	0	1	0	0	1	1	1	1	1	1	1	1	1	1	1	1	1	0	1	1	1	0	1	1	0	1	1	0	0	1	0	1	1	1	1	0	1	1	1
GCA_034010835.1_ASM3401083v1_genomic	394	A	3	0	0	0	1	0	0	1	0	1	0	0	1	1	1	1	1	1	1	1	1	1	1	1	1	0	1	1	1	0	0	1	0	1	1	0	0	1	0	1	1	1	1	0	1	1	1
GCA_034010855.1_ASM3401085v1_genomic	394	A	3	0	0	0	1	0	0	1	0	1	0	0	1	1	1	1	1	1	1	1	1	1	1	1	1	0	1	1	1	0	0	1	0	1	1	0	0	1	0	1	1	1	1	0	1	1	1
GCA_034010875.1_ASM3401087v1_genomic	394	A	3	0	0	0	1	0	0	1	0	1	0	0	1	1	1	1	1	1	1	1	1	1	1	1	1	0	1	1	1	0	0	1	0	1	1	0	0	1	0	1	1	1	1	0	1	1	1
GCA_034010895.1_ASM3401089v1_genomic	79	A	3	1	1	1	1	1	0	0	1	1	1	1	1	1	1	1	1	1	1	1	1	1	1	1	1	1	1	1	1	0	0	0	1	1	1	1	1	1	1	0	1	1	1	0	1	1	1
GCA_034010915.1_ASM3401091v1_genomic	79	A	3	1	1	1	1	1	0	0	1	1	1	1	1	1	1	1	1	1	1	1	1	1	1	1	1	1	1	1	1	0	0	0	1	1	1	1	1	1	1	0	1	1	1	0	1	1	1
GCA_034010935.1_ASM3401093v1_genomic	185	A	6	1	1	1	0	0	0	0	0	0	0	1	0	1	1	1	1	1	1	1	0	1	1	1	1	1	1	1	1	0	1	1	0	1	1	0	0	1	1	1	1	1	1	0	1	1	1
GCA_034010955.1_ASM3401095v1_genomic	394	A	3	0	0	0	1	0	0	1	0	1	0	0	1	1	1	1	1	1	1	1	1	1	1	1	1	0	1	1	1	0	1	1	0	1	1	0	0	1	0	1	1	1	1	0	1	1	1
GCA_034010975.1_ASM3401097v1_genomic	79	A	3	1	1	1	1	1	0	0	1	1	1	1	1	1	1	1	1	1	1	1	1	1	1	1	1	1	1	1	1	0	0	0	1	1	1	1	1	1	1	0	1	1	1	0	1	1	1
GCA_034010995.1_ASM3401099v1_genomic	185	A	6	1	1	1	0	0	0	0	0	0	0	1	0	1	1	1	1	1	1	1	0	1	1	1	1	1	1	1	1	0	1	1	0	1	1	0	0	1	1	1	1	1	1	0	1	1	1
GCA_034011015.1_ASM3401101v1_genomic	79	A	3	1	1	1	1	1	0	0	1	1	1	1	1	1	1	0	1	1	1	1	1	1	1	1	1	1	1	1	1	0	0	0	1	1	1	1	1	1	1	0	1	1	1	0	1	1	1
GCA_034011035.1_ASM3401103v1_genomic	79	A	3	1	1	1	1	1	0	0	1	1	1	1	0	1	1	1	1	1	1	1	1	1	1	1	1	1	1	1	1	0	0	0	1	1	1	1	1	1	1	0	1	1	1	0	1	1	1
GCA_034011055.1_ASM3401105v1_genomic	36	A	1	1	1	1	0	0	0	0	1	0	0	1	0	1	1	0	1	0	1	1	1	1	1	1	1	1	1	1	1	0	1	1	0	1	1	0	0	1	1	0	1	1	1	0	1	1	1
GCA_034011075.1_ASM3401107v1_genomic	132	A	3	1	0	0	0	0	0	0	0	0	0	0	0	0	1	0	1	1	1	0	1	1	0	1	1	1	1	1	1	0	1	1	0	0	1	0	0	0	0	0	0	1	1	1	1	1	1
GCA_034011095.1_ASM3401109v1_genomic	79	A	3	1	1	1	1	1	0	0	1	1	1	0	1	1	1	0	1	1	1	1	1	1	1	1	1	1	1	1	1	0	0	0	1	1	1	1	1	1	1	0	1	1	1	0	1	1	1
GCA_034011115.1_ASM3401111v1_genomic	79	A	3	1	1	1	1	1	0	0	1	1	1	1	1	1	1	1	1	1	1	1	1	1	1	1	1	1	1	1	1	0	0	0	1	1	1	1	1	1	1	0	1	1	1	0	1	1	1
GCA_034011135.1_ASM3401113v1_genomic	79	A	3	1	1	1	1	1	0	0	1	1	1	1	1	1	1	1	1	1	1	1	1	1	1	1	1	1	1	1	1	0	0	0	1	1	1	1	1	1	1	0	1	1	1	0	1	1	1
GCA_034011155.1_ASM3401115v1_genomic	394	A	3	0	0	0	1	0	0	1	0	1	0	0	1	1	1	1	1	1	1	1	1	1	1	1	1	0	1	1	1	0	0	1	0	1	1	0	0	1	0	1	1	1	1	0	1	1	1
GCA_034011175.1_ASM3401117v1_genomic	79	A	3	1	1	1	1	1	1	0	1	1	1	1	0	1	1	1	1	1	1	1	1	1	1	1	1	1	1	1	1	0	0	0	1	1	1	1	1	1	0	0	1	1	1	0	1	1	1
GCA_034011195.1_ASM3401119v1_genomic	79	A	3	1	1	1	1	1	0	0	1	1	1	1	1	1	1	1	1	1	1	1	1	1	1	1	1	1	1	1	1	0	0	0	1	1	1	1	1	1	1	0	1	1	1	0	1	1	1
GCA_034011215.1_ASM3401121v1_genomic	79	A	3	1	1	1	1	1	0	0	1	1	1	1	1	1	1	1	1	1	1	1	1	1	1	1	1	1	1	1	1	0	0	0	1	1	1	1	1	1	1	0	1	1	1	0	1	1	1
GCA_034011235.1_ASM3401123v1_genomic	79	A	3	1	1	1	1	1	0	0	1	1	1	1	1	1	1	0	1	1	1	1	1	1	1	1	1	1	1	1	1	0	0	0	1	1	1	1	1	1	1	0	1	1	1	0	1	1	1
GCA_034011255.1_ASM3401125v1_genomic	13	A	3	1	0	0	1	1	0	0	1	1	1	1	1	1	1	0	1	1	1	1	1	1	1	1	1	1	1	1	1	0	0	0	1	1	1	1	1	1	1	0	1	1	1	0	1	1	1
GCA_034011275.1_ASM3401127v1_genomic	394	A	3	0	0	0	1	0	0	1	0	1	0	0	1	1	1	1	1	1	1	1	1	1	1	1	1	0	1	1	1	0	1	1	0	1	1	0	0	1	0	1	1	1	1	0	1	1	1
GCA_034011295.1_ASM3401129v1_genomic	394	A	3	0	0	0	1	0	0	1	0	1	0	0	1	1	1	1	1	1	1	1	1	1	1	1	1	0	1	1	1	0	1	1	0	1	1	0	0	1	0	1	1	1	1	0	1	1	1
GCA_034011315.1_ASM3401131v1_genomic	394	A	3	0	0	0	1	0	0	1	0	1	0	0	1	1	1	1	1	1	1	1	1	1	1	1	1	0	1	1	1	0	1	1	0	1	1	0	0	1	0	1	1	1	1	0	1	1	1
GCA_034011335.1_ASM3401133v1_genomic	394	A	3	0	0	0	1	0	0	1	0	1	0	0	1	1	1	1	1	1	1	1	1	1	1	1	1	0	1	1	1	0	1	1	0	1	1	0	0	1	0	1	1	1	1	0	1	1	1
GCA_034011355.1_ASM3401135v1_genomic	394	A	3	0	0	0	1	0	0	1	0	1	0	0	1	1	1	1	1	1	1	1	1	1	1	1	1	0	1	1	1	0	1	1	0	1	1	0	0	1	0	1	1	1	1	0	1	1	1
GCA_034011375.1_ASM3401137v1_genomic	79	A	3	1	1	1	1	1	0	0	1	1	1	0	0	1	1	1	1	1	1	1	1	1	1	1	1	1	1	1	1	0	0	0	1	1	1	1	1	1	1	0	1	1	1	0	1	1	1
GCA_034011395.1_ASM3401139v1_genomic	20	A	3	0	0	0	1	0	0	1	0	1	0	0	1	1	1	1	1	1	1	1	1	1	1	1	1	0	1	1	1	0	1	1	0	1	1	0	0	1	0	1	1	1	1	0	1	1	1
GCA_034011455.1_ASM3401145v1_genomic	79	A	3	1	1	1	1	1	0	0	1	1	1	1	1	1	1	0	1	1	1	1	1	1	1	1	1	1	1	1	1	0	0	0	1	1	1	1	1	1	1	0	1	1	1	0	1	1	1
GCA_034011515.1_ASM3401151v1_genomic	79	A	3	1	1	1	1	1	0	0	1	1	1	1	1	1	1	0	1	1	1	1	1	1	1	1	1	1	1	1	1	0	0	0	1	1	1	1	1	1	1	0	1	1	1	0	1	1	1
GCA_034011535.1_ASM3401153v1_genomic	394	A	3	0	0	0	1	0	0	1	0	1	0	0	1	1	1	0	1	1	1	1	1	1	1	1	1	0	1	1	1	0	0	1	0	1	1	0	0	1	0	1	1	1	1	0	1	1	1
GCA_034011545.1_ASM3401154v1_genomic	79	A	3	1	1	1	1	1	0	0	1	1	1	1	1	1	1	1	1	1	1	1	1	1	1	1	1	1	1	1	1	0	0	0	1	1	1	1	1	1	1	0	1	1	1	0	1	1	1
GCA_034011615.1_ASM3401161v1_genomic	394	A	3	0	0	0	1	0	0	1	0	1	0	0	1	1	1	0	1	1	1	1	1	1	1	1	1	0	1	1	1	0	0	1	0	1	1	0	0	1	0	1	1	1	1	0	1	1	1
GCA_034011635.1_ASM3401163v1_genomic	394	A	3	0	0	0	1	0	0	1	0	1	0	0	1	1	1	1	1	1	1	1	1	1	1	1	1	0	1	1	1	0	0	1	0	1	1	0	0	1	0	1	1	1	1	0	1	1	1
GCA_034011715.1_ASM3401171v1_genomic	13	A	3	1	1	1	1	1	0	0	1	1	1	1	0	1	1	1	1	1	1	1	1	1	1	1	1	1	1	1	1	0	0	0	1	1	1	1	1	1	1	0	1	1	1	0	1	1	1
GCA_034011735.1_ASM3401173v1_genomic	58	A	1	1	1	1	0	0	0	0	0	0	0	1	0	1	1	1	1	1	1	1	1	1	1	1	1	1	1	1	0	0	1	1	0	1	1	0	0	1	0	0	0	1	1	0	1	1	1
GCA_034011775.1_ASM3401177v1_genomic	124	A	3	1	1	0	1	0	0	1	0	0	1	0	1	1	1	1	1	1	1	1	0	0	1	1	1	0	1	1	1	0	1	1	0	1	1	0	0	1	1	1	0	1	1	0	1	1	1
GCA_034011795.1_ASM3401179v1_genomic	50	D	6	1	0	0	0	0	1	1	0	1	0	1	0	1	1	1	1	1	1	1	0	0	1	1	1	1	1	1	1	0	1	0	1	1	1	1	0	1	0	0	1	1	0	0	1	1	1
GCA_034011815.1_ASM3401181v1_genomic	79	A	3	1	1	1	1	1	0	0	1	1	1	1	1	1	1	1	1	1	1	1	1	1	1	1	1	1	1	1	1	0	0	0	1	1	1	1	1	1	1	0	1	1	1	0	1	1	1
GCA_034011855.1_ASM3401185v1_genomic	79	A	3	1	1	1	1	1	0	0	1	1	1	1	1	1	1	1	1	1	1	1	1	1	1	1	1	1	1	1	1	0	0	0	1	1	1	1	1	1	1	0	1	1	1	0	1	1	1
GCA_034011915.1_ASM3401191v1_genomic	132	A	3	1	0	0	0	0	0	0	0	0	0	0	0	0	1	0	1	1	1	0	1	1	0	1	1	1	1	1	1	0	1	1	0	0	1	0	0	0	0	0	0	1	1	1	1	1	1
GCA_034011965.1_ASM3401196v1_genomic	79	A	3	1	1	1	1	1	0	0	1	1	1	1	1	1	1	0	1	1	1	1	1	1	1	1	1	1	1	1	1	0	0	0	1	1	1	1	1	1	1	0	1	1	1	0	1	1	1
GCA_034011995.1_ASM3401199v1_genomic	394	A	3	0	0	0	1	0	0	1	0	1	0	0	1	1	1	1	1	1	1	1	1	1	1	1	1	0	1	1	1	0	1	1	0	1	1	0	0	1	0	1	1	1	1	0	1	1	1
GCA_034012035.1_ASM3401203v1_genomic	79	A	3	1	1	1	1	1	0	0	1	1	1	1	1	1	1	0	1	1	1	1	1	1	1	1	1	1	1	1	1	0	0	0	1	1	1	1	1	1	1	0	1	1	1	0	1	1	1
GCA_034012075.1_ASM3401207v1_genomic	396	A	3	1	1	1	0	0	1	0	0	0	1	1	0	1	1	0	1	1	1	1	1	1	1	1	0	1	1	1	1	0	1	0	1	1	1	1	0	1	0	1	1	1	1	0	1	1	1
GCA_034012115.1_ASM3401211v1_genomic	167	D	6	1	0	0	0	0	1	1	0	1	0	1	0	1	1	0	1	1	1	1	0	0	1	1	1	1	1	1	1	0	1	0	1	1	1	1	0	1	0	0	1	1	0	0	1	1	1
GCA_034012135.1_ASM3401213v1_genomic	20	A	1	0	0	0	1	0	0	1	0	1	0	0	1	1	1	1	1	1	1	1	1	1	1	1	1	0	1	1	1	0	1	1	0	1	1	0	0	1	0	1	1	1	1	0	1	1	1
GCA_034012175.1_ASM3401217v1_genomic	327	A	6	1	1	1	0	0	0	0	0	0	0	1	0	1	1	1	1	1	1	1	0	0	1	1	1	1	1	1	1	0	1	1	0	1	1	0	0	1	1	1	1	1	1	0	1	1	1
GCA_034012195.1_ASM3401219v1_genomic	394	A	3	0	0	0	1	0	0	1	0	1	0	0	1	1	1	1	1	1	1	1	1	1	1	1	1	0	1	1	1	0	0	1	0	1	1	0	0	1	0	1	1	1	1	0	1	1	1
GCA_034012235.1_ASM3401223v1_genomic	132	A	3	1	0	0	0	0	0	0	0	0	0	0	0	1	1	0	1	1	1	1	1	1	0	1	1	1	1	1	1	0	1	1	0	0	1	0	0	0	0	0	0	1	1	1	1	1	1
GCA_034012295.1_ASM3401229v1_genomic	125	D	3	1	0	0	0	0	0	0	0	0	0	1	0	1	1	0	1	0	1	1	0	1	1	1	1	1	1	1	1	0	1	0	1	1	1	1	0	1	0	1	1	1	0	0	1	1	1
GCA_034012335.1_ASM3401233v1_genomic	131	D	3	1	0	0	0	0	0	0	0	0	0	0	0	1	1	0	1	1	1	1	0	0	0	1	1	1	1	1	1	0	0	1	0	1	1	0	0	0	0	0	0	1	0	1	1	1	1
GCA_034012375.1_ASM3401237v1_genomic	79	A	3	1	1	1	1	1	0	0	1	1	1	1	1	1	1	1	1	1	1	1	1	1	1	1	1	1	1	1	1	0	0	0	1	1	1	1	1	1	1	0	1	1	1	0	1	1	1
GCA_034012435.1_ASM3401243v1_genomic	79	A	3	1	1	1	1	1	0	0	1	1	1	1	1	1	1	1	1	1	1	1	1	1	1	1	1	1	1	1	1	0	0	0	1	1	1	1	1	1	1	0	1	1	1	0	1	1	1
GCA_034012455.1_ASM3401245v1_genomic	79	A	3	1	1	1	1	1	0	0	1	1	1	1	1	1	1	1	1	1	1	1	1	1	1	1	1	1	1	1	1	0	0	0	1	1	1	1	1	1	1	0	1	1	1	0	1	1	1
GCA_034012495.1_ASM3401249v1_genomic	79	A	3	1	1	1	1	1	0	0	1	1	1	1	1	1	1	1	1	1	1	1	1	1	1	1	1	1	1	1	1	0	0	0	1	1	1	1	1	1	1	0	1	1	1	0	1	1	1
GCA_034012515.1_ASM3401251v1_genomic	167	D	6	1	0	0	0	0	1	1	0	1	0	1	0	1	1	0	1	1	1	1	0	0	1	1	1	1	1	1	1	0	1	0	1	1	1	1	0	1	0	0	1	1	0	0	1	1	1
GCA_034012535.1_ASM3401253v1_genomic	167	D	6	1	0	0	0	0	1	1	0	1	0	1	0	1	1	0	1	1	1	1	0	0	1	1	1	1	1	1	1	0	1	0	1	1	1	1	0	1	0	0	1	1	0	0	1	1	1
GCA_034012635.1_ASM3401263v1_genomic	394	A	3	0	0	0	1	0	0	1	0	1	0	0	1	1	1	1	1	1	1	1	1	1	1	1	1	0	1	1	1	0	1	1	0	1	1	0	0	1	0	1	1	1	1	0	1	1	1
GCA_034012655.1_ASM3401265v1_genomic	20	A	1	0	0	0	1	0	0	1	0	1	0	0	1	1	1	1	1	1	1	1	1	1	1	1	1	0	1	1	1	0	1	1	0	1	1	0	0	1	0	1	1	1	1	0	1	1	1
GCA_034012715.1_ASM3401271v1_genomic	79	A	3	1	1	1	1	1	0	0	1	1	1	1	1	1	1	1	1	1	1	1	1	1	1	1	1	1	1	1	1	0	0	0	1	1	1	1	1	1	1	0	1	1	1	0	1	1	1
GCA_034012735.1_ASM3401273v1_genomic	167	D	6	1	0	0	0	0	1	1	0	1	0	1	0	1	1	0	0	1	1	1	0	0	1	1	1	1	1	1	1	0	1	0	1	0	1	1	0	1	0	0	1	1	0	0	1	1	1
GCA_034012755.1_ASM3401275v1_genomic	394	A	3	0	0	0	1	0	0	1	0	1	0	0	1	1	1	1	1	1	1	1	1	1	1	1	1	0	1	1	1	0	0	1	0	1	1	0	0	1	0	1	1	1	1	0	1	1	1
GCA_034012835.1_ASM3401283v1_genomic	79	A	3	1	1	1	1	1	0	0	1	1	1	0	0	1	1	1	1	1	1	1	1	1	1	1	1	1	1	1	1	0	0	0	1	1	1	1	1	1	1	0	1	1	1	0	1	1	1
GCA_034012875.1_ASM3401287v1_genomic	17	A	6	1	1	0	1	0	0	0	1	1	1	0	1	1	1	1	1	1	1	1	1	1	1	1	0	0	1	1	1	0	1	1	0	1	1	0	0	1	0	0	1	1	1	0	1	0	1
GCA_034012895.1_ASM3401289v1_genomic	394	A	3	0	0	0	1	0	0	1	0	1	0	0	1	1	1	1	1	1	1	1	1	1	1	1	1	0	1	1	1	0	0	1	0	1	1	0	0	1	0	1	1	1	1	0	1	1	1
GCA_034012935.1_ASM3401293v1_genomic	9	A	3	1	1	1	1	0	1	1	0	0	0	0	1	1	1	1	1	1	1	1	1	1	1	1	1	1	1	1	1	0	1	0	1	1	1	1	0	1	0	0	1	1	1	0	1	1	1
GCA_034012975.1_ASM3401297v1_genomic	79	A	3	1	1	1	1	1	0	0	1	1	1	1	1	1	1	1	1	1	1	1	1	1	1	1	1	1	1	1	1	0	0	0	1	1	1	1	1	1	1	0	1	1	1	0	1	0	1
GCA_034012995.1_ASM3401299v1_genomic	13	A	3	1	0	0	1	1	0	0	1	1	1	1	1	1	1	0	1	1	1	1	1	1	1	1	1	1	1	1	1	0	0	0	1	1	1	1	1	1	1	0	1	1	1	0	1	1	1
GCA_034013055.1_ASM3401305v1_genomic	394	A	3	0	0	0	1	0	0	1	0	1	0	0	1	1	1	1	1	1	1	1	1	1	1	1	1	0	1	1	1	0	0	1	0	1	1	0	0	1	0	1	1	1	1	0	1	1	1
GCA_034013075.1_ASM3401307v1_genomic	79	A	3	1	1	1	1	1	1	0	1	1	1	1	1	1	1	1	1	1	1	1	1	1	1	1	1	1	1	1	1	0	0	0	1	1	1	1	1	1	0	0	1	1	1	0	1	1	1
GCA_034013095.1_ASM3401309v1_genomic	79	A	3	1	1	1	1	1	0	0	1	1	1	1	1	1	1	1	1	1	1	1	1	1	1	1	1	1	1	1	1	0	0	0	1	1	1	1	1	1	1	0	1	1	1	0	1	1	1
GCA_034013115.1_ASM3401311v1_genomic	394	A	3	0	0	0	1	0	0	1	0	1	0	0	1	1	1	1	1	1	1	1	1	1	1	1	1	0	1	1	1	0	0	1	0	1	1	0	0	1	0	1	1	1	1	0	1	1	1
GCA_034013135.1_ASM3401313v1_genomic	394	A	3	0	0	0	1	0	0	1	0	1	0	0	1	1	1	1	1	1	1	1	1	1	1	1	1	0	1	1	1	0	0	1	0	1	1	0	0	1	0	1	1	1	1	0	1	1	1
GCA_034013155.1_ASM3401315v1_genomic	79	A	3	1	1	1	1	1	0	0	1	1	1	1	1	1	1	1	1	1	1	1	1	1	1	1	1	1	1	1	1	0	0	0	1	1	1	1	1	1	1	0	1	1	1	0	1	1	1
GCA_034013175.1_ASM3401317v1_genomic	79	A	3	1	1	1	1	1	0	0	1	1	1	1	1	1	1	1	1	1	1	1	1	1	1	1	1	1	1	1	1	0	0	0	1	1	1	1	1	1	1	0	1	1	1	0	1	1	1
GCA_034013195.1_ASM3401319v1_genomic	20	A	1	0	0	0	1	0	0	1	0	1	0	0	1	1	1	1	1	1	1	1	1	1	1	1	1	0	1	1	1	0	1	1	0	1	1	0	0	1	0	1	1	1	1	0	1	1	1
GCA_034013215.1_ASM3401321v1_genomic	124	A	3	1	1	0	1	0	0	1	0	0	1	0	1	1	1	1	1	1	1	1	0	0	1	1	1	0	1	1	1	0	1	1	0	1	1	0	0	1	1	1	0	1	1	0	1	1	1
GCA_034013235.1_ASM3401323v1_genomic	394	A	3	0	0	0	1	0	0	1	0	1	0	0	1	1	1	1	1	1	1	1	1	1	1	1	1	0	1	1	1	0	0	1	0	1	1	0	0	1	0	1	1	1	1	0	1	1	1
GCA_036348735.1_ASM3634873v1_genomic	9	F	3	1	1	1	1	0	1	1	0	0	0	1	1	1	1	1	1	1	1	1	1	1	1	1	1	1	1	1	1	0	1	0	1	1	1	1	0	1	0	1	1	1	1	0	1	1	1
GCA_042409135.1_ASM4240913v1_genomic	122	B	2	1	0	1	1	1	0	0	0	0	0	0	1	1	1	0	1	0	1	1	0	1	1	1	1	1	1	1	1	0	1	0	1	1	1	1	0	1	1	0	1	1	0	0	1	1	1
GCA_044095825.1_ASM4409582v1_genomic	79	A	3	1	1	1	1	1	0	0	1	1	1	1	1	1	1	1	1	1	1	1	1	1	1	1	1	1	1	1	1	0	0	0	1	1	1	1	1	1	1	0	1	1	1	0	1	1	1
GCA_045348625.1_Pasteurella_multocida_strain_90_genomic	122	B	2	1	0	1	1	1	0	0	0	0	0	0	1	1	1	0	1	0	1	1	0	1	1	1	1	1	1	1	1	0	1	0	1	1	1	1	0	1	1	0	1	1	0	0	1	1	1
GCA_045689945.1_Pm-510836-23-hybrid_genomic	79	A	3	1	1	1	1	1	0	0	1	1	1	1	1	1	1	1	1	1	1	1	1	1	1	1	1	1	1	1	1	0	0	0	1	1	1	1	1	1	1	0	1	1	1	0	1	1	1
GCA_900636625.1_43295_B02_genomic	65	A	1	0	1	1	1	0	0	1	0	0	0	1	1	1	1	1	1	1	1	1	0	1	1	1	0	0	1	1	0	0	1	0	1	1	1	1	0	1	1	0	0	1	1	0	1	1	1
GCA_900638665.1_58798_E01_genomic	122	B	2	1	0	1	1	1	0	0	0	0	0	0	1	1	1	0	1	0	1	1	0	1	1	1	1	1	1	1	1	0	1	0	1	1	1	1	0	1	1	0	1	1	0	0	1	1	1
[truncated: 12 more columns]

## Sheet: Triple_site-isolate-Dataset
Herd_name	Individual	Dairy_Fattening	Isolate_name	Sequence_name	ST	Sick_Healthy	Sampling site	VP	AST	ARG_Aminoglycoside	ARG_Cationic_Antimicrobials_Peptides	ARG_Elfamycins	ARG_Macrolide	goeBURST allelic differnces > 5 in BAL_D	goeBURST allelic differnces > 5 in BAL_N	goeBURST allelic differnces > 5 in D_N
A	5A	D	A5BAL-PM	A5BAL-PM_S56	80	S	BAL	VP2	Strep R	A16S	NO	TUFAB	MLS23S
A	5A	D	A5D-PM	A5D-PM_S55	80	S	D	VP2	Strep R	NO	NO	TUFAB	MLS23S
A	5A	D	A5N-PM	A5N-PM_S54	80	S	N	VP2	Strep R	A16S	NO	TUFAB	MLS23S
A	9A	D	A9BAL-PM	A9BAL-PM_S62	80	H	BAL	VP2	Strep R	A16S	NO	TUFAB	MLS23S
A	9A	D	A9D-PM	A9D-PM_S61	80	H	D	VP2	Strep R	NO	NO	TUFAB	MLS23S
A	9A	D	A9N-PM	A9N-PM_S60	80	H	N	VP2	Strep R	NO	NO	TUFAB	MLS23S
A	12A	D	A12BAL-PM	A12BAL-PM_S66	80	H	BAL	VP2	Strep R	A16S	NO	TUFAB	MLS23S	45	45
A	12A	D	A12D-PM	A12D-PM_S65	80	H	D	VP2	Strep R	A16S	NO	TUFAB	MLS23S
A	12A	D	A12N-PM	A12N-PM_S64	80	H	N	VP2	Strep R	A16S	NO	TUFAB	MLS23S
A	13A	D	A13BAL-PM	A13BAL-PM_S69	80	H	BAL	VP2	Strep R	A16S	NO	TUFAB	MLS23S
A	13A	D	A13D-PM	A13D-PM_S68	80	H	D	VP2	Strep R	A16S	NO	TUFAB	MLS23S
A	13A	D	A13N-PM	A13N-PM_S67	80	H	N	VP2	Strep R	A16S	NO	TUFAB	MLS23S
A	14A	D	A14BAL-PM	A14BAL-PM_S72	13	H	BAL	VP4	NO	A16S & RRSC & RRSH	CAP16S	TUFAB	NO
A	14A	D	A14D-PM	A14D-PM_S71	13	H	D	VP4	Strep I	A16S & RRSC & RRSH	CAP16S	TUFAB	NO
A	14A	D	A14N-PM	A14N-PM_S70	13	H	N	VP4	NO	A16S & RRSC & RRSH	CAP16S	TUFAB	NO
A	15A	D	A15BAL-PM	A15BAL-PM_S34	80	S	BAL	VP2	Strep R	NO	NO	TUFAB	MLS23S
A	15A	D	A15D-PM	A15D-PM_S74	80	S	D	VP2	Strep R	A16S	NO	TUFAB	MLS23S
A	15A	D	A15N-PM	A15N-PM_S73	80	S	N	VP2	Strep R	A16S	NO	TUFAB	MLS23S
B	14B	D	B14BAL-O-PM	B14BAL-O-PM_S87	79	S	BAL	VP5	Strep R	A16S & RRSC & RRSH	CAP16S	TUFAB	MLS23S
B	14B	D	B14D-PM	B14D-PM_S86	79	S	D	VP5	Strep R	A16S	NO	TUFAB	MLS23S
B	14B	D	B14N-PM	B14N-PM_S85	79	S	N	VP5	Strep R	A16S	NO	TUFAB	MLS23S
C	2C	F	C2BAL-PM	C2BAL-PM_S1	79	H	BAL	VP6	Strep R	A16S & RRSC & RRSH	CAP16S	TUFAB	MLS23S
C	2C	F	C2D-PM	C2D-PM_S90	79	H	D	VP6	Strep R	A16S	NO	TUFAB	MLS23S
C	2C	F	C2N-PM	57_S6	79	H	N	VP6	Strep R	A16S & RRSC & RRSH	CAP16S	TUFAB	NO
C	4C	F	C4BAL-O-PM	C4BAL-O-PM_S6	173	S	BAL	VP8	NO	A16S	NO	TUFAB	MLS23S
C	4C	F	C4D-PM	C4D-PM_S5	173	S	D	VP8	NO	A16S	NO	TUFAB	MLS23S
C	4C	F	C4N-PM	C4N-PM_S4	173	S	N	VP8	NO	A16S	NO	TUFAB	MLS23S
D	1D	F	D1BAL-PM	D1BAL-PM_S2	173	S	BAL	VP8	NO	A16S	NO	TUFAB	MLS23S
D	1D	F	D1D-PM	D1D-PM_S1	173	S	D	VP8	NO	A16S	NO	TUFAB	MLS23S
D	1D	F	D1N-PM	D1N-PM_S12	173	S	N	VP8	NO	A16S	NO	TUFAB	MLS23S
D	2D	F	D2BAL-PM	76_S7	173	S	BAL	VP8	NO	A16S	NO	TUFAB	MLS23S	1531	1531
D	2D	F	D2D-PM1	D2D-PM1_S4	79	S	D	VP5	Strep R	A16S	NO	TUFAB	MLS23S
D	2D	F	D2D-PM2	D2D-PM2_S5	79	S	D	VP5	Strep R & Tet R	A16S	NO	TUFAB	MLS23S
D	2D	F	D2N-PM	D2N-PM_S3	79	S	N	VP5	Strep R	A16S	NO	TUFAB	MLS23S
D	4D	F	D4N-PM	78_S9	173	S	N	VP8	NO	A16S	NO	TUFAB	MLS23S
D	4D	F	D4D-PM	79_S10	173	S	D	VP8	NO	A16S	NO	TUFAB	MLS23S
D	4D	F	D4BAL-PM	80_S11	173	S	BAL	VP8	NO	A16S	NO	TUFAB	MLS23S
D	7D	F	D7N-PM	83_S14	561	S	N	VP1	Strep R	A16S & RRSC & RRSH	CAP16S	TUFAB	NO		1519	1519
D	7D	F	D7D-PM	84_S15	173	S	D	VP8	NO	A16S	NO	TUFAB	MLS23S
D	7D	F	D7BAL-PM	85_S16	173	S	BAL	VP8	NO	A16S	NO	TUFAB	MLS23S
D	9D	F	D9BAL-O-PM	D9BAL-O-PM_S20	79	S	BAL	VP5	Strep R	A16S	NO	TUFAB	MLS23S			6
D	9D	F	D9D-PM	D9D-PM_S95	79	S	D	VP5	Strep R	A16S	NO	TUFAB	MLS23S
D	9D	F	D9N-PM	D9N-PM_S19	79	S	N	VP5	Strep R	A16S	NO	TUFAB	MLS23S
D	10D	F	D10BAL-O-PM	D10BAL-O-PM_S96	79	S	BAL	VP5	Strep R	A16S	NO	TUFAB	MLS23S
D	10D	F	D10D-PM	D10D-PM_S22	79	S	D	VP5	Strep R	A16S	NO	TUFAB	MLS23S
D	10D	F	D10N-PM	D10N-PM_S21	79	S	N	VP5	Strep R	A16S	NO	TUFAB	MLS23S
D	15D	F	D15BAL-PM	D15BAL-PM_S26	79	S	BAL	VP5	Strep R	A16S	NO	TUFAB	MLS23S
D	15D	F	D15D-PM	D15D-PM_S25	79	S	D	VP5	Strep R	A16S	NO	TUFAB	MLS23S
D	15D	F	D15N-PM	D15N-PM_S24	79	S	N	VP5	Strep R	A16S	NO	TUFAB	MLS23S
E	7E	D	E7BAL-O-PM	E7BAL-O-PM_S29	560	H	BAL	VP11	NO	A16S & RRSC & RRSH	CAP16S	TUFAB	NO
E	7E	D	E7D-PM	E7D-PM_S28	560	H	D	VP11	NO	A16S & RRSC & RRSH	CAP16S	TUFAB	NO
E	7E	D	E7N-PM	E7N-PM_S27	560	H	N	VP11	NO	A16S & RRSC & RRSH	CAP16S	TUFAB	NO
G	8G	F	G8BAL-O-PM	G8BAL-O-PM_S40	79	H	BAL	VP5	Strep R	A16S	NO	TUFAB	MLS23S
G	8G	F	G8D-PM	115_S27	79	H	D	VP5	Strep R	A16S	NO	TUFAB	MLS23S
G	8G	F	G8N-PM	G8N-PM_S39	79	H	N	VP5	Strep R	A16S	NO	TUFAB	MLS23S
G	12G	F	G12BAL-PM	G12BAL-PM_S43	79	H	BAL	VP5	Strep R	A16S	NO	TUFAB	MLS23S
G	12G	F	G12D-PM	121_S29	79	H	D	VP5	Strep R	A16S	NO	TUFAB	MLS23S
G	12G	F	G12N-PM	G12N-PM_S42	79	H	N	VP5	Strep R	A16S	NO	TUFAB	MLS23S
H	2H	D	H2BAL-O-PM	H2BAL-O-PM_S46	79	S	BAL	VP6	Strep R	A16S & RRSC & RRSH	CAP16S	TUFAB	MLS23S
H	2H	D	H2D-PM	H2D-PM_S45	79	S	D	VP6	Strep R	A16S	NO	TUFAB	MLS23S
H	2H	D	H2N-PM	H2N-PM_S44	79	S	N	VP6	Strep R	NO	NO	TUFAB	MLS23S
H	3H	D	H3BAL-O-PM	H3BAL-O-PM_S38	79	H	BAL	VP6	Strep R	A16S & RRSC & RRSH	CAP16S	TUFAB	MLS23S
H	3H	D	H3D-PM	129_S32	79	H	D	VP6	Strep R	A16S	NO	TUFAB	MLS23S
H	3H	D	H3N-PM	H3N-PM_S37	79	H	N	VP6	Strep R	A16S	NO	TUFAB	MLS23S
H	9H	D	H9BAL-O-PM	H9BAL-O-PM_S40	79	S	BAL	VP6	Strep R	A16S & RRSC & RRSH	CAP16S	TUFAB	MLS23S
H	9H	D	H9D-PM	144_S36	79	S	D	VP6	Strep R	NO	NO	TUFAB	MLS23S
H	9H	D	H9N-PM	H9N-PM_S39	79	S	N	VP6	Strep R	NO	NO	TUFAB	MLS23S
H	10H	D	H10BAL-PM1	H10BAL-PM1_S15	13	S	BAL	VP1	Strep R	A16S & RRSC & RRSH	CAP16S	TUFAB	NO
H	10H	D	H10BAL-PM2	H10BAL-PM2_S16	13	S	BAL	VP1	Strep R	A16S & RRSC & RRSH	CAP16S	TUFAB	NO
H	10H	D	H10BAL-PM3	155_S37	13	S	BAL	VP1	Strep R	A16S & RRSC & RRSH	CAP16S	TUFAB	NO
H	10H	D	H10D-PM1	H10D-PM1_S12	13	S	D	VP1	Strep R	A16S & RRSC & RRSH	CAP16S	TUFAB	NO
H	10H	D	H10D-PM2	H10D-PM2_S13	13	S	D	VP1	Strep R	A16S & RRSC & RRSH	CAP16S	TUFAB	NO
H	10H	D	H10D-PM3	H10D-PM3_S14	13	S	D	VP1	Strep R	A16S & RRSC & RRSH	CAP16S	TUFAB	NO
H	10H	D	H10N-PM1	H10N-PM1_S8	13	S	N	VP1	Strep R	A16S & RRSC & RRSH	CAP16S	TUFAB	NO
H	10H	D	H10N-PM2	H10N-PM2_S9	13	S	N	VP1	Strep R	A16S & RRSC & RRSH	CAP16S	TUFAB	NO
H	10H	D	H10N-PM3	H10N-PM3_S10	13	S	N	VP1	Strep R	A16S & RRSC & RRSH	CAP16S	TUFAB	NO
H	10H	D	H10N-PM4	H10N-PM4_S11	13	S	N	VP1	Strep R	A16S & RRSC & RRSH	CAP16S	TUFAB	NO
I	1I	D	I1BAL-PM	I1BAL-PM_S19	79	S	BAL	VP5	Strep R	A16S	NO	TUFAB	MLS23S
I	1I	D	I1D-PM	158_S38	79	S	D	VP5	Strep R	A16S	NO	TUFAB	MLS23S
I	1I	D	I1N-PM	I1N-PM_S18	79	S	N	VP5	Strep R	A16S	NO	TUFAB	MLS23S
I	2I	D	I2BAL-PM	I2BAL-PM_S22	79	H	BAL	VP7	Strep R	A16S	NO	TUFAB	MLS23S
I	2I	D	I2D-PM	I2D-PM_S21	79	H	D	VP5	Strep R	A16S	NO	TUFAB	MLS23S
I	2I	D	I2N-PM	I2N-PM_S20	79	H	N	VP5	Strep R	A16S	NO	TUFAB	MLS23S
I	3I	D	I3BAL-PM1	I3BAL-PM1_S29	79	S	BAL	VP5	Strep R	A16S	NO	TUFAB	MLS23S
I	3I	D	I3BAL-PM2	I3BAL-PM2_S30	79	S	BAL	VP7	Strep R	A16S	NO	TUFAB	MLS23S
I	3I	D	I3BAL-PM3	I3BAL-PM3_S31	79	S	BAL	VP5	Strep R	A16S	NO	TUFAB	MLS23S
I	3I	D	I3BAL-PM4	I3BAL-PM4_S32	79	S	BAL	VP5	Strep R	A16S	NO	TUFAB	MLS23S
I	3I	D	I3D-PM1	I3D-PM1_S26	79	S	D	VP5	Strep R	A16S	NO	TUFAB	MLS23S
I	3I	D	I3D-PM2	I3D-PM2_S27	79	S	D	VP5	Strep R	A16S	NO	TUFAB	MLS23S
I	3I	D	I3D-PM3	I3D-PM3_S28	79	S	D	VP5	Strep R	A16S	NO	TUFAB	MLS23S
I	3I	D	I3D-PM4	I3D-PM4_S41	79	S	D	VP5	Strep R	A16S	NO	TUFAB	MLS23S
I	3I	D	I3N-PM1	I3N-PM1_S23	79	S	N	VP5	Strep R	A16S	NO	TUFAB	MLS23S
I	3I	D	I3N-PM2	I3N-PM2_S24	79	S	N	VP7	Strep R	A16S	NO	NO	MLS23S
I	3I	D	I3N-PM3	I3N-PM3_S25	79	S	N	VP5	Strep R	A16S	NO	TUFAB	MLS23S
I	3I	D	I3N-PM4	166_S39	79	S	N	VP5	Strep R	A16S	NO	TUFAB	MLS23S
I	4I	D	I4BAL-PM	I4BAL-PM_S35	79	S	BAL	VP5	Strep R	A16S	NO	TUFAB	MLS23S
I	4I	D	I4D-PM	I4D-PM_S34	79	S	D	VP7	Strep R	A16S	NO	TUFAB	MLS23S
I	4I	D	I4N-PM	I4N-PM_S33	79	S	N	VP5	Strep R	A16S	NO	TUFAB	MLS23S
I	6I	D	I6BAL-PM	I6BAL-PM_S39	79	H	BAL	VP5	Strep R	A16S	NO	TUFAB	MLS23S
I	6I	D	I6D-PM	181_S40	79	H	D	VP5	Strep R	A16S	NO	TUFAB	MLS23S
I	6I	D	I6N-PM	I6N-PM_S38	79	H	N	VP5	Strep R	A16S	NO	TUFAB	MLS23S
I	7I	D	I7BAL-PM	I7BAL-PM_S42	79	S	BAL	VP5	Strep R	A16S	NO	TUFAB	MLS23S
I	7I	D	I7D-PM	I7D-PM_S41	79	S	D	VP5	Strep R	A16S	NO	TUFAB	MLS23S
I	7I	D	I7N-PM	I7N-PM_S40	79	S	N	VP5	Strep R	A16S	NO	TUFAB	MLS23S
I	8I	D	I8N-PM	186_S41	79	S	N	VP5	Strep R	A16S	NO	TUFAB	MLS23S
I	8I	D	I8D-PM	187_S42	79	S	D	VP5	Strep R	A16S	NO	TUFAB	MLS23S
I	8I	D	I8BAL-PM	188_S11	79	S	BAL	VP7	Strep R	A16S	NO	TUFAB	MLS23S
I	9I	D	I9BAL-PM	I9BAL-PM_S44	79	S	BAL	VP5	Strep R	A16S	NO	TUFAB	MLS23S
I	9I	D	I9D-PM	190_S12	79	S	D	VP5	Strep R	A16S	NO	TUFAB	MLS23S
I	9I	D	I9N-PM	I9N-PM_S43	79	S	N	VP5	Strep R	A16S	NO	TUFAB	MLS23S
I	10I	D	I10BAL-PM	I10BAL-PM_S46	79	H	BAL	VP7	Strep R	A16S	NO	TUFAB	MLS23S
I	10I	D	I10D-PM	193_S13	79	H	D	VP5	Strep R	A16S	NO	TUFAB	MLS23S
I	10I	D	I10N-PM	I10N-PM_S45	79	H	N	VP5	Strep R	A16S	NO	TUFAB	MLS23S
I	11I	D	I11BAL-PM	I11BAL-PM_S48	79	S	BAL	VP7	Strep R	A16S	NO	TUFAB	MLS23S
I	11I	D	I11D-PM	197_S15	79	S	D	VP5	Strep R	A16S	NO	TUFAB	MLS23S
I	11I	D	I11N-PM1	195_S14	79	S	N	VP7	Strep R	A16S	NO	TUFAB	MLS23S
I	11I	D	I11N-PM2	I11N-PM2_S47	79	S	N	VP7	Strep R	A16S	NO	NO	MLS23S
I	12I	D	I12BAL-PM	I12BAL-PM_S50	79	H	BAL	VP7	Strep R	A16S	NO	TUFAB	MLS23S
I	12I	D	I12D-PM	I12D-PM_S49	79	H	D	VP5	Strep R	A16S	NO	TUFAB	MLS23S
I	12I	D	I12N-PM	199_S16	79	H	N	VP7	Strep R	A16S	NO	TUFAB	MLS23S
J	1J	D	J1N-PM1	202_S17	79	S	N	VP5	Strep R	A16S	NO	TUFAB	MLS23S
J	1J	D	J1N-PM2	203_S47	79	S	N	VP5	Strep R	A16S	NO	TUFAB	MLS23S
J	1J	D	J1N-PM3	204_S19	79	S	N	VP5	Strep R	A16S	NO	TUFAB	MLS23S
J	1J	D	J1D-PM	205_S20	79	S	D	VP5	Strep R	A16S	NO	TUFAB	MLS23S
J	1J	D	J1BAL-PM1	206_S21	79	S	BAL	VP5	Strep R	A16S	NO	TUFAB	MLS23S
J	1J	D	J1BAL-PM2	J1BAL-PM2_S51	79	S	BAL	VP5	Strep R	A16S	NO	TUFAB	MLS23S
J	1J	D	J1BAL-PM3	208_S22	79	S	BAL	VP5	Strep R	A16S	NO	TUFAB	MLS23S
J	5J	D	J5BAL-PM	J5BAL-PM_S54	79	H	BAL	VP7	Strep R	A16S	NO	TUFAB	MLS23S
J	5J	D	J5D-PM	J5D-PM_S53	79	H	D	VP5	Strep R	A16S	NO	TUFAB	MLS23S
J	5J	D	J5N-PM	J5N-PM_S52	79	H	N	VP5	Strep R	A16S	NO	TUFAB	MLS23S
J	8J	D	J8BAL-O-PM	J8BAL-O-PM_S58	79	S	BAL	VP5	Strep R	A16S	NO	TUFAB	MLS23S
J	8J	D	J8D-PM	J8D-PM_S57	79	S	D	VP5	Strep R	A16S	NO	TUFAB	MLS23S
J	8J	D	J8N-PM	J8N-PM_S56	79	S	N	VP5	Strep R	A16S	NO	TUFAB	MLS23S
K	5K	F	K5BAL-PM1	K5BAL-PM1_S69	80	S	BAL	VP2	NO	A16S	NO	TUFAB	MLS23S
K	5K	F	K5BAL-PM2	K5BAL-PM2_S70	80	S	BAL	VP2	NO	A16S	NO	TUFAB	MLS23S
K	5K	F	K5BAL-PM3	K5BAL-PM3_S71	80	S	BAL	VP2	NO	A16S	NO	TUFAB	MLS23S
K	5K	F	K5D-PM1	K5D-PM1_S66	80	S	D	VP2	Strep R	A16S	NO	TUFAB	MLS23S
K	5K	F	K5D-PM2	K5D-PM2_S67	80	S	D	VP2	Strep R	A16S	NO	TUFAB	MLS23S
K	5K	F	K5D-PM3	K5D-PM3_S68	80	S	D	VP2	NO	A16S	NO	TUFAB	MLS23S
K	5K	F	K5N-PM	K5N-PM_S65	80	S	N	VP2	Strep I	A16S	NO	TUFAB	MLS23S
K	12K	F	K12BAL-PM	K12BAL-PM_S77	80	S	BAL	VP2	NO	A16S	NO	TUFAB	MLS23S	300	300
K	12K	F	K12D-PM	K12D-PM_S76	560	S	D	VP11	NO	A16S & RRSC & RRSH	CAP16S	TUFAB	NO
K	12K	F	K12N-PM	K12N-PM_S75	560	S	N	VP11	NO	A16S & RRSC & RRSH	CAP16S	TUFAB	NO
L	10L	D	L10BAL-O-PM	L10BAL-O-PM_S81	79	H	BAL	VP6	Strep R	A16S	NO	TUFAB	MLS23S
L	10L	D	L10D-PM	L10D-PM_S80	79	H	D	VP6	Strep R	A16S	NO	TUFAB	MLS23S
L	10L	D	L10N-PM	L10N-PM_S79	79	H	N	VP6	Strep R	A16S	NO	TUFAB	MLS23S
M	1M	F	M1BAL-PM	M1BAL-PM_S85	173	S	BAL	VP9	NO	A16S	NO	TUFAB	MLS23S
M	1M	F	M1D-PM	M1D-PM_S84	173	S	D	VP9	NO	A16S	NO	TUFAB	MLS23S
M	1M	F	M1N-PM	M1N-PM_S83	173	S	N	VP9	NO	A16S	NO	TUFAB	MLS23S
M	2M	F	M2BAL-PM1	M2BAL-PM1_S89	173	S	BAL	VP9	NO	A16S	NO	TUFAB	MLS23S	1551	1551	1551
M	2M	F	M2BAL-PM2	M2BAL-PM2_S90	173	S	BAL	VP9	NO	A16S	NO	TUFAB	MLS23S
M	2M	F	M2D-PM1	M2D-PM1_S88	79	S	D	VP5	Strep R	A16S	NO	TUFAB	MLS23S
M	2M	F	M2D-PM2	M2D-PM2_S44	173	S	D	VP9	NO	A16S	NO	TUFAB	MLS23S
M	2M	F	M2N-PM1	M2N-PM1_S86	79	S	N	VP5	Strep R	A16S	NO	TUFAB	MLS23S
M	2M	F	M2N-PM2	M2N-PM2_S87	79	S	N	VP5	Strep R	A16S	NO	TUFAB	MLS23S
M	4M	F	M4BAL-PM	M4BAL-PM_S20	173	S	BAL	VP9	NO	A16S	NO	TUFAB	MLS23S
M	4M	F	M4D-PM1	M4D-PM1_S18	173	S	D	VP9	NO	A16S	NO	TUFAB	MLS23S
M	4M	F	M4D-PM2	M4D-PM2_S19	173	S	D	VP9	NO	A16S	NO	TUFAB	MLS23S
M	4M	F	M4N-PM1	M4N-PM1_S45	173	S	N	VP9	NO	A16S	NO	TUFAB	MLS23S
M	4M	F	M4N-PM2	M4N-PM2_S46	173	S	N	VP9	NO	A16S	NO	TUFAB	MLS23S
M	5M	F	M5BAL-PM	M5BAL-PM_S23	79	H	BAL	VP5	Strep R	A16S	NO	TUFAB	MLS23S
M	5M	F	M5D-PM	M5D-PM_S22	79	H	D	VP5	Strep R	A16S	NO	TUFAB	MLS23S
M	5M	F	M5N-PM	M5N-PM_S21	79	H	N	VP5	Strep R	A16S	NO	TUFAB	MLS23S
M	7M	F	M7BAL-PM1	M7BAL-PM1_S28	173	S	BAL	VP9	NO	A16S	NO	TUFAB	MLS23S	6	1547	1547
M	7M	F	M7BAL-PM2	M7BAL-PM2_S29	173	S	BAL	VP9	NO	A16S	NO	TUFAB	MLS23S
M	7M	F	M7BAL-PM3	M7BAL-PM3_S30	173	S	BAL	VP9	NO	A16S	NO	TUFAB	MLS23S
M	7M	F	M7D-PM1	M7D-PM1_S25	173	S	D	VP9	NO	A16S	NO	TUFAB	MLS23S
M	7M	F	M7D-PM2	M7D-PM2_S26	173	S	D	VP9	NO	A16S	NO	TUFAB	MLS23S
M	7M	F	M7D-PM3	M7D-PM3_S27	173	S	D	VP9	NO	A16S	NO	TUFAB	MLS23S
M	7M	F	M7N-PM	265_S24	80	S	N	VP2	Strep R	A16S	NO	TUFAB	MLS23S
M	9M	F	M9BAL-PM	M9BAL-PM_S34	563	H	BAL	VP11	NO	A16S	NO	TUFAB	MLS23S		299	299
M	9M	F	M9D-PM	M9D-PM_S33	563	H	D	VP11	Strep I	A16S	NO	TUFAB	MLS23S
M	9M	F	M9N-PM	M9N-PM_S32	80	H	N	VP2	Strep R	A16S	NO	TUFAB	MLS23S
M	10M	F	M10BAL-PM	M10BAL-PM_S37	560	S	BAL	VP11	NO	A16S	NO	TUFAB	MLS23S
M	10M	F	M10D-PM	M10D-PM_S36	560	S	D	VP11	NO	A16S	NO	TUFAB	MLS23S
M	10M	F	M10N-PM	M10N-PM_S35	560	S	N	VP11	NO	A16S	NO	TUFAB	MLS23S
N	1N	D	N1BAL-O-PM	N1BAL-O-PM_S49	79	S	BAL	VP5	Strep R	A16S	NO	TUFAB	MLS23S
N	1N	D	N1D-PM	N1D-PM_S39	79	S	D	VP5	Strep R	A16S	NO	TUFAB	MLS23S
N	1N	D	N1N-PM	N1N-PM_S38	79	S	N	VP5	Strep R	A16S	NO	TUFAB	MLS23S
N	4N	D	N4BAL-O-PM	N4BAL-O-PM_S55	79	H	BAL	VP5	Strep R	A16S	NO	TUFAB	MLS23S	19	20
N	4N	D	N4D-PM	N4D-PM_S54	79	H	D	VP5	Strep R	A16S	NO	TUFAB	MLS23S
N	4N	D	N4N-PM	N4N-PM_S1	79	H	N	VP7	Strep R	A16S	NO	TUFAB	MLS23S
N	5N	D	N5BAL-O-PM	N5BAL-O-PM_S58	79	S	BAL	VP5	Strep R	A16S	NO	TUFAB	MLS23S
N	5N	D	N5D-PM	N5D-PM_S57	79	S	D	VP5	Strep R	A16S	NO	TUFAB	MLS23S
N	5N	D	N5N-PM	N5N-PM_S56	79	S	N	VP7	Strep R	A16S	NO	NO	MLS23S
N	9N	D	N9BAL-O-PM	N9BAL-O-PM_S64	79	S	BAL	VP5	Strep R	A16S	NO	TUFAB	MLS23S
N	9N	D	N9D-PM	N9D-PM_S63	79	S	D	VP5	Strep R	A16S	NO	TUFAB	MLS23S
N	9N	D	N9N-PM	N9N-PM_S62	79	S	N	VP5	Strep R	A16S	NO	TUFAB	MLS23S
N	10N	D	N10BAL-PM	N10BAL-PM_S68	79	H	BAL	VP5	Strep R	A16S	NO	TUFAB	MLS23S
N	10N	D	N10D-PM1	N10D-PM1_S66	79	H	D	VP5	Strep R	A16S	NO	TUFAB	MLS23S
N	10N	D	N10D-PM2	N10D-PM2_S67	79	H	D	VP5	Strep R	A16S	NO	TUFAB	MLS23S
N	10N	D	N10N-PM	N10N-PM_S65	79	H	N	VP7	Strep R	A16S	NO	TUFAB	MLS23S
N	12N	D	N12N-PM1	303_S70	79	S	N	VP5	Strep R	A16S	NO	TUFAB	MLS23S	all N12BAL to N12D-PM1= 0	all N12BAL to N12N-PM1= 0	N12D-PM1 to N12N-PM1 = 0
N	12N	D	N12N-PM2	304_S71	79	S	N	VP7	Strep R	A16S	NO	TUFAB	MLS23S	all N12BAL to N12D-PM2= 20	all N12BAL to N12N-PM2= 19	N12D-PM2 to N12N-PM1 = 20
N	12N	D	N12D-PM1	305_S72	79	S	D	VP5	Strep R	A16S	NO	TUFAB	MLS23S			N12D-PM1 to N12N-PM2 = 19
N	12N	D	N12D-PM2	306_S73	79	S	D	VP5	Strep R	A16S	NO	TUFAB	MLS23S			N12D-PM2 to N12N-PM2 = 10
N	12N	D	N12BAL-PM1	307_S74	79	S	BAL	VP5	Strep R	A16S	NO	TUFAB	MLS23S
N	12N	D	N12BAL-PM2	308_S75	79	S	BAL	VP5	Strep R	A16S	NO	TUFAB	MLS23S
N	12N	D	N12BAL-PM3	309_S76	79	S	BAL	VP5	Strep R	A16S	NO	TUFAB	MLS23S
O	1O	F	O1N-PM1	310_S77	562	H	N	VP12	NO	A16S & RRSC & RRSH	CAP16S	TUFAB	NO		O1BAL-PM1 to O1N-PM2 = 6
O	1O	F	O1N-PM2	311_S78	562	H	N	VP12	NO	A16S & RRSC & RRSH	CAP16S	TUFAB	NO
O	1O	F	O1N-PM3	312_S79	562	H	N	VP13	NO	A16S & RRSC & RRSH	CAP16S	TUFAB	NO
O	1O	F	O1D-PM	313_S80	562	H	D	VP12	NO	A16S & RRSC & RRSH	CAP16S	TUFAB	NO
O	1O	F	O1BAL-PM1	314_S81	562	H	BAL	VP12	NO	A16S & RRSC & RRSH	CAP16S	TUFAB	NO
O	1O	F	O1BAL-PM2	315_S82	562	H	BAL	VP12	NO	A16S & RRSC & RRSH	CAP16S	TUFAB	NO
O	4O	F	O4N-PM1	319_S86	562	S	N	VP12	NO	A16S & RRSC & RRSH	CAP16S	TUFAB	NO
O	4O	F	O4N-PM2	320_S87	562	S	N	VP13	NO	A16S & RRSC & RRSH	CAP16S	TUFAB	NO
O	4O	F	O4D-PM	321_S88	562	S	D	VP12	NO	A16S & RRSC & RRSH	CAP16S	TUFAB	NO
O	4O	F	O4BAL-PM	322_S89	562	S	BAL	VP12	NO	A16S & RRSC & RRSH	CAP16S	TUFAB	NO
O	10O	F	O10N-PM1	331_S7	562	H	N	VP12	NO	A16S & RRSC & RRSH	CAP16S	TUFAB	NO
O	10O	F	O10N-PM2	332_S8	562	H	N	VP13	NO	A16S & RRSC & RRSH	CAP16S	TUFAB	NO
O	10O	F	O10D-PM	333_S9	562	H	D	VP12	NO	A16S & RRSC & RRSH	CAP16S	TUFAB	NO
O	10O	F	O10BAL-PM1	334_S10	562	H	BAL	VP13	NO	A16S & RRSC & RRSH	CAP16S	TUFAB	NO
O	10O	F	O10BAL-PM2	335_S25	562	H	BAL	VP12	NO	A16S & RRSC & RRSH	CAP16S	TUFAB	NO
P	15P	F	P15N-PM1	351_S22	80	S	N	VP2	NO	A16S	NO	TUFAB	MLS23S
P	15P	F	P15N-PM2	352_S23	80	S	N	VP2	NO	A16S	CAP16S	TUFAB	MLS23S
P	15P	F	P15N-PM3	353_S24	80	S	N	VP2	Strep I	A16S	NO	TUFAB	MLS23S
P	15P	F	P15D-PM1	354_S25	80	S	D	VP2	NO	A16S	CAP16S	TUFAB	MLS23S
P	15P	F	P15D-PM2	355_S26	80	S	D	VP2	NO	A16S	NO	TUFAB	MLS23S
P	15P	F	P15D-PM4	357_S28	80	S	D	VP2	NO	A16S	CAP16S	TUFAB	MLS23S
P	15P	F	P15D-PM5	358_S29	80	S	D	VP2	NO	A16S	CAP16S	TUFAB	MLS23S
P	15P	F	P15BAL-PM1	359_S30	80	S	BAL	VP2	NO	A16S	CAP16S	TUFAB	MLS23S
P	15P	F	P15BAL-PM2	360_S31	80	S	BAL	VP2	NO	A16S	NO	TUFAB	MLS23S
P	15P	F	P15BAL-PM3	361_S32	80	S	BAL	VP2	NO	A16S	NO	TUFAB	MLS23S
P	17P	F	P17N-PM	364_S35	80	S	N	VP2	Strep I	A16S	NO	TUFAB	MLS23S
P	17P	F	P17D-PM	365_S36	80	S	D	VP2	NO	A16S	CAP16S	TUFAB	MLS23S
P	17P	F	P17BAL-PM	366_S37	80	S	BAL	VP2	NO	A16S	CAP16S	TUFAB	MLS23S

## Sheet: Scoary_ST173
	Number_pos_present_in	Number_neg_present_in	Number_pos_not_present_in	Number_neg_not_present_in	Sensitivity	Specificity	Odds_ratio	Naive_p	Bonferroni_p	Benjamini_H_p	Max_Pairwise_comparisons	Max_supporting_pairs	Max_opposing_pairs	Best_pairwise_comp_p	Worst_pairwise_comp_p
group_1372	0	328	37	0	0	0	0	1.4261315542812045e-51	1.7470111539944754e-48	5.063800446360798e-51	1	0	1	1	1
slyD	0	328	37	0	0	0	0	1.4261315542812045e-51	1.7470111539944754e-48	5.063800446360798e-51	1	0	1	1	1
group_1340	0	328	37	0	0	0	0	1.4261315542812045e-51	1.7470111539944754e-48	5.063800446360798e-51	1	0	1	1	1
group_1307	0	328	37	0	0	0	0	1.4261315542812045e-51	1.7470111539944754e-48	5.063800446360798e-51	1	0	1	1	1
group_1298	0	328	37	0	0	0	0	1.4261315542812045e-51	1.7470111539944754e-48	5.063800446360798e-51	1	0	1	1	1
group_1289	0	328	37	0	0	0	0	1.4261315542812045e-51	1.7470111539944754e-48	5.063800446360798e-51	1	0	1	1	1
group_1286	0	328	37	0	0	0	0	1.4261315542812045e-51	1.7470111539944754e-48	5.063800446360798e-51	1	0	1	1	1
group_1281	0	328	37	0	0	0	0	1.4261315542812045e-51	1.7470111539944754e-48	5.063800446360798e-51	1	0	1	1	1
group_1273	0	328	37	0	0	0	0	1.4261315542812045e-51	1.7470111539944754e-48	5.063800446360798e-51	1	0	1	1	1
group_1215	0	328	37	0	0	0	0	1.4261315542812045e-51	1.7470111539944754e-48	5.063800446360798e-51	1	0	1	1	1
ydcH	0	328	37	0	0	0	0	1.4261315542812045e-51	1.7470111539944754e-48	5.063800446360798e-51	1	0	1	1	1
group_1204	0	328	37	0	0	0	0	1.4261315542812045e-51	1.7470111539944754e-48	5.063800446360798e-51	1	0	1	1	1
tadE	0	328	37	0	0	0	0	1.4261315542812045e-51	1.7470111539944754e-48	5.063800446360798e-51	1	0	1	1	1
group_1159	0	328	37	0	0	0	0	1.4261315542812045e-51	1.7470111539944754e-48	5.063800446360798e-51	1	0	1	1	1
ygjV	0	328	37	0	0	0	0	1.4261315542812045e-51	1.7470111539944754e-48	5.063800446360798e-51	1	0	1	1	1
citB	0	328	37	0	0	0	0	1.4261315542812045e-51	1.7470111539944754e-48	5.063800446360798e-51	1	0	1	1	1
yqfB	0	328	37	0	0	0	0	1.4261315542812045e-51	1.7470111539944754e-48	5.063800446360798e-51	1	0	1	1	1
group_1022	0	328	37	0	0	0	0	1.4261315542812045e-51	1.7470111539944754e-48	5.063800446360798e-51	1	0	1	1	1
group_1002	0	328	37	0	0	0	0	1.4261315542812045e-51	1.7470111539944754e-48	5.063800446360798e-51	1	0	1	1	1
group_1001	0	328	37	0	0	0	0	1.4261315542812045e-51	1.7470111539944754e-48	5.063800446360798e-51	1	0	1	1	1
group_984	0	328	37	0	0	0	0	1.4261315542812045e-51	1.7470111539944754e-48	5.063800446360798e-51	1	0	1	1	1
group_972	0	328	37	0	0	0	0	1.4261315542812045e-51	1.7470111539944754e-48	5.063800446360798e-51	1	0	1	1	1
group_967	0	328	37	0	0	0	0	1.4261315542812045e-51	1.7470111539944754e-48	5.063800446360798e-51	1	0	1	1	1
group_966	0	328	37	0	0	0	0	1.4261315542812045e-51	1.7470111539944754e-48	5.063800446360798e-51	1	0	1	1	1
group_945	0	328	37	0	0	0	0	1.4261315542812045e-51	1.7470111539944754e-48	5.063800446360798e-51	1	0	1	1	1
crcB	0	328	37	0	0	0	0	1.4261315542812045e-51	1.7470111539944754e-48	5.063800446360798e-51	1	0	1	1	1
group_920	0	328	37	0	0	0	0	1.4261315542812045e-51	1.7470111539944754e-48	5.063800446360798e-51	1	0	1	1	1
group_874	0	328	37	0	0	0	0	1.4261315542812045e-51	1.7470111539944754e-48	5.063800446360798e-51	1	0	1	1	1
group_871	0	328	37	0	0	0	0	1.4261315542812045e-51	1.7470111539944754e-48	5.063800446360798e-51	1	0	1	1	1
tctB	0	328	37	0	0	0	0	1.4261315542812045e-51	1.7470111539944754e-48	5.063800446360798e-51	1	0	1	1	1
group_859	0	328	37	0	0	0	0	1.4261315542812045e-51	1.7470111539944754e-48	5.063800446360798e-51	1	0	1	1	1
rpiB	0	328	37	0	0	0	0	1.4261315542812045e-51	1.7470111539944754e-48	5.063800446360798e-51	1	0	1	1	1
group_844	0	328	37	0	0	0	0	1.4261315542812045e-51	1.7470111539944754e-48	5.063800446360798e-51	1	0	1	1	1
group_829	0	328	37	0	0	0	0	1.4261315542812045e-51	1.7470111539944754e-48	5.063800446360798e-51	1	0	1	1	1
group_822	0	328	37	0	0	0	0	1.4261315542812045e-51	1.7470111539944754e-48	5.063800446360798e-51	1	0	1	1	1
group_816	0	328	37	0	0	0	0	1.4261315542812045e-51	1.7470111539944754e-48	5.063800446360798e-51	1	0	1	1	1
hutX	0	328	37	0	0	0	0	1.4261315542812045e-51	1.7470111539944754e-48	5.063800446360798e-51	1	0	1	1	1
rcpB	0	328	37	0	0	0	0	1.4261315542812045e-51	1.7470111539944754e-48	5.063800446360798e-51	1	0	1	1	1
group_781	0	328	37	0	0	0	0	1.4261315542812045e-51	1.7470111539944754e-48	5.063800446360798e-51	1	0	1	1	1
group_777	0	328	37	0	0	0	0	1.4261315542812045e-51	1.7470111539944754e-48	5.063800446360798e-51	1	0	1	1	1
dfsB	0	328	37	0	0	0	0	1.4261315542812045e-51	1.7470111539944754e-48	5.063800446360798e-51	1	0	1	1	1
tpd	0	328	37	0	0	0	0	1.4261315542812045e-51	1.7470111539944754e-48	5.063800446360798e-51	1	0	1	1	1
group_765	0	328	37	0	0	0	0	1.4261315542812045e-51	1.7470111539944754e-48	5.063800446360798e-51	1	0	1	1	1
cas6f	0	328	37	0	0	0	0	1.4261315542812045e-51	1.7470111539944754e-48	5.063800446360798e-51	1	0	1	1	1
tadF	0	328	37	0	0	0	0	1.4261315542812045e-51	1.7470111539944754e-48	5.063800446360798e-51	1	0	1	1	1
group_657	0	328	37	0	0	0	0	1.4261315542812045e-51	1.7470111539944754e-48	5.063800446360798e-51	1	0	1	1	1
group_650	0	328	37	0	0	0	0	1.4261315542812045e-51	1.7470111539944754e-48	5.063800446360798e-51	1	0	1	1	1
group_621	0	328	37	0	0	0	0	1.4261315542812045e-51	1.7470111539944754e-48	5.063800446360798e-51	1	0	1	1	1
group_587	0	328	37	0	0	0	0	1.4261315542812045e-51	1.7470111539944754e-48	5.063800446360798e-51	1	0	1	1	1
group_564	0	328	37	0	0	0	0	1.4261315542812045e-51	1.7470111539944754e-48	5.063800446360798e-51	1	0	1	1	1
dhaL	0	328	37	0	0	0	0	1.4261315542812045e-51	1.7470111539944754e-48	5.063800446360798e-51	1	0	1	1	1
group_530	0	328	37	0	0	0	0	1.4261315542812045e-51	1.7470111539944754e-48	5.063800446360798e-51	1	0	1	1	1
group_507	0	328	37	0	0	0	0	1.4261315542812045e-51	1.7470111539944754e-48	5.063800446360798e-51	1	0	1	1	1
ybiP	0	328	37	0	0	0	0	1.4261315542812045e-51	1.7470111539944754e-48	5.063800446360798e-51	1	0	1	1	1
ptsN	0	328	37	0	0	0	0	1.4261315542812045e-51	1.7470111539944754e-48	5.063800446360798e-51	1	0	1	1	1
group_484	0	328	37	0	0	0	0	1.4261315542812045e-51	1.7470111539944754e-48	5.063800446360798e-51	1	0	1	1	1
group_477	0	328	37	0	0	0	0	1.4261315542812045e-51	1.7470111539944754e-48	5.063800446360798e-51	1	0	1	1	1
group_463	0	328	37	0	0	0	0	1.4261315542812045e-51	1.7470111539944754e-48	5.063800446360798e-51	1	0	1	1	1
nanH	0	328	37	0	0	0	0	1.4261315542812045e-51	1.7470111539944754e-48	5.063800446360798e-51	1	0	1	1	1
tadG	0	328	37	0	0	0	0	1.4261315542812045e-51	1.7470111539944754e-48	5.063800446360798e-51	1	0	1	1	1
group_458	0	328	37	0	0	0	0	1.4261315542812045e-51	1.7470111539944754e-48	5.063800446360798e-51	1	0	1	1	1
group_432	0	328	37	0	0	0	0	1.4261315542812045e-51	1.7470111539944754e-48	5.063800446360798e-51	1	0	1	1	1
group_408	0	328	37	0	0	0	0	1.4261315542812045e-51	1.7470111539944754e-48	5.063800446360798e-51	1	0	1	1	1
group_387	0	328	37	0	0	0	0	1.4261315542812045e-51	1.7470111539944754e-48	5.063800446360798e-51	1	0	1	1	1
group_378	0	328	37	0	0	0	0	1.4261315542812045e-51	1.7470111539944754e-48	5.063800446360798e-51	1	0	1	1	1
group_375	0	328	37	0	0	0	0	1.4261315542812045e-51	1.7470111539944754e-48	5.063800446360798e-51	1	0	1	1	1
group_367	0	328	37	0	0	0	0	1.4261315542812045e-51	1.7470111539944754e-48	5.063800446360798e-51	1	0	1	1	1
group_355	0	328	37	0	0	0	0	1.4261315542812045e-51	1.7470111539944754e-48	5.063800446360798e-51	1	0	1	1	1
group_354	0	328	37	0	0	0	0	1.4261315542812045e-51	1.7470111539944754e-48	5.063800446360798e-51	1	0	1	1	1
csy3	0	328	37	0	0	0	0	1.4261315542812045e-51	1.7470111539944754e-48	5.063800446360798e-51	1	0	1	1	1
group_340	0	328	37	0	0	0	0	1.4261315542812045e-51	1.7470111539944754e-48	5.063800446360798e-51	1	0	1	1	1
modB	0	328	37	0	0	0	0	1.4261315542812045e-51	1.7470111539944754e-48	5.063800446360798e-51	1	0	1	1	1
group_336	0	328	37	0	0	0	0	1.4261315542812045e-51	1.7470111539944754e-48	5.063800446360798e-51	1	0	1	1	1
group_328	0	328	37	0	0	0	0	1.4261315542812045e-51	1.7470111539944754e-48	5.063800446360798e-51	1	0	1	1	1
group_309	0	328	37	0	0	0	0	1.4261315542812045e-51	1.7470111539944754e-48	5.063800446360798e-51	1	0	1	1	1
group_308	0	328	37	0	0	0	0	1.4261315542812045e-51	1.7470111539944754e-48	5.063800446360798e-51	1	0	1	1	1
hpaG	0	328	37	0	0	0	0	1.4261315542812045e-51	1.7470111539944754e-48	5.063800446360798e-51	1	0	1	1	1
group_300	0	328	37	0	0	0	0	1.4261315542812045e-51	1.7470111539944754e-48	5.063800446360798e-51	1	0	1	1	1
idnO	0	328	37	0	0	0	0	1.4261315542812045e-51	1.7470111539944754e-48	5.063800446360798e-51	1	0	1	1	1
tadD	0	328	37	0	0	0	0	1.4261315542812045e-51	1.7470111539944754e-48	5.063800446360798e-51	1	0	1	1	1
csy1	0	328	37	0	0	0	0	1.4261315542812045e-51	1.7470111539944754e-48	5.063800446360798e-51	1	0	1	1	1
glpF	0	328	37	0	0	0	0	1.4261315542812045e-51	1.7470111539944754e-48	5.063800446360798e-51	1	0	1	1	1
group_277	0	328	37	0	0	0	0	1.4261315542812045e-51	1.7470111539944754e-48	5.063800446360798e-51	1	0	1	1	1
hpaA~~~araC	0	328	37	0	0	0	0	1.4261315542812045e-51	1.7470111539944754e-48	5.063800446360798e-51	1	0	1	1	1
group_267	0	328	37	0	0	0	0	1.4261315542812045e-51	1.7470111539944754e-48	5.063800446360798e-51	1	0	1	1	1
group_266	0	328	37	0	0	0	0	1.4261315542812045e-51	1.7470111539944754e-48	5.063800446360798e-51	1	0	1	1	1
group_261	0	328	37	0	0	0	0	1.4261315542812045e-51	1.7470111539944754e-48	5.063800446360798e-51	1	0	1	1	1
group_254	0	328	37	0	0	0	0	1.4261315542812045e-51	1.7470111539944754e-48	5.063800446360798e-51	1	0	1	1	1
yfmG	0	328	37	0	0	0	0	1.4261315542812045e-51	1.7470111539944754e-48	5.063800446360798e-51	1	0	1	1	1
group_240	0	328	37	0	0	0	0	1.4261315542812045e-51	1.7470111539944754e-48	5.063800446360798e-51	1	0	1	1	1
modD	0	328	37	0	0	0	0	1.4261315542812045e-51	1.7470111539944754e-48	5.063800446360798e-51	1	0	1	1	1
tadC	0	328	37	0	0	0	0	1.4261315542812045e-51	1.7470111539944754e-48	5.063800446360798e-51	1	0	1	1	1
srfB	0	328	37	0	0	0	0	1.4261315542812045e-51	1.7470111539944754e-48	5.063800446360798e-51	1	0	1	1	1
ycjR	0	328	37	0	0	0	0	1.4261315542812045e-51	1.7470111539944754e-48	5.063800446360798e-51	1	0	1	1	1
group_219	0	328	37	0	0	0	0	1.4261315542812045e-51	1.7470111539944754e-48	5.063800446360798e-51	1	0	1	1	1
tadB	0	328	37	0	0	0	0	1.4261315542812045e-51	1.7470111539944754e-48	5.063800446360798e-51	1	0	1	1	1
hutZ	0	328	37	0	0	0	0	1.4261315542812045e-51	1.7470111539944754e-48	5.063800446360798e-51	1	0	1	1	1
deoR	0	328	37	0	0	0	0	1.4261315542812045e-51	1.7470111539944754e-48	5.063800446360798e-51	1	0	1	1	1
tctC	0	328	37	0	0	0	0	1.4261315542812045e-51	1.7470111539944754e-48	5.063800446360798e-51	1	0	1	1	1
group_151	0	328	37	0	0	0	0	1.4261315542812045e-51	1.7470111539944754e-48	5.063800446360798e-51	1	0	1	1	1
group_147	0	328	37	0	0	0	0	1.4261315542812045e-51	1.7470111539944754e-48	5.063800446360798e-51	1	0	1	1	1
cas1f	0	328	37	0	0	0	0	1.4261315542812045e-51	1.7470111539944754e-48	5.063800446360798e-51	1	0	1	1	1
csy2	0	328	37	0	0	0	0	1.4261315542812045e-51	1.7470111539944754e-48	5.063800446360798e-51	1	0	1	1	1
group_142	0	328	37	0	0	0	0	1.4261315542812045e-51	1.7470111539944754e-48	5.063800446360798e-51	1	0	1	1	1
group_140	0	328	37	0	0	0	0	1.4261315542812045e-51	1.7470111539944754e-48	5.063800446360798e-51	1	0	1	1	1
gntR	0	328	37	0	0	0	0	1.4261315542812045e-51	1.7470111539944754e-48	5.063800446360798e-51	1	0	1	1	1
dhaK2	0	328	37	0	0	0	0	1.4261315542812045e-51	1.7470111539944754e-48	5.063800446360798e-51	1	0	1	1	1
group_131	0	328	37	0	0	0	0	1.4261315542812045e-51	1.7470111539944754e-48	5.063800446360798e-51	1	0	1	1	1
pdxA	0	328	37	0	0	0	0	1.4261315542812045e-51	1.7470111539944754e-48	5.063800446360798e-51	1	0	1	1	1
idnD	0	328	37	0	0	0	0	1.4261315542812045e-51	1.7470111539944754e-48	5.063800446360798e-51	1	0	1	1	1
imp	0	328	37	0	0	0	0	1.4261315542812045e-51	1.7470111539944754e-48	5.063800446360798e-51	1	0	1	1	1
dctP	0	328	37	0	0	0	0	1.4261315542812045e-51	1.7470111539944754e-48	5.063800446360798e-51	1	0	1	1	1
group_127	0	328	37	0	0	0	0	1.4261315542812045e-51	1.7470111539944754e-48	5.063800446360798e-51	1	0	1	1	1
tpiA	0	328	37	0	0	0	0	1.4261315542812045e-51	1.7470111539944754e-48	5.063800446360798e-51	1	0	1	1	1
group_114	0	328	37	0	0	0	0	1.4261315542812045e-51	1.7470111539944754e-48	5.063800446360798e-51	1	0	1	1	1
malK	0	328	37	0	0	0	0	1.4261315542812045e-51	1.7470111539944754e-48	5.063800446360798e-51	1	0	1	1	1
glpQ	0	328	37	0	0	0	0	1.4261315542812045e-51	1.7470111539944754e-48	5.063800446360798e-51	1	0	1	1	1
group_106	0	328	37	0	0	0	0	1.4261315542812045e-51	1.7470111539944754e-48	5.063800446360798e-51	1	0	1	1	1
group_98	0	328	37	0	0	0	0	1.4261315542812045e-51	1.7470111539944754e-48	5.063800446360798e-51	1	0	1	1	1
group_96	0	328	37	0	0	0	0	1.4261315542812045e-51	1.7470111539944754e-48	5.063800446360798e-51	1	0	1	1	1
cpaE	0	328	37	0	0	0	0	1.4261315542812045e-51	1.7470111539944754e-48	5.063800446360798e-51	1	0	1	1	1
afuA	0	328	37	0	0	0	0	1.4261315542812045e-51	1.7470111539944754e-48	5.063800446360798e-51	1	0	1	1	1
uxuA	0	328	37	0	0	0	0	1.4261315542812045e-51	1.7470111539944754e-48	5.063800446360798e-51	1	0	1	1	1
lolC	0	328	37	0	0	0	0	1.4261315542812045e-51	1.7470111539944754e-48	5.063800446360798e-51	1	0	1	1	1
rfbX	0	328	37	0	0	0	0	1.4261315542812045e-51	1.7470111539944754e-48	5.063800446360798e-51	1	0	1	1	1
group_74	0	328	37	0	0	0	0	1.4261315542812045e-51	1.7470111539944754e-48	5.063800446360798e-51	1	0	1	1	1
group_70	0	328	37	0	0	0	0	1.4261315542812045e-51	1.7470111539944754e-48	5.063800446360798e-51	1	0	1	1	1
glpC	0	328	37	0	0	0	0	1.4261315542812045e-51	1.7470111539944754e-48	5.063800446360798e-51	1	0	1	1	1
cpaF	0	328	37	0	0	0	0	1.4261315542812045e-51	1.7470111539944754e-48	5.063800446360798e-51	1	0	1	1	1
glpB	0	328	37	0	0	0	0	1.4261315542812045e-51	1.7470111539944754e-48	5.063800446360798e-51	1	0	1	1	1
uhpC	0	328	37	0	0	0	0	1.4261315542812045e-51	1.7470111539944754e-48	5.063800446360798e-51	1	0	1	1	1
dctQ	0	328	37	0	0	0	0	1.4261315542812045e-51	1.7470111539944754e-48	5.063800446360798e-51	1	0	1	1	1
hipA	0	328	37	0	0	0	0	1.4261315542812045e-51	1.7470111539944754e-48	5.063800446360798e-51	1	0	1	1	1
salY	0	328	37	0	0	0	0	1.4261315542812045e-51	1.7470111539944754e-48	5.063800446360798e-51	1	0	1	1	1
group_58	0	328	37	0	0	0	0	1.4261315542812045e-51	1.7470111539944754e-48	5.063800446360798e-51	1	0	1	1	1
uhpT	0	328	37	0	0	0	0	1.4261315542812045e-51	1.7470111539944754e-48	5.063800446360798e-51	1	0	1	1	1
pulE	0	328	37	0	0	0	0	1.4261315542812045e-51	1.7470111539944754e-48	5.063800446360798e-51	1	0	1	1	1
group_49	0	328	37	0	0	0	0	1.4261315542812045e-51	1.7470111539944754e-48	5.063800446360798e-51	1	0	1	1	1
cpaC	0	328	37	0	0	0	0	1.4261315542812045e-51	1.7470111539944754e-48	5.063800446360798e-51	1	0	1	1	1
glpT	0	328	37	0	0	0	0	1.4261315542812045e-51	1.7470111539944754e-48	5.063800446360798e-51	1	0	1	1	1
hpaE	0	328	37	0	0	0	0	1.4261315542812045e-51	1.7470111539944754e-48	5.063800446360798e-51	1	0	1	1	1
group_41	0	328	37	0	0	0	0	1.4261315542812045e-51	1.7470111539944754e-48	5.063800446360798e-51	1	0	1	1	1
tctA	0	328	37	0	0	0	0	1.4261315542812045e-51	1.7470111539944754e-48	5.063800446360798e-51	1	0	1	1	1
glpK	0	328	37	0	0	0	0	1.4261315542812045e-51	1.7470111539944754e-48	5.063800446360798e-51	1	0	1	1	1
uhpB	0	328	37	0	0	0	0	1.4261315542812045e-51	1.7470111539944754e-48	5.063800446360798e-51	1	0	1	1	1
fhaC	0	328	37	0	0	0	0	1.4261315542812045e-51	1.7470111539944754e-48	5.063800446360798e-51	1	0	1	1	1
group_32	0	328	37	0	0	0	0	1.4261315542812045e-51	1.7470111539944754e-48	5.063800446360798e-51	1	0	1	1	1
glpA	0	328	37	0	0	0	0	1.4261315542812045e-51	1.7470111539944754e-48	5.063800446360798e-51	1	0	1	1	1
group_29	0	328	37	0	0	0	0	1.4261315542812045e-51	1.7470111539944754e-48	5.063800446360798e-51	1	0	1	1	1
group_25	0	328	37	0	0	0	0	1.4261315542812045e-51	1.7470111539944754e-48	5.063800446360798e-51	1	0	1	1	1
sgaB	0	328	37	0	0	0	0	1.4261315542812045e-51	1.7470111539944754e-48	5.063800446360798e-51	1	0	1	1	1
mtlA	0	328	37	0	0	0	0	1.4261315542812045e-51	1.7470111539944754e-48	5.063800446360798e-51	1	0	1	1	1
fTR1	0	328	37	0	0	0	0	1.4261315542812045e-51	1.7470111539944754e-48	5.063800446360798e-51	1	0	1	1	1
torA	0	328	37	0	0	0	0	1.4261315542812045e-51	1.7470111539944754e-48	5.063800446360798e-51	1	0	1	1	1
srfC	0	328	37	0	0	0	0	1.4261315542812045e-51	1.7470111539944754e-48	5.063800446360798e-51	1	0	1	1	1
group_3	0	328	37	0	0	0	0	1.4261315542812045e-51	1.7470111539944754e-48	5.063800446360798e-51	1	0	1	1	1
group_1	0	328	37	0	0	0	0	1.4261315542812045e-51	1.7470111539944754e-48	5.063800446360798e-51	1	0	1	1	1
group_0	0	328	37	0	0	0	0	1.4261315542812045e-51	1.7470111539944754e-48	5.063800446360798e-51	1	0	1	1	1
group_1354	37	0	0	328	100	100	inf	1.4261315542812045e-51	1.7470111539944754e-48	5.063800446360798e-51	1	1	0	1	1
group_1353	37	0	0	328	100	100	inf	1.4261315542812045e-51	1.7470111539944754e-48	5.063800446360798e-51	1	1	0	1	1
group_1319	37	0	0	328	100	100	inf	1.4261315542812045e-51	1.7470111539944754e-48	5.063800446360798e-51	1	1	0	1	1
group_1304	37	0	0	328	100	100	inf	1.4261315542812045e-51	1.7470111539944754e-48	5.063800446360798e-51	1	1	0	1	1
group_1300	37	0	0	328	100	100	inf	1.4261315542812045e-51	1.7470111539944754e-48	5.063800446360798e-51	1	1	0	1	1
group_1293	37	0	0	328	100	100	inf	1.4261315542812045e-51	1.7470111539944754e-48	5.063800446360798e-51	1	1	0	1	1
fucA	37	0	0	328	100	100	inf	1.4261315542812045e-51	1.7470111539944754e-48	5.063800446360798e-51	1	1	0	1	1
group_1282	37	0	0	328	100	100	inf	1.4261315542812045e-51	1.7470111539944754e-48	5.063800446360798e-51	1	1	0	1	1
group_1279	37	0	0	328	100	100	inf	1.4261315542812045e-51	1.7470111539944754e-48	5.063800446360798e-51	1	1	0	1	1
group_1278	37	0	0	328	100	100	inf	1.4261315542812045e-51	1.7470111539944754e-48	5.063800446360798e-51	1	1	0	1	1
group_1276	37	0	0	328	100	100	inf	1.4261315542812045e-51	1.7470111539944754e-48	5.063800446360798e-51	1	1	0	1	1
group_1271	37	0	0	328	100	100	inf	1.4261315542812045e-51	1.7470111539944754e-48	5.063800446360798e-51	1	1	0	1	1
group_1269	37	0	0	328	100	100	inf	1.4261315542812045e-51	1.7470111539944754e-48	5.063800446360798e-51	1	1	0	1	1
group_1268	37	0	0	328	100	100	inf	1.4261315542812045e-51	1.7470111539944754e-48	5.063800446360798e-51	1	1	0	1	1
group_1259	37	0	0	328	100	100	inf	1.4261315542812045e-51	1.7470111539944754e-48	5.063800446360798e-51	1	1	0	1	1
group_1249	37	0	0	328	100	100	inf	1.4261315542812045e-51	1.7470111539944754e-48	5.063800446360798e-51	1	1	0	1	1
hicA	37	0	0	328	100	100	inf	1.4261315542812045e-51	1.7470111539944754e-48	5.063800446360798e-51	1	1	0	1	1
group_1243	37	0	0	328	100	100	inf	1.4261315542812045e-51	1.7470111539944754e-48	5.063800446360798e-51	1	1	0	1	1
group_1241	37	0	0	328	100	100	inf	1.4261315542812045e-51	1.7470111539944754e-48	5.063800446360798e-51	1	1	0	1	1
group_1237	37	0	0	328	100	100	inf	1.4261315542812045e-51	1.7470111539944754e-48	5.063800446360798e-51	1	1	0	1	1
group_1235	37	0	0	328	100	100	inf	1.4261315542812045e-51	1.7470111539944754e-48	5.063800446360798e-51	1	1	0	1	1
group_1221	37	0	0	328	100	100	inf	1.4261315542812045e-51	1.7470111539944754e-48	5.063800446360798e-51	1	1	0	1	1
group_1219	37	0	0	328	100	100	inf	1.4261315542812045e-51	1.7470111539944754e-48	5.063800446360798e-51	1	1	0	1	1
group_1218	37	0	0	328	100	100	inf	1.4261315542812045e-51	1.7470111539944754e-48	5.063800446360798e-51	1	1	0	1	1
group_1213	37	0	0	328	100	100	inf	1.4261315542812045e-51	1.7470111539944754e-48	5.063800446360798e-51	1	1	0	1	1
group_1211	37	0	0	328	100	100	inf	1.4261315542812045e-51	1.7470111539944754e-48	5.063800446360798e-51	1	1	0	1	1
group_1201	37	0	0	328	100	100	inf	1.4261315542812045e-51	1.7470111539944754e-48	5.063800446360798e-51	1	1	0	1	1
group_1184	37	0	0	328	100	100	inf	1.4261315542812045e-51	1.7470111539944754e-48	5.063800446360798e-51	1	1	0	1	1
group_1179	37	0	0	328	100	100	inf	1.4261315542812045e-51	1.7470111539944754e-48	5.063800446360798e-51	1	1	0	1	1
group_1177	37	0	0	328	100	100	inf	1.4261315542812045e-51	1.7470111539944754e-48	5.063800446360798e-51	1	1	0	1	1
group_1176	37	0	0	328	100	100	inf	1.4261315542812045e-51	1.7470111539944754e-48	5.063800446360798e-51	1	1	0	1	1
group_1171	37	0	0	328	100	100	inf	1.4261315542812045e-51	1.7470111539944754e-48	5.063800446360798e-51	1	1	0	1	1
group_1170	37	0	0	328	100	100	inf	1.4261315542812045e-51	1.7470111539944754e-48	5.063800446360798e-51	1	1	0	1	1
group_1167	37	0	0	328	100	100	inf	1.4261315542812045e-51	1.7470111539944754e-48	5.063800446360798e-51	1	1	0	1	1
group_1155	37	0	0	328	100	100	inf	1.4261315542812045e-51	1.7470111539944754e-48	5.063800446360798e-51	1	1	0	1	1
group_1150	37	0	0	328	100	100	inf	1.4261315542812045e-51	1.7470111539944754e-48	5.063800446360798e-51	1	1	0	1	1
group_1147	37	0	0	328	100	100	inf	1.4261315542812045e-51	1.7470111539944754e-48	5.063800446360798e-51	1	1	0	1	1
group_1146	37	0	0	328	100	100	inf	1.4261315542812045e-51	1.7470111539944754e-48	5.063800446360798e-51	1	1	0	1	1
group_1144	37	0	0	328	100	100	inf	1.4261315542812045e-51	1.7470111539944754e-48	5.063800446360798e-51	1	1	0	1	1
group_1141	37	0	0	328	100	100	inf	1.4261315542812045e-51	1.7470111539944754e-48	5.063800446360798e-51	1	1	0	1	1
group_1129	37	0	0	328	100	100	inf	1.4261315542812045e-51	1.7470111539944754e-48	5.063800446360798e-51	1	1	0	1	1
group_1126	37	0	0	328	100	100	inf	1.4261315542812045e-51	1.7470111539944754e-48	5.063800446360798e-51	1	1	0	1	1
group_1121	37	0	0	328	100	100	inf	1.4261315542812045e-51	1.7470111539944754e-48	5.063800446360798e-51	1	1	0	1	1
group_1115	37	0	0	328	100	100	inf	1.4261315542812045e-51	1.7470111539944754e-48	5.063800446360798e-51	1	1	0	1	1
sfsB	37	0	0	328	100	100	inf	1.4261315542812045e-51	1.7470111539944754e-48	5.063800446360798e-51	1	1	0	1	1
group_1110	37	0	0	328	100	100	inf	1.4261315542812045e-51	1.7470111539944754e-48	5.063800446360798e-51	1	1	0	1	1
group_1109	37	0	0	328	100	100	inf	1.4261315542812045e-51	1.7470111539944754e-48	5.063800446360798e-51	1	1	0	1	1
group_1107	37	0	0	328	100	100	inf	1.4261315542812045e-51	1.7470111539944754e-48	5.063800446360798e-51	1	1	0	1	1
group_1101	37	0	0	328	100	100	inf	1.4261315542812045e-51	1.7470111539944754e-48	5.063800446360798e-51	1	1	0	1	1
tnpA	37	0	0	328	100	100	inf	1.4261315542812045e-51	1.7470111539944754e-48	5.063800446360798e-51	1	1	0	1	1
group_1084	37	0	0	328	100	100	inf	1.4261315542812045e-51	1.7470111539944754e-48	5.063800446360798e-51	1	1	0	1	1
group_1072	37	0	0	328	100	100	inf	1.4261315542812045e-51	1.7470111539944754e-48	5.063800446360798e-51	1	1	0	1	1
cas2	37	0	0	328	100	100	inf	1.4261315542812045e-51	1.7470111539944754e-48	5.063800446360798e-51	1	1	0	1	1
group_1064	37	0	0	328	100	100	inf	1.4261315542812045e-51	1.7470111539944754e-48	5.063800446360798e-51	1	1	0	1	1
arsR	37	0	0	328	100	100	inf	1.4261315542812045e-51	1.7470111539944754e-48	5.063800446360798e-51	1	1	0	1	1
group_1059	37	0	0	328	100	100	inf	1.4261315542812045e-51	1.7470111539944754e-48	5.063800446360798e-51	1	1	0	1	1
group_1054	37	0	0	328	100	100	inf	1.4261315542812045e-51	1.7470111539944754e-48	5.063800446360798e-51	1	1	0	1	1
group_1053	37	0	0	328	100	100	inf	1.4261315542812045e-51	1.7470111539944754e-48	5.063800446360798e-51	1	1	0	1	1
group_1038	37	0	0	328	100	100	inf	1.4261315542812045e-51	1.7470111539944754e-48	5.063800446360798e-51	1	1	0	1	1
group_1034	37	0	0	328	100	100	inf	1.4261315542812045e-51	1.7470111539944754e-48	5.063800446360798e-51	1	1	0	1	1
group_1033	37	0	0	328	100	100	inf	1.4261315542812045e-51	1.7470111539944754e-48	5.063800446360798e-51	1	1	0	1	1
group_1032	37	0	0	328	100	100	inf	1.4261315542812045e-51	1.7470111539944754e-48	5.063800446360798e-51	1	1	0	1	1
higA	37	0	0	328	100	100	inf	1.4261315542812045e-51	1.7470111539944754e-48	5.063800446360798e-51	1	1	0	1	1
azlD	37	0	0	328	100	100	inf	1.4261315542812045e-51	1.7470111539944754e-48	5.063800446360798e-51	1	1	0	1	1
group_1016	37	0	0	328	100	100	inf	1.4261315542812045e-51	1.7470111539944754e-48	5.063800446360798e-51	1	1	0	1	1
group_1008	37	0	0	328	100	100	inf	1.4261315542812045e-51	1.7470111539944754e-48	5.063800446360798e-51	1	1	0	1	1
group_1007	37	0	0	328	100	100	inf	1.4261315542812045e-51	1.7470111539944754e-48	5.063800446360798e-51	1	1	0	1	1
group_1004	37	0	0	328	100	100	inf	1.4261315542812045e-51	1.7470111539944754e-48	5.063800446360798e-51	1	1	0	1	1
group_993	37	0	0	328	100	100	inf	1.4261315542812045e-51	1.7470111539944754e-48	5.063800446360798e-51	1	1	0	1	1
group_983	37	0	0	328	100	100	inf	1.4261315542812045e-51	1.7470111539944754e-48	5.063800446360798e-51	1	1	0	1	1
group_982	37	0	0	328	100	100	inf	1.4261315542812045e-51	1.7470111539944754e-48	5.063800446360798e-51	1	1	0	1	1
group_974	37	0	0	328	100	100	inf	1.4261315542812045e-51	1.7470111539944754e-48	5.063800446360798e-51	1	1	0	1	1
group_957	37	0	0	328	100	100	inf	1.4261315542812045e-51	1.7470111539944754e-48	5.063800446360798e-51	1	1	0	1	1
group_955	37	0	0	328	100	100	inf	1.4261315542812045e-51	1.7470111539944754e-48	5.063800446360798e-51	1	1	0	1	1
group_947	37	0	0	328	100	100	inf	1.4261315542812045e-51	1.7470111539944754e-48	5.063800446360798e-51	1	1	0	1	1
group_942	37	0	0	328	100	100	inf	1.4261315542812045e-51	1.7470111539944754e-48	5.063800446360798e-51	1	1	0	1	1
group_930	37	0	0	328	100	100	inf	1.4261315542812045e-51	1.7470111539944754e-48	5.063800446360798e-51	1	1	0	1	1
group_924	37	0	0	328	100	100	inf	1.4261315542812045e-51	1.7470111539944754e-48	5.063800446360798e-51	1	1	0	1	1
group_918	37	0	0	328	100	100	inf	1.4261315542812045e-51	1.7470111539944754e-48	5.063800446360798e-51	1	1	0	1	1
group_916	37	0	0	328	100	100	inf	1.4261315542812045e-51	1.7470111539944754e-48	5.063800446360798e-51	1	1	0	1	1
group_915	37	0	0	328	100	100	inf	1.4261315542812045e-51	1.7470111539944754e-48	5.063800446360798e-51	1	1	0	1	1
group_912	37	0	0	328	100	100	inf	1.4261315542812045e-51	1.7470111539944754e-48	5.063800446360798e-51	1	1	0	1	1
group_909	37	0	0	328	100	100	inf	1.4261315542812045e-51	1.7470111539944754e-48	5.063800446360798e-51	1	1	0	1	1
group_907	37	0	0	328	100	100	inf	1.4261315542812045e-51	1.7470111539944754e-48	5.063800446360798e-51	1	1	0	1	1
group_901	37	0	0	328	100	100	inf	1.4261315542812045e-51	1.7470111539944754e-48	5.063800446360798e-51	1	1	0	1	1
group_898	37	0	0	328	100	100	inf	1.4261315542812045e-51	1.7470111539944754e-48	5.063800446360798e-51	1	1	0	1	1
group_895	37	0	0	328	100	100	inf	1.4261315542812045e-51	1.7470111539944754e-48	5.063800446360798e-51	1	1	0	1	1
group_892	37	0	0	328	100	100	inf	1.4261315542812045e-51	1.7470111539944754e-48	5.063800446360798e-51	1	1	0	1	1
fucU	37	0	0	328	100	100	inf	1.4261315542812045e-51	1.7470111539944754e-48	5.063800446360798e-51	1	1	0	1	1
group_881	37	0	0	328	100	100	inf	1.4261315542812045e-51	1.7470111539944754e-48	5.063800446360798e-51	1	1	0	1	1
group_875	37	0	0	328	100	100	inf	1.4261315542812045e-51	1.7470111539944754e-48	5.063800446360798e-51	1	1	0	1	1
group_870	37	0	0	328	100	100	inf	1.4261315542812045e-51	1.7470111539944754e-48	5.063800446360798e-51	1	1	0	1	1
group_857	37	0	0	328	100	100	inf	1.4261315542812045e-51	1.7470111539944754e-48	5.063800446360798e-51	1	1	0	1	1
group_848	37	0	0	328	100	100	inf	1.4261315542812045e-51	1.7470111539944754e-48	5.063800446360798e-51	1	1	0	1	1
group_842	37	0	0	328	100	100	inf	1.4261315542812045e-51	1.7470111539944754e-48	5.063800446360798e-51	1	1	0	1	1
group_839	37	0	0	328	100	100	inf	1.4261315542812045e-51	1.7470111539944754e-48	5.063800446360798e-51	1	1	0	1	1
group_837	37	0	0	328	100	100	inf	1.4261315542812045e-51	1.7470111539944754e-48	5.063800446360798e-51	1	1	0	1	1
group_832	37	0	0	328	100	100	inf	1.4261315542812045e-51	1.7470111539944754e-48	5.063800446360798e-51	1	1	0	1	1
group_831	37	0	0	328	100	100	inf	1.4261315542812045e-51	1.7470111539944754e-48	5.063800446360798e-51	1	1	0	1	1
group_815	37	0	0	328	100	100	inf	1.4261315542812045e-51	1.7470111539944754e-48	5.063800446360798e-51	1	1	0	1	1
group_805	37	0	0	328	100	100	inf	1.4261315542812045e-51	1.7470111539944754e-48	5.063800446360798e-51	1	1	0	1	1
group_803	37	0	0	328	100	100	inf	1.4261315542812045e-51	1.7470111539944754e-48	5.063800446360798e-51	1	1	0	1	1
rumA	37	0	0	328	100	100	inf	1.4261315542812045e-51	1.7470111539944754e-48	5.063800446360798e-51	1	1	0	1	1
group_796	37	0	0	328	100	100	inf	1.4261315542812045e-51	1.7470111539944754e-48	5.063800446360798e-51	1	1	0	1	1
group_794	37	0	0	328	100	100	inf	1.4261315542812045e-51	1.7470111539944754e-48	5.063800446360798e-51	1	1	0	1	1
group_793	37	0	0	328	100	100	inf	1.4261315542812045e-51	1.7470111539944754e-48	5.063800446360798e-51	1	1	0	1	1
group_782	37	0	0	328	100	100	inf	1.4261315542812045e-51	1.7470111539944754e-48	5.063800446360798e-51	1	1	0	1	1
group_775	37	0	0	328	100	100	inf	1.4261315542812045e-51	1.7470111539944754e-48	5.063800446360798e-51	1	1	0	1	1
group_770	37	0	0	328	100	100	inf	1.4261315542812045e-51	1.7470111539944754e-48	5.063800446360798e-51	1	1	0	1	1
group_767	37	0	0	328	100	100	inf	1.4261315542812045e-51	1.7470111539944754e-48	5.063800446360798e-51	1	1	0	1	1
group_761	37	0	0	328	100	100	inf	1.4261315542812045e-51	1.7470111539944754e-48	5.063800446360798e-51	1	1	0	1	1
group_758	37	0	0	328	100	100	inf	1.4261315542812045e-51	1.7470111539944754e-48	5.063800446360798e-51	1	1	0	1	1
group_756	37	0	0	328	100	100	inf	1.4261315542812045e-51	1.7470111539944754e-48	5.063800446360798e-51	1	1	0	1	1
group_754	37	0	0	328	100	100	inf	1.4261315542812045e-51	1.7470111539944754e-48	5.063800446360798e-51	1	1	0	1	1
group_711	37	0	0	328	100	100	inf	1.4261315542812045e-51	1.7470111539944754e-48	5.063800446360798e-51	1	1	0	1	1
rhuM	37	0	0	328	100	100	inf	1.4261315542812045e-51	1.7470111539944754e-48	5.063800446360798e-51	1	1	0	1	1
group_661	37	0	0	328	100	100	inf	1.4261315542812045e-51	1.7470111539944754e-48	5.063800446360798e-51	1	1	0	1	1
group_655	37	0	0	328	100	100	inf	1.4261315542812045e-51	1.7470111539944754e-48	5.063800446360798e-51	1	1	0	1	1
group_649	37	0	0	328	100	100	inf	1.4261315542812045e-51	1.7470111539944754e-48	5.063800446360798e-51	1	1	0	1	1
group_622	37	0	0	328	100	100	inf	1.4261315542812045e-51	1.7470111539944754e-48	5.063800446360798e-51	1	1	0	1	1
group_565	37	0	0	328	100	100	inf	1.4261315542812045e-51	1.7470111539944754e-48	5.063800446360798e-51	1	1	0	1	1
group_554	37	0	0	328	100	100	inf	1.4261315542812045e-51	1.7470111539944754e-48	5.063800446360798e-51	1	1	0	1	1
group_542	37	0	0	328	100	100	inf	1.4261315542812045e-51	1.7470111539944754e-48	5.063800446360798e-51	1	1	0	1	1
group_537	37	0	0	328	100	100	inf	1.4261315542812045e-51	1.7470111539944754e-48	5.063800446360798e-51	1	1	0	1	1
group_519	37	0	0	328	100	100	inf	1.4261315542812045e-51	1.7470111539944754e-48	5.063800446360798e-51	1	1	0	1	1
group_485	37	0	0	328	100	100	inf	1.4261315542812045e-51	1.7470111539944754e-48	5.063800446360798e-51	1	1	0	1	1
group_483	37	0	0	328	100	100	inf	1.4261315542812045e-51	1.7470111539944754e-48	5.063800446360798e-51	1	1	0	1	1
group_475	37	0	0	328	100	100	inf	1.4261315542812045e-51	1.7470111539944754e-48	5.063800446360798e-51	1	1	0	1	1
group_473	37	0	0	328	100	100	inf	1.4261315542812045e-51	1.7470111539944754e-48	5.063800446360798e-51	1	1	0	1	1
group_445	37	0	0	328	100	100	inf	1.4261315542812045e-51	1.7470111539944754e-48	5.063800446360798e-51	1	1	0	1	1
group_443	37	0	0	328	100	100	inf	1.4261315542812045e-51	1.7470111539944754e-48	5.063800446360798e-51	1	1	0	1	1
group_437	37	0	0	328	100	100	inf	1.4261315542812045e-51	1.7470111539944754e-48	5.063800446360798e-51	1	1	0	1	1
group_436	37	0	0	328	100	100	inf	1.4261315542812045e-51	1.7470111539944754e-48	5.063800446360798e-51	1	1	0	1	1
group_433	37	0	0	328	100	100	inf	1.4261315542812045e-51	1.7470111539944754e-48	5.063800446360798e-51	1	1	0	1	1
group_410	37	0	0	328	100	100	inf	1.4261315542812045e-51	1.7470111539944754e-48	5.063800446360798e-51	1	1	0	1	1
group_406	37	0	0	328	100	100	inf	1.4261315542812045e-51	1.7470111539944754e-48	5.063800446360798e-51	1	1	0	1	1
group_397	37	0	0	328	100	100	inf	1.4261315542812045e-51	1.7470111539944754e-48	5.063800446360798e-51	1	1	0	1	1
group_394	37	0	0	328	100	100	inf	1.4261315542812045e-51	1.7470111539944754e-48	5.063800446360798e-51	1	1	0	1	1
group_386	37	0	0	328	100	100	inf	1.4261315542812045e-51	1.7470111539944754e-48	5.063800446360798e-51	1	1	0	1	1
group_384	37	0	0	328	100	100	inf	1.4261315542812045e-51	1.7470111539944754e-48	5.063800446360798e-51	1	1	0	1	1
group_364	37	0	0	328	100	100	inf	1.4261315542812045e-51	1.7470111539944754e-48	5.063800446360798e-51	1	1	0	1	1
group_360	37	0	0	328	100	100	inf	1.4261315542812045e-51	1.7470111539944754e-48	5.063800446360798e-51	1	1	0	1	1
azlC	37	0	0	328	100	100	inf	1.4261315542812045e-51	1.7470111539944754e-48	5.063800446360798e-51	1	1	0	1	1
group_352	37	0	0	328	100	100	inf	1.4261315542812045e-51	1.7470111539944754e-48	5.063800446360798e-51	1	1	0	1	1
group_330	37	0	0	328	100	100	inf	1.4261315542812045e-51	1.7470111539944754e-48	5.063800446360798e-51	1	1	0	1	1
group_317	37	0	0	328	100	100	inf	1.4261315542812045e-51	1.7470111539944754e-48	5.063800446360798e-51	1	1	0	1	1
group_307	37	0	0	328	100	100	inf	1.4261315542812045e-51	1.7470111539944754e-48	5.063800446360798e-51	1	1	0	1	1
group_299	37	0	0	328	100	100	inf	1.4261315542812045e-51	1.7470111539944754e-48	5.063800446360798e-51	1	1	0	1	1
group_295	37	0	0	328	100	100	inf	1.4261315542812045e-51	1.7470111539944754e-48	5.063800446360798e-51	1	1	0	1	1
group_290	37	0	0	328	100	100	inf	1.4261315542812045e-51	1.7470111539944754e-48	5.063800446360798e-51	1	1	0	1	1
group_272	37	0	0	328	100	100	inf	1.4261315542812045e-51	1.7470111539944754e-48	5.063800446360798e-51	1	1	0	1	1
group_269	37	0	0	328	100	100	inf	1.4261315542812045e-51	1.7470111539944754e-48	5.063800446360798e-51	1	1	0	1	1
group_255	37	0	0	328	100	100	inf	1.4261315542812045e-51	1.7470111539944754e-48	5.063800446360798e-51	1	1	0	1	1
group_252	37	0	0	328	100	100	inf	1.4261315542812045e-51	1.7470111539944754e-48	5.063800446360798e-51	1	1	0	1	1
group_238	37	0	0	328	100	100	inf	1.4261315542812045e-51	1.7470111539944754e-48	5.063800446360798e-51	1	1	0	1	1
group_234	37	0	0	328	100	100	inf	1.4261315542812045e-51	1.7470111539944754e-48	5.063800446360798e-51	1	1	0	1	1
group_218	37	0	0	328	100	100	inf	1.4261315542812045e-51	1.7470111539944754e-48	5.063800446360798e-51	1	1	0	1	1
group_217	37	0	0	328	100	100	inf	1.4261315542812045e-51	1.7470111539944754e-48	5.063800446360798e-51	1	1	0	1	1
group_209	37	0	0	328	100	100	inf	1.4261315542812045e-51	1.7470111539944754e-48	5.063800446360798e-51	1	1	0	1	1
spo0J	37	0	0	328	100	100	inf	1.4261315542812045e-51	1.7470111539944754e-48	5.063800446360798e-51	1	1	0	1	1
group_198	37	0	0	328	100	100	inf	1.4261315542812045e-51	1.7470111539944754e-48	5.063800446360798e-51	1	1	0	1	1
group_191	37	0	0	328	100	100	inf	1.4261315542812045e-51	1.7470111539944754e-48	5.063800446360798e-51	1	1	0	1	1
group_160	37	0	0	328	100	100	inf	1.4261315542812045e-51	1.7470111539944754e-48	5.063800446360798e-51	1	1	0	1	1
group_158	37	0	0	328	100	100	inf	1.4261315542812045e-51	1.7470111539944754e-48	5.063800446360798e-51	1	1	0	1	1
fucI	37	0	0	328	100	100	inf	1.4261315542812045e-51	1.7470111539944754e-48	5.063800446360798e-51	1	1	0	1	1
yadA	37	0	0	328	100	100	inf	1.4261315542812045e-51	1.7470111539944754e-48	5.063800446360798e-51	1	1	0	1	1
group_144	37	0	0	328	100	100	inf	1.4261315542812045e-51	1.7470111539944754e-48	5.063800446360798e-51	1	1	0	1	1
group_134	37	0	0	328	100	100	inf	1.4261315542812045e-51	1.7470111539944754e-48	5.063800446360798e-51	1	1	0	1	1
group_126	37	0	0	328	100	100	inf	1.4261315542812045e-51	1.7470111539944754e-48	5.063800446360798e-51	1	1	0	1	1
group_124	37	0	0	328	100	100	inf	1.4261315542812045e-51	1.7470111539944754e-48	5.063800446360798e-51	1	1	0	1	1
yedE	37	0	0	328	100	100	inf	1.4261315542812045e-51	1.7470111539944754e-48	5.063800446360798e-51	1	1	0	1	1
group_109	37	0	0	328	100	100	inf	1.4261315542812045e-51	1.7470111539944754e-48	5.063800446360798e-51	1	1	0	1	1
group_103	37	0	0	328	100	100	inf	1.4261315542812045e-51	1.7470111539944754e-48	5.063800446360798e-51	1	1	0	1	1
group_93	37	0	0	328	100	100	inf	1.4261315542812045e-51	1.7470111539944754e-48	5.063800446360798e-51	1	1	0	1	1
group_88	37	0	0	328	100	100	inf	1.4261315542812045e-51	1.7470111539944754e-48	5.063800446360798e-51	1	1	0	1	1
group_57	37	0	0	328	100	100	inf	1.4261315542812045e-51	1.7470111539944754e-48	5.063800446360798e-51	1	1	0	1	1
group_52	37	0	0	328	100	100	inf	1.4261315542812045e-51	1.7470111539944754e-48	5.063800446360798e-51	1	1	0	1	1
group_42	37	0	0	328	100	100	inf	1.4261315542812045e-51	1.7470111539944754e-48	5.063800446360798e-51	1	1	0	1	1
fucK	37	0	0	328	100	100	inf	1.4261315542812045e-51	1.7470111539944754e-48	5.063800446360798e-51	1	1	0	1	1
ccmA	37	0	0	328	100	100	inf	1.4261315542812045e-51	1.7470111539944754e-48	5.063800446360798e-51	1	1	0	1	1
spoIVCA	37	0	0	328	100	100	inf	1.4261315542812045e-51	1.7470111539944754e-48	5.063800446360798e-51	1	1	0	1	1
hsdM	37	0	0	328	100	100	inf	1.4261315542812045e-51	1.7470111539944754e-48	5.063800446360798e-51	1	1	0	1	1
alwI	37	0	0	328	100	100	inf	1.4261315542812045e-51	1.7470111539944754e-48	5.063800446360798e-51	1	1	0	1	1
group_17	37	0	0	328	100	100	inf	1.4261315542812045e-51	1.7470111539944754e-48	5.063800446360798e-51	1	1	0	1	1
group_9	37	0	0	328	100	100	inf	1.4261315542812045e-51	1.7470111539944754e-48	5.063800446360798e-51	1	1	0	1	1
group_8	37	0	0	328	100	100	inf	1.4261315542812045e-51	1.7470111539944754e-48	5.063800446360798e-51	1	1	0	1	1
group_2	37	0	0	328	100	100	inf	1.4261315542812045e-51	1.7470111539944754e-48	5.063800446360798e-51	1	1	0	1	1
group_459	0	327	37	1	0	0.3048780487804878	0	5.419299906268578e-50	6.638642385179008e-47	1.9021897951802315e-49	1	0	1	1	1
group_1169	37	1	0	327	100	99.6951	inf	5.419299906268578e-50	6.638642385179008e-47	1.9021897951802315e-49	1	1	0	1	1
group_755	37	1	0	327	100	99.6951	inf	5.419299906268578e-50	6.638642385179008e-47	1.9021897951802315e-49	1	1	0	1	1
group_396	37	1	0	327	100	99.6951	inf	5.419299906268578e-50	6.638642385179008e-47	1.9021897951802315e-49	1	1	0	1	1
group_325	1	328	36	0	2.7027027027027026	0	0	4.691972813585162e-49	5.747666696641823e-46	1.632859857000518e-48	1	0	1	1	1
group_802	36	0	1	328	97.2973	100	inf	4.691972813585162e-49	5.747666696641823e-46	1.632859857000518e-48	1	1	0	1	1
group_558	36	0	1	328	97.2973	100	inf	4.691972813585162e-49	5.747666696641823e-46	1.632859857000518e-48	1	1	0	1	1
group_1244	37	2	0	326	100	99.39024390243902	inf	1.056763481722373e-48	1.2945352651099069e-45	3.5959312919719633e-48	1	1	0	1	1
group_1187	37	2	0	326	100	99.39024390243902	inf	1.056763481722373e-48	1.2945352651099069e-45	3.5959312919719633e-48	1	1	0	1	1
group_762	37	2	0	326	100	99.39024390243902	inf	1.056763481722373e-48	1.2945352651099069e-45	3.5959312919719633e-48	1	1	0	1	1
group_494	37	2	0	326	100	99.39024390243902	inf	1.056763481722373e-48	1.2945352651099069e-45	3.5959312919719633e-48	1	1	0	1	1
terL	37	2	0	326	100	99.39024390243902	inf	1.056763481722373e-48	1.2945352651099069e-45	3.5959312919719633e-48	1	1	0	1	1
group_197	37	2	0	326	100	99.39024390243902	inf	1.056763481722373e-48	1.2945352651099069e-45	3.5959312919719633e-48	1	1	0	1	1
group_179	37	2	0	326	100	99.39024390243902	inf	1.056763481722373e-48	1.2945352651099069e-45	3.5959312919719633e-48	1	1	0	1	1
group_14	37	2	0	326	100	99.39024390243902	inf	1.056763481722373e-48	1.2945352651099069e-45	3.5959312919719633e-48	1	1	0	1	1
group_278	0	325	37	3	0	0.9146341463414633	0	1.4090179756298297e-47	1.7260470201465414e-44	4.754950468723254e-47	1	0	1	1	1
group_1280	37	3	0	325	100	99.08536585365853	inf	1.4090179756298297e-47	1.7260470201465414e-44	4.754950468723254e-47	1	1	0	1	1
group_666	37	3	0	325	100	99.08536585365853	inf	1.4090179756298297e-47	1.7260470201465414e-44	4.754950468723254e-47	1	1	0	1	1
group_865	35	0	2	328	94.5946	100	inf	7.741755142415517e-47	9.483650049459009e-44	2.5982602875230163e-46	1	1	0	1	1
group_390	35	0	2	328	94.5946	100	inf	7.741755142415517e-47	9.483650049459009e-44	2.5982602875230163e-46	1	1	0	1	1
group_1178	34	0	3	328	91.8919	100	inf	8.541736507131787e-45	1.0463627221236438e-41	2.8356713336684116e-44	1	1	0	1	1
group_1049	34	0	3	328	91.8919	100	inf	8.541736507131787e-45	1.0463627221236438e-41	2.8356713336684116e-44	1	1	0	1	1
group_320	34	0	3	328	91.8919	100	inf	8.541736507131787e-45	1.0463627221236438e-41	2.8356713336684116e-44	1	1	0	1	1
group_187	34	0	3	328	91.8919	100	inf	8.541736507131787e-45	1.0463627221236438e-41	2.8356713336684116e-44	1	1	0	1	1
group_429	0	320	37	8	0	2.4390243902439024	0	3.0740721301562974e-43	3.765738359441465e-40	1.0177671241733688e-42	1	0	1	1	1
group_1262	33	0	4	328	89.1892	100	inf	7.089641300919384e-43	8.684810593626246e-40	2.3283674513743287e-42	1	1	0	1	1
group_906	33	0	4	328	89.1892	100	inf	7.089641300919384e-43	8.684810593626246e-40	2.3283674513743287e-42	1	1	0	1	1
group_285	33	0	4	328	89.1892	100	inf	7.089641300919384e-43	8.684810593626246e-40	2.3283674513743287e-42	1	1	0	1	1
group_1270	37	10	0	318	100	96.95121951219512	inf	7.384604383775458e-42	9.046140370124936e-39	2.4058883963098236e-41	1	1	0	1	1
group_1224	37	10	0	318	100	96.95121951219512	inf	7.384604383775458e-42	9.046140370124936e-39	2.4058883963098236e-41	1	1	0	1	1
group_430	37	10	0	318	100	96.95121951219512	inf	7.384604383775458e-42	9.046140370124936e-39	2.4058883963098236e-41	1	1	0	1	1
group_645	33	1	4	327	89.1892	99.6951	2697.75	2.382290311839057e-41	2.9183056320028445e-38	7.740863745365635e-41	1	1	1	1	1
group_1122	32	0	5	328	86.48648648648648	100	inf	4.72170110641231e-41	5.78408385535508e-38	1.5261434974551661e-40	1	1	0	1	1
group_194	32	0	5	328	86.48648648648648	100	inf	4.72170110641231e-41	5.78408385535508e-38	1.5261434974551661e-40	1	1	0	1	1
group_1214	35	6	2	322	94.5946	98.17073170731707	939.1666666666666	3.3588379389978797e-40	4.114576475272403e-37	1.0799413320924941e-39	1	1	1	1	1
group_514	35	6	2	322	94.5946	98.17073170731707	939.1666666666666	3.3588379389978797e-40	4.114576475272403e-37	1.0799413320924941e-39	1	1	1	1	1
group_1352	31	0	6	328	83.78378378378379	100	inf	2.6284136159028524e-39	3.2198066794809945e-36	8.277137993524407e-39	1	1	0	1	1
group_1351	31	0	6	328	83.78378378378379	100	inf	2.6284136159028524e-39	3.2198066794809945e-36	8.277137993524407e-39	1	1	0	1	1
group_1265	31	0	6	328	83.78378378378379	100	inf	2.6284136159028524e-39	3.2198066794809945e-36	8.277137993524407e-39	1	1	0	1	1
group_952	31	0	6	328	83.78378378378379	100	inf	2.6284136159028524e-39	3.2198066794809945e-36	8.277137993524407e-39	1	1	0	1	1
group_946	31	0	6	328	83.78378378378379	100	inf	2.6284136159028524e-39	3.2198066794809945e-36	8.277137993524407e-39	1	1	0	1	1
group_440	31	0	6	328	83.78378378378379	100	inf	2.6284136159028524e-39	3.2198066794809945e-36	8.277137993524407e-39	1	1	0	1	1
group_311	31	0	6	328	83.78378378378379	100	inf	2.6284136159028524e-39	3.2198066794809945e-36	8.277137993524407e-39	1	1	0	1	1
group_274	31	0	6	328	83.78378378378379	100	inf	2.6284136159028524e-39	3.2198066794809945e-36	8.277137993524407e-39	1	1	0	1	1
group_1311	33	4	4	324	89.1892	98.78048780487805	668.25	4.4662160985043465e-38	5.471114720667825e-35	1.4028499283763654e-37	1	1	1	1	1
group_1256	30	0	7	328	81.08108108108108	100	inf	1.2578836590392222e-37	1.5409074823230472e-34	3.901031600817841e-37	1	1	0	1	1
group_417	30	0	7	328	81.08108108108108	100	inf	1.2578836590392222e-37	1.5409074823230472e-34	3.901031600817841e-37	1	1	0	1	1
group_379	30	0	7	328	81.08108108108108	100	inf	1.2578836590392222e-37	1.5409074823230472e-34	3.901031600817841e-37	1	1	0	1	1
group_291	30	0	7	328	81.08108108108108	100	inf	1.2578836590392222e-37	1.5409074823230472e-34	3.901031600817841e-37	1	1	0	1	1
group_162	30	0	7	328	81.08108108108108	100	inf	1.2578836590392222e-37	1.5409074823230472e-34	3.901031600817841e-37	1	1	0	1	1
group_1312	37	18	0	310	100	94.51219512195121	inf	2.05476616978552e-37	2.5170885579872617e-34	6.324343110520758e-37	1	1	0	1	1
group_887	37	18	0	310	100	94.51219512195121	inf	2.05476616978552e-37	2.5170885579872617e-34	6.324343110520758e-37	1	1	0	1	1
group_452	37	18	0	310	100	94.51219512195121	inf	2.05476616978552e-37	2.5170885579872617e-34	6.324343110520758e-37	1	1	0	1	1
group_188	35	11	2	317	94.5946	96.64634146341463	504.3181818181818	9.66859181601821e-37	1.1844024974622309e-33	2.9684273119354156e-36	1	1	1	1	1
group_1082	31	2	6	326	83.78378378378379	99.39024390243902	842.1666666666666	1.3398510330866332e-36	1.6413175155311258e-33	4.07274817749659e-36	1	1	1	1	1
group_989	31	2	6	326	83.78378378378379	99.39024390243902	842.1666666666666	1.3398510330866332e-36	1.6413175155311258e-33	4.07274817749659e-36	1	1	1	1	1
group_423	31	2	6	326	83.78378378378379	99.39024390243902	842.1666666666666	1.3398510330866332e-36	1.6413175155311258e-33	4.07274817749659e-36	1	1	1	1	1
group_181	31	2	6	326	83.78378378378379	99.39024390243902	842.1666666666666	1.3398510330866332e-36	1.6413175155311258e-33	4.07274817749659e-36	1	1	1	1	1
dnaB	37	21	0	307	100	93.59756097560977	inf	4.767057513902407e-36	5.839645454530448e-33	1.4454567956758535e-35	1	1	0	1	1
plpE	0	304	37	24	0	7.317073170731707	0	8.476600786825477e-35	1.038383596386121e-31	2.5639101145336317e-34	1	0	1	1	1
group_1356	28	0	9	328	75.67567567567568	100	inf	1.978231701115683e-34	2.423333833866712e-31	5.939543710457627e-34	1	1	0	1	1
group_1060	28	0	9	328	75.67567567567568	100	inf	1.978231701115683e-34	2.423333833866712e-31	5.939543710457627e-34	1	1	0	1	1
group_365	28	0	9	328	75.67567567567568	100	inf	1.978231701115683e-34	2.423333833866712e-31	5.939543710457627e-34	1	1	0	1	1
group_950	37	28	0	300	100	91.46341463414635	inf	2.802929326843624e-33	3.4335884253834396e-30	8.35422974545849e-33	1	1	0	1	1
group_237	37	28	0	300	100	91.46341463414635	inf	2.802929326843624e-33	3.4335884253834396e-30	8.35422974545849e-33	1	1	0	1	1
group_38	37	28	0	300	100	91.46341463414635	inf	2.802929326843624e-33	3.4335884253834396e-30	8.35422974545849e-33	1	1	0	1	1
group_192	27	0	10	328	72.97297297297297	100	inf	6.68642314977101e-33	8.190868358469487e-30	1.9880748442887103e-32	1	1	0	1	1
group_183	37	31	0	297	100	90.54878048780488	inf	3.125063540469301e-32	3.828202837074894e-29	9.269256264103859e-32	1	1	0	1	1
group_1228	26	0	11	328	70.27027027027027	100	inf	2.0606340434294297e-31	2.5242767032010515e-28	6.053421350602042e-31	1	1	0	1	1
group_845	26	0	11	328	70.27027027027027	100	inf	2.0606340434294297e-31	2.5242767032010515e-28	6.053421350602042e-31	1	1	0	1	1
group_356	26	0	11	328	70.27027027027027	100	inf	2.0606340434294297e-31	2.5242767032010515e-28	6.053421350602042e-31	1	1	0	1	1
group_169	26	0	11	328	70.27027027027027	100	inf	2.0606340434294297e-31	2.5242767032010515e-28	6.053421350602042e-31	1	1	0	1	1
group_1057	37	34	0	294	100	89.63414634146342	inf	2.984843025660477e-31	3.6564327064340844e-28	8.68511331694557e-31	1	1	0	1	1
group_843	37	34	0	294	100	89.63414634146342	inf	2.984843025660477e-31	3.6564327064340844e-28	8.68511331694557e-31	1	1	0	1	1
group_773	37	34	0	294	100	89.63414634146342	inf	2.984843025660477e-31	3.6564327064340844e-28	8.68511331694557e-31	1	1	0	1	1
group_204	37	34	0	294	100	89.63414634146342	inf	2.984843025660477e-31	3.6564327064340844e-28	8.68511331694557e-31	1	1	0	1	1
group_914	35	23	2	305	94.5946	92.98780487804879	232.06521739130434	5.918983517365828e-31	7.25075480877314e-28	1.7181883433111707e-30	1	1	1	1	1
group_1135	25	0	12	328	67.56756756756756	100	inf	5.8384631230500496e-30	7.152117325736311e-27	1.6403938820496128e-29	1	1	0	1	1
group_1079	25	0	12	328	67.56756756756756	100	inf	5.8384631230500496e-30	7.152117325736311e-27	1.6403938820496128e-29	1	1	0	1	1
group_1043	25	0	12	328	67.56756756756756	100	inf	5.8384631230500496e-30	7.152117325736311e-27	1.6403938820496128e-29	1	1	0	1	1
group_981	25	0	12	328	67.56756756756756	100	inf	5.8384631230500496e-30	7.152117325736311e-27	1.6403938820496128e-29	1	1	0	1	1
group_940	25	0	12	328	67.56756756756756	100	inf	5.8384631230500496e-30	7.152117325736311e-27	1.6403938820496128e-29	1	1	0	1	1
group_801	25	0	12	328	67.56756756756756	100	inf	5.8384631230500496e-30	7.152117325736311e-27	1.6403938820496128e-29	1	1	0	1	1
group_800	25	0	12	328	67.56756756756756	100	inf	5.8384631230500496e-30	7.152117325736311e-27	1.6403938820496128e-29	1	1	0	1	1
group_569	25	0	12	328	67.56756756756756	100	inf	5.8384631230500496e-30	7.152117325736311e-27	1.6403938820496128e-29	1	1	0	1	1
insQ	25	0	12	328	67.56756756756756	100	inf	5.8384631230500496e-30	7.152117325736311e-27	1.6403938820496128e-29	1	1	0	1	1
group_275	25	0	12	328	67.56756756756756	100	inf	5.8384631230500496e-30	7.152117325736311e-27	1.6403938820496128e-29	1	1	0	1	1
group_268	25	0	12	328	67.56756756756756	100	inf	5.8384631230500496e-30	7.152117325736311e-27	1.6403938820496128e-29	1	1	0	1	1
group_112	25	0	12	328	67.56756756756756	100	inf	5.8384631230500496e-30	7.152117325736311e-27	1.6403938820496128e-29	1	1	0	1	1
group_102	25	0	12	328	67.56756756756756	100	inf	5.8384631230500496e-30	7.152117325736311e-27	1.6403938820496128e-29	1	1	0	1	1
group_83	25	0	12	328	67.56756756756756	100	inf	5.8384631230500496e-30	7.152117325736311e-27	1.6403938820496128e-29	1	1	0	1	1
group_717	37	40	0	288	100	87.8049	inf	1.8437145766195105e-29	2.2585503563589003e-26	5.156507662919864e-29	1	1	0	1	1
group_193	37	40	0	288	100	87.8049	inf	1.8437145766195105e-29	2.2585503563589003e-26	5.156507662919864e-29	1	1	0	1	1
group_544	36	34	1	294	97.2973	89.63414634146342	311.29411764705884	4.602964265909375e-29	5.638631225738984e-26	1.284426247320953e-28	1	1	1	1	1
group_737	29	8	8	320	78.37837837837837	97.561	145	1.6898121994795416e-28	2.0700199443624387e-25	4.704590782641906e-28	1	1	1	1	1
group_184	36	38	1	290	97.2973	88.41463414634147	274.7368421052632	7.080720929729584e-28	8.673883138918742e-25	1.9668669249248846e-27	1	1	1	1	1
group_1277	0	281	37	47	0	14.329268292682926	0	1.3278197907244563e-27	1.626579243637459e-24	3.647038662864258e-27	1	0	1	1	1
group_1103	0	281	37	47	0	14.329268292682926	0	1.3278197907244563e-27	1.626579243637459e-24	3.647038662864258e-27	1	0	1	1	1
group_1216	37	47	0	281	100	85.67073170731707	inf	1.3278197907244563e-27	1.626579243637459e-24	3.647038662864258e-27	1	1	0	1	1
group_1156	37	47	0	281	100	85.67073170731707	inf	1.3278197907244563e-27	1.626579243637459e-24	3.647038662864258e-27	1	1	0	1	1
group_407	37	47	0	281	100	85.67073170731707	inf	1.3278197907244563e-27	1.626579243637459e-24	3.647038662864258e-27	1	1	0	1	1
group_224	0	280	37	48	0	14.634146341463413	0	2.351347546074559e-27	2.8804007439413347e-24	6.443849539018646e-27	1	0	1	1	1
group_841	23	0	14	328	62.16216216216216	100	inf	3.74117168316672e-27	4.5829353118792316e-24	1.0184300693064959e-26	1	1	0	1	1
group_425	23	0	14	328	62.16216216216216	100	inf	3.74117168316672e-27	4.5829353118792316e-24	1.0184300693064959e-26	1	1	0	1	1
group_247	23	0	14	328	62.16216216216216	100	inf	3.74117168316672e-27	4.5829353118792316e-24	1.0184300693064959e-26	1	1	0	1	1
comD	0	279	37	49	0	14.939024390243901	0	4.126854876783919e-27	5.055397224060301e-24	1.1184507132876771e-26	1	0	1	1	1
comC	0	279	37	49	0	14.939024390243901	0	4.126854876783919e-27	5.055397224060301e-24	1.1184507132876771e-26	1	0	1	1	1
group_712	37	54	0	274	100	83.53658536585365	inf	6.068507270791015e-26	7.433921406718994e-23	1.6410422531388507e-25	1	1	0	1	1
group_1039	37	65	0	263	100	80.1829	inf	1.2078629563205967e-23	1.479632121492731e-20	3.259101589191037e-23	1	1	0	1	1
group_262	20	0	17	328	54.054054054054056	100	inf	3.7326660193105784e-23	4.572515873655458e-20	1.0049485436605403e-22	1	1	0	1	1
group_1302	36	58	1	270	97.2973	82.3171	167.58620689655172	4.833957668519229e-23	5.921598143936056e-20	1.2985960841965034e-22	1	1	1	1	1
group_1114	37	72	0	256	100	78.04878048780488	inf	2.4431593552743296e-22	2.9928702102110535e-19	6.520414401331271e-22	1	1	0	1	1
group_479	37	72	0	256	100	78.04878048780488	inf	2.4431593552743296e-22	2.9928702102110535e-19	6.520414401331271e-22	1	1	0	1	1
group_438	37	72	0	256	100	78.04878048780488	inf	2.4431593552743296e-22	2.9928702102110535e-19	6.520414401331271e-22	1	1	0	1	1
group_420	31	30	6	298	83.78378378378379	90.85365853658537	51.32222222222222	3.5281343597737893e-22	4.3219645907228917e-19	9.395575197223678e-22	1	1	1	1	1
group_742	37	74	0	254	100	77.439	inf	5.522209501647457e-22	6.764706639518135e-19	1.46739840336619e-21	1	1	0	1	1
tufA	19	0	18	328	51.35135135135135	100	inf	7.1750135704525575e-22	8.789391623804382e-19	1.890191747054706e-21	1	1	0	1	1
group_1048	19	0	18	328	51.35135135135135	100	inf	7.1750135704525575e-22	8.789391623804382e-19	1.890191747054706e-21	1	1	0	1	1
group_205	19	0	18	328	51.35135135135135	100	inf	7.1750135704525575e-22	8.789391623804382e-19	1.890191747054706e-21	1	1	0	1	1
group_99	19	0	18	328	51.35135135135135	100	inf	7.1750135704525575e-22	8.789391623804382e-19	1.890191747054706e-21	1	1	0	1	1
group_958	0	246	37	82	0	25	0	1.215090773928444e-20	1.488486198062344e-17	3.187336612553199e-20	1	0	1	1	1
group_100	0	246	37	82	0	25	0	1.215090773928444e-20	1.488486198062344e-17	3.187336612553199e-20	1	0	1	1	1
group_1358	18	0	19	328	48.64864864864865	100	inf	1.310384057340546e-20	1.6052204702421687e-17	3.3937007827529994e-20	1	1	0	1	1
group_1350	18	0	19	328	48.64864864864865	100	inf	1.310384057340546e-20	1.6052204702421687e-17	3.3937007827529994e-20	1	1	0	1	1
group_1189	18	0	19	328	48.64864864864865	100	inf	1.310384057340546e-20	1.6052204702421687e-17	3.3937007827529994e-20	1	1	0	1	1
group_976	18	0	19	328	48.64864864864865	100	inf	1.310384057340546e-20	1.6052204702421687e-17	3.3937007827529994e-20	1	1	0	1	1
group_497	18	0	19	328	48.64864864864865	100	inf	1.310384057340546e-20	1.6052204702421687e-17	3.3937007827529994e-20	1	1	0	1	1
group_231	18	0	19	328	48.64864864864865	100	inf	1.310384057340546e-20	1.6052204702421687e-17	3.3937007827529994e-20	1	1	0	1	1
group_932	19	1	18	327	51.35135135135135	99.6951	345.1666666666667	1.364082059723611e-20	1.6710005231614234e-17	3.5253175594122854e-20	1	1	1	1	1
group_528	37	83	0	245	100	74.6951	inf	1.7567577454387137e-20	2.1520282381624242e-17	4.5305857645524724e-20	1	1	0	1	1
rimL	0	243	37	85	0	25.914634146341463	0	3.632108940919648e-20	4.449333452626569e-17	9.250173498184135e-20	1	0	1	1	1
wcaJ	0	243	37	85	0	25.914634146341463	0	3.632108940919648e-20	4.449333452626569e-17	9.250173498184135e-20	1	0	1	1	1
group_118	0	243	37	85	0	25.914634146341463	0	3.632108940919648e-20	4.449333452626569e-17	9.250173498184135e-20	1	0	1	1	1
wecE	0	243	37	85	0	25.914634146341463	0	3.632108940919648e-20	4.449333452626569e-17	9.250173498184135e-20	1	0	1	1	1
rfaB	0	243	37	85	0	25.914634146341463	0	3.632108940919648e-20	4.449333452626569e-17	9.250173498184135e-20	1	0	1	1	1
flaA1	0	243	37	85	0	25.914634146341463	0	3.632108940919648e-20	4.449333452626569e-17	9.250173498184135e-20	1	0	1	1	1
tuf	0	241	37	87	0	26.52439024390244	0	7.404026405627705e-20	9.069932346893938e-17	1.881728702675091e-19	1	0	1	1	1
group_1229	35	72	2	256	94.5946	78.04878048780488	62.22222222222222	9.308623929478627e-19	1.1403064313611318e-15	2.360882880664869e-18	1	1	1	1	1
group_412	37	98	0	230	100	70.122	inf	2.957214633716875e-18	3.622587926303172e-15	7.48468579814705e-18	1	1	0	1	1
group_414	31	47	6	281	83.78378378378379	85.67073170731707	30.890070921985817	5.771506163213614e-18	7.070095049936677e-15	1.4577515566879747e-17	1	1	1	1	1
ninG	36	88	1	240	97.2973	73.17073170731707	98.18181818181819	7.576506566213352e-18	9.281220543611355e-15	1.9097161612369045e-17	1	1	1	1	1
group_499	0	224	37	104	0	31.70731707317073	0	1.9096600070228506e-17	2.339333508602992e-14	4.764426697765768e-17	1	0	1	1	1
group_503	0	224	37	104	0	31.70731707317073	0	1.9096600070228506e-17	2.339333508602992e-14	4.764426697765768e-17	1	0	1	1	1
group_1212	37	104	0	224	100	68.29268292682927	inf	1.9096600070228506e-17	2.339333508602992e-14	4.764426697765768e-17	1	1	0	1	1
group_663	37	104	0	224	100	68.29268292682927	inf	1.9096600070228506e-17	2.339333508602992e-14	4.764426697765768e-17	1	1	0	1	1
group_173	37	104	0	224	100	68.29268292682927	inf	1.9096600070228506e-17	2.339333508602992e-14	4.764426697765768e-17	1	1	0	1	1
group_1096	19	5	18	323	51.35135135135135	98.47560975609755	68.18888888888888	2.363721291386177e-17	2.895558581948067e-14	5.885281670626153e-17	1	1	1	1	1
group_381	37	105	0	223	100	67.98780487804879	inf	2.5825878190213807e-17	3.163670078301192e-14	6.417180686209314e-17	1	1	0	1	1
group_471	0	221	37	107	0	32.622	0	4.6888245784948215e-17	5.743810108656157e-14	1.1627145968939588e-16	1	0	1	1	1
group_688	28	35	9	293	75.67567567567568	89.32926829268293	26.044444444444444	4.7566724124535307e-17	5.826923705255575e-14	1.1771563040920354e-16	1	1	1	1	1
group_600	35	83	2	245	94.5946	74.6951	51.6566	5.0725561801573177e-17	6.213881320692715e-14	1.2502779317289163e-16	1	1	1	1	1
group_480	35	83	2	245	94.5946	74.6951	51.6566	5.0725561801573177e-17	6.213881320692715e-14	1.2502779317289163e-16	1	1	1	1	1
group_1377	15	0	22	328	40.54054054054054	100	inf	6.028362292883486e-17	7.38474380878227e-14	1.482880282888006e-16	1	1	0	1	1
group_704	16	1	21	327	43.24324324324324	99.6951	249.14285714285714	6.076924785689031e-17	7.444232862469063e-14	1.4888465724938125e-16	1	1	1	1	1
group_91	16	1	21	327	43.24324324324324	99.6951	249.14285714285714	6.076924785689031e-17	7.444232862469063e-14	1.4888465724938125e-16	1	1	1	1	1
group_175	37	108	0	220	100	67.07317073170732	inf	6.295181147053234e-17	7.711596905140212e-14	1.5392408992295831e-16	1	1	0	1	1
group_610	37	110	0	218	100	66.46341463414635	inf	1.1268321749629393e-16	1.3803694143296006e-13	2.749739869182471e-16	1	1	0	1	1
group_784	37	117	0	211	100	64.32926829268293	inf	8.064272252130997e-16	9.878733508860472e-13	1.963962924226734e-15	1	1	0	1	1
group_1387	14	0	23	328	37.83783783783784	100	inf	9.199805064356972e-16	1.126976120383729e-12	2.2316358819479785e-15	1	1	0	1	1
group_1376	14	0	23	328	37.83783783783784	100	inf	9.199805064356972e-16	1.126976120383729e-12	2.2316358819479785e-15	1	1	0	1	1
group_399	37	118	0	210	100	64.02439024390245	inf	1.0592899992205968e-15	1.2976302490452312e-12	2.5644866581921566e-15	1	1	0	1	1
group_785	26	36	11	292	70.27027027027027	89.02439024390245	19.171717171717173	1.2971210768445608e-14	1.588973319134587e-11	3.134069662987351e-14	1	1	1	1	1
group_454	37	129	0	199	100	60.670731707317074	inf	1.875398343338575e-14	2.2973629705897543e-11	4.522368052342036e-14	1	1	0	1	1
group_207	24	28	13	300	64.86486486486487	91.46341463414635	19.78021978021978	2.2051183956282035e-14	2.7012700346445494e-11	5.3070138205197434e-14	1	1	1	1	1
group_735	37	130	0	198	100	60.36585365853659	inf	2.4091655641349394e-14	2.951227816065301e-11	5.786721207971178e-14	1	1	0	1	1
bisC	25	328	12	0	67.56756756756756	0	0	1.9052182967945662e-13	2.3338924135733435e-10	4.4455093591873207e-13	1	0	1	1	1
dmsD	25	328	12	0	67.56756756756756	0	0	1.9052182967945662e-13	2.3338924135733435e-10	4.4455093591873207e-13	1	0	1	1	1
rpiR	25	328	12	0	67.56756756756756	0	0	1.9052182967945662e-13	2.3338924135733435e-10	4.4455093591873207e-13	1	0	1	1	1
dmsB	25	328	12	0	67.56756756756756	0	0	1.9052182967945662e-13	2.3338924135733435e-10	4.4455093591873207e-13	1	0	1	1	1
napF	25	328	12	0	67.56756756756756	0	0	1.9052182967945662e-13	2.3338924135733435e-10	4.4455093591873207e-13	1	0	1	1	1
dmsC	25	328	12	0	67.56756756756756	0	0	1.9052182967945662e-13	2.3338924135733435e-10	4.4455093591873207e-13	1	0	1	1	1
group_1378	12	0	25	328	32.432432432432435	100	inf	1.9052182967945662e-13	2.3338924135733435e-10	4.4455093591873207e-13	1	1	0	1	1
group_1357	12	0	25	328	32.432432432432435	100	inf	1.9052182967945662e-13	2.3338924135733435e-10	4.4455093591873207e-13	1	1	0	1	1
group_1349	12	0	25	328	32.432432432432435	100	inf	1.9052182967945662e-13	2.3338924135733435e-10	4.4455093591873207e-13	1	1	0	1	1
group_1294	12	0	25	328	32.432432432432435	100	inf	1.9052182967945662e-13	2.3338924135733435e-10	4.4455093591873207e-13	1	1	0	1	1
group_1200	12	0	25	328	32.432432432432435	100	inf	1.9052182967945662e-13	2.3338924135733435e-10	4.4455093591873207e-13	1	1	0	1	1
group_1192	12	0	25	328	32.432432432432435	100	inf	1.9052182967945662e-13	2.3338924135733435e-10	4.4455093591873207e-13	1	1	0	1	1
group_1111	12	0	25	328	32.432432432432435	100	inf	1.9052182967945662e-13	2.3338924135733435e-10	4.4455093591873207e-13	1	1	0	1	1
group_771	12	0	25	328	32.432432432432435	100	inf	1.9052182967945662e-13	2.3338924135733435e-10	4.4455093591873207e-13	1	1	0	1	1
group_672	12	0	25	328	32.432432432432435	100	inf	1.9052182967945662e-13	2.3338924135733435e-10	4.4455093591873207e-13	1	1	0	1	1
group_965	37	144	0	184	100	56.09756097560976	inf	6.788232993870795e-13	8.315585417491723e-10	1.5809097751885405e-12	1	1	0	1	1
group_744	25	40	12	288	67.56756756756756	87.8049	15	8.808787157140261e-13	1.0790764267496819e-09	2.0475833524661897e-12	1	1	1	1	1
group_559	31	80	6	248	83.78378378378379	75.60975609756098	16.016666666666666	1.5963007809873298e-12	1.955468456709479e-09	3.7035387437679525e-12	1	1	1	1	1
group_653	37	147	0	181	100	55.1829	inf	2.0155999409980866e-12	2.4691099277226562e-09	4.658697976835201e-12	1	1	0	1	1
group_172	37	147	0	181	100	55.1829	inf	2.0155999409980866e-12	2.4691099277226562e-09	4.658697976835201e-12	1	1	0	1	1
group_752	19	17	18	311	51.35135135135135	94.8171	19.31045751633987	2.5570041667464994e-12	3.132330104264462e-09	5.887838541850493e-12	1	1	1	1	1
group_203	19	17	18	311	51.35135135135135	94.8171	19.31045751633987	2.5570041667464994e-12	3.132330104264462e-09	5.887838541850493e-12	1	1	1	1	1
group_1359	11	0	26	328	29.72972972972973	100	inf	2.5940279887126024e-12	3.177684286172938e-09	5.961884214208139e-12	1	1	0	1	1
group_1227	0	178	37	150	0	45.73170731707317	0	2.9407950669489604e-12	3.6024739570124765e-09	6.597937650206001e-12	1	0	1	1	1
group_1098	0	178	37	150	0	45.73170731707317	0	2.9407950669489604e-12	3.6024739570124765e-09	6.597937650206001e-12	1	0	1	1	1
group_1092	0	178	37	150	0	45.73170731707317	0	2.9407950669489604e-12	3.6024739570124765e-09	6.597937650206001e-12	1	0	1	1	1
group_1037	0	178	37	150	0	45.73170731707317	0	2.9407950669489604e-12	3.6024739570124765e-09	6.597937650206001e-12	1	0	1	1	1
group_987	0	178	37	150	0	45.73170731707317	0	2.9407950669489604e-12	3.6024739570124765e-09	6.597937650206001e-12	1	0	1	1	1
group_934	0	178	37	150	0	45.73170731707317	0	2.9407950669489604e-12	3.6024739570124765e-09	6.597937650206001e-12	1	0	1	1	1
group_896	0	178	37	150	0	45.73170731707317	0	2.9407950669489604e-12	3.6024739570124765e-09	6.597937650206001e-12	1	0	1	1	1
group_884	0	178	37	150	0	45.73170731707317	0	2.9407950669489604e-12	3.6024739570124765e-09	6.597937650206001e-12	1	0	1	1	1
group_689	0	178	37	150	0	45.73170731707317	0	2.9407950669489604e-12	3.6024739570124765e-09	6.597937650206001e-12	1	0	1	1	1
group_574	0	178	37	150	0	45.73170731707317	0	2.9407950669489604e-12	3.6024739570124765e-09	6.597937650206001e-12	1	0	1	1	1
group_363	0	178	37	150	0	45.73170731707317	0	2.9407950669489604e-12	3.6024739570124765e-09	6.597937650206001e-12	1	0	1	1	1
abiF	0	178	37	150	0	45.73170731707317	0	2.9407950669489604e-12	3.6024739570124765e-09	6.597937650206001e-12	1	0	1	1	1
group_15	0	178	37	150	0	45.73170731707317	0	2.9407950669489604e-12	3.6024739570124765e-09	6.597937650206001e-12	1	0	1	1	1
group_579	37	151	0	177	100	53.963414634146346	inf	3.5072384259271235e-12	4.296367071760726e-09	7.840085897373587e-12	1	1	0	1	1
group_279	37	151	0	177	100	53.963414634146346	inf	3.5072384259271235e-12	4.296367071760726e-09	7.840085897373587e-12	1	1	0	1	1
group_732	33	104	4	224	89.1892	68.29268292682927	17.76923076923077	9.2618890018435e-12	1.1345814027258288e-08	2.0666327918503256e-11	1	1	1	1	1
group_185	21	27	16	301	56.75675675675676	91.76829268292683	14.631944444444445	1.1503633582517812e-11	1.409195113858432e-08	2.5621729342880582e-11	1	1	1	1	1
group_691	27	58	10	270	72.97297297297297	82.3171	12.568965517241379	1.1779552319839662e-11	1.4429951591803587e-08	2.6188659876231554e-11	1	1	1	1	1
group_374	18	16	19	312	48.64864864864865	95.122	18.473684210526315	1.210399452649256e-11	1.4827393294953387e-08	2.6861219737234396e-11	1	1	1	1	1
group_1323	37	155	0	173	100	52.743902439024396	inf	1.3207451487647241e-11	1.617912807236787e-08	2.8839800485504227e-11	1	1	0	1	1
group_1140	37	155	0	173	100	52.743902439024396	inf	1.3207451487647241e-11	1.617912807236787e-08	2.8839800485504227e-11	1	1	0	1	1
group_733	37	155	0	173	100	52.743902439024396	inf	1.3207451487647241e-11	1.617912807236787e-08	2.8839800485504227e-11	1	1	0	1	1
group_731	37	155	0	173	100	52.743902439024396	inf	1.3207451487647241e-11	1.617912807236787e-08	2.8839800485504227e-11	1	1	0	1	1
group_721	37	155	0	173	100	52.743902439024396	inf	1.3207451487647241e-11	1.617912807236787e-08	2.8839800485504227e-11	1	1	0	1	1
group_680	37	155	0	173	100	52.743902439024396	inf	1.3207451487647241e-11	1.617912807236787e-08	2.8839800485504227e-11	1	1	0	1	1
group_659	37	155	0	173	100	52.743902439024396	inf	1.3207451487647241e-11	1.617912807236787e-08	2.8839800485504227e-11	1	1	0	1	1
group_620	37	155	0	173	100	52.743902439024396	inf	1.3207451487647241e-11	1.617912807236787e-08	2.8839800485504227e-11	1	1	0	1	1
group_605	37	155	0	173	100	52.743902439024396	inf	1.3207451487647241e-11	1.617912807236787e-08	2.8839800485504227e-11	1	1	0	1	1
group_1347	37	156	0	172	100	52.439	inf	1.3900750604391308e-11	1.7028419490379352e-08	2.9208266707340226e-11	1	1	0	1	1
group_1190	37	156	0	172	100	52.439	inf	1.3900750604391308e-11	1.7028419490379352e-08	2.9208266707340226e-11	1	1	0	1	1
group_1164	37	156	0	172	100	52.439	inf	1.3900750604391308e-11	1.7028419490379352e-08	2.9208266707340226e-11	1	1	0	1	1
group_1112	37	156	0	172	100	52.439	inf	1.3900750604391308e-11	1.7028419490379352e-08	2.9208266707340226e-11	1	1	0	1	1
group_883	37	156	0	172	100	52.439	inf	1.3900750604391308e-11	1.7028419490379352e-08	2.9208266707340226e-11	1	1	0	1	1
group_798	37	156	0	172	100	52.439	inf	1.3900750604391308e-11	1.7028419490379352e-08	2.9208266707340226e-11	1	1	0	1	1
group_797	37	156	0	172	100	52.439	inf	1.3900750604391308e-11	1.7028419490379352e-08	2.9208266707340226e-11	1	1	0	1	1
group_677	37	156	0	172	100	52.439	inf	1.3900750604391308e-11	1.7028419490379352e-08	2.9208266707340226e-11	1	1	0	1	1
group_670	37	156	0	172	100	52.439	inf	1.3900750604391308e-11	1.7028419490379352e-08	2.9208266707340226e-11	1	1	0	1	1
group_662	37	156	0	172	100	52.439	inf	1.3900750604391308e-11	1.7028419490379352e-08	2.9208266707340226e-11	1	1	0	1	1
group_660	37	156	0	172	100	52.439	inf	1.3900750604391308e-11	1.7028419490379352e-08	2.9208266707340226e-11	1	1	0	1	1
group_640	37	156	0	172	100	52.439	inf	1.3900750604391308e-11	1.7028419490379352e-08	2.9208266707340226e-11	1	1	0	1	1
group_533	37	156	0	172	100	52.439	inf	1.3900750604391308e-11	1.7028419490379352e-08	2.9208266707340226e-11	1	1	0	1	1
group_529	37	156	0	172	100	52.439	inf	1.3900750604391308e-11	1.7028419490379352e-08	2.9208266707340226e-11	1	1	0	1	1
group_474	37	156	0	172	100	52.439	inf	1.3900750604391308e-11	1.7028419490379352e-08	2.9208266707340226e-11	1	1	0	1	1
group_470	37	156	0	172	100	52.439	inf	1.3900750604391308e-11	1.7028419490379352e-08	2.9208266707340226e-11	1	1	0	1	1
group_453	37	156	0	172	100	52.439	inf	1.3900750604391308e-11	1.7028419490379352e-08	2.9208266707340226e-11	1	1	0	1	1
group_418	37	156	0	172	100	52.439	inf	1.3900750604391308e-11	1.7028419490379352e-08	2.9208266707340226e-11	1	1	0	1	1
group_359	37	156	0	172	100	52.439	inf	1.3900750604391308e-11	1.7028419490379352e-08	2.9208266707340226e-11	1	1	0	1	1
group_190	37	156	0	172	100	52.439	inf	1.3900750604391308e-11	1.7028419490379352e-08	2.9208266707340226e-11	1	1	0	1	1
group_170	37	156	0	172	100	52.439	inf	1.3900750604391308e-11	1.7028419490379352e-08	2.9208266707340226e-11	1	1	0	1	1
group_111	37	156	0	172	100	52.439	inf	1.3900750604391308e-11	1.7028419490379352e-08	2.9208266707340226e-11	1	1	0	1	1
group_1415	12	2	25	326	32.432432432432435	99.39024390243902	78.24	1.5142413012474985e-11	1.8549455940281857e-08	3.0609663267791843e-11	1	1	1	1	1
group_1346	12	2	25	326	32.432432432432435	99.39024390243902	78.24	1.5142413012474985e-11	1.8549455940281857e-08	3.0609663267791843e-11	1	1	1	1	1
group_1345	12	2	25	326	32.432432432432435	99.39024390243902	78.24	1.5142413012474985e-11	1.8549455940281857e-08	3.0609663267791843e-11	1	1	1	1	1
group_1344	12	2	25	326	32.432432432432435	99.39024390243902	78.24	1.5142413012474985e-11	1.8549455940281857e-08	3.0609663267791843e-11	1	1	1	1	1
group_1343	12	2	25	326	32.432432432432435	99.39024390243902	78.24	1.5142413012474985e-11	1.8549455940281857e-08	3.0609663267791843e-11	1	1	1	1	1
group_1342	12	2	25	326	32.432432432432435	99.39024390243902	78.24	1.5142413012474985e-11	1.8549455940281857e-08	3.0609663267791843e-11	1	1	1	1	1
group_1341	12	2	25	326	32.432432432432435	99.39024390243902	78.24	1.5142413012474985e-11	1.8549455940281857e-08	3.0609663267791843e-11	1	1	1	1	1
group_1250	12	2	25	326	32.432432432432435	99.39024390243902	78.24	1.5142413012474985e-11	1.8549455940281857e-08	3.0609663267791843e-11	1	1	1	1	1
ydaS	12	2	25	326	32.432432432432435	99.39024390243902	78.24	1.5142413012474985e-11	1.8549455940281857e-08	3.0609663267791843e-11	1	1	1	1	1
group_1088	12	2	25	326	32.432432432432435	99.39024390243902	78.24	1.5142413012474985e-11	1.8549455940281857e-08	3.0609663267791843e-11	1	1	1	1	1
group_1085	12	2	25	326	32.432432432432435	99.39024390243902	78.24	1.5142413012474985e-11	1.8549455940281857e-08	3.0609663267791843e-11	1	1	1	1	1
group_1065	12	2	25	326	32.432432432432435	99.39024390243902	78.24	1.5142413012474985e-11	1.8549455940281857e-08	3.0609663267791843e-11	1	1	1	1	1
group_1014	12	2	25	326	32.432432432432435	99.39024390243902	78.24	1.5142413012474985e-11	1.8549455940281857e-08	3.0609663267791843e-11	1	1	1	1	1
group_948	12	2	25	326	32.432432432432435	99.39024390243902	78.24	1.5142413012474985e-11	1.8549455940281857e-08	3.0609663267791843e-11	1	1	1	1	1
group_943	12	2	25	326	32.432432432432435	99.39024390243902	78.24	1.5142413012474985e-11	1.8549455940281857e-08	3.0609663267791843e-11	1	1	1	1	1
group_908	12	2	25	326	32.432432432432435	99.39024390243902	78.24	1.5142413012474985e-11	1.8549455940281857e-08	3.0609663267791843e-11	1	1	1	1	1
group_858	12	2	25	326	32.432432432432435	99.39024390243902	78.24	1.5142413012474985e-11	1.8549455940281857e-08	3.0609663267791843e-11	1	1	1	1	1
group_788	12	2	25	326	32.432432432432435	99.39024390243902	78.24	1.5142413012474985e-11	1.8549455940281857e-08	3.0609663267791843e-11	1	1	1	1	1
group_431	12	2	25	326	32.432432432432435	99.39024390243902	78.24	1.5142413012474985e-11	1.8549455940281857e-08	3.0609663267791843e-11	1	1	1	1	1
group_213	12	2	25	326	32.432432432432435	99.39024390243902	78.24	1.5142413012474985e-11	1.8549455940281857e-08	3.0609663267791843e-11	1	1	1	1	1
group_182	12	2	25	326	32.432432432432435	99.39024390243902	78.24	1.5142413012474985e-11	1.8549455940281857e-08	3.0609663267791843e-11	1	1	1	1	1
group_136	12	2	25	326	32.432432432432435	99.39024390243902	78.24	1.5142413012474985e-11	1.8549455940281857e-08	3.0609663267791843e-11	1	1	1	1	1
group_19	12	2	25	326	32.432432432432435	99.39024390243902	78.24	1.5142413012474985e-11	1.8549455940281857e-08	3.0609663267791843e-11	1	1	1	1	1
group_786	37	157	0	171	100	52.13414634146341	inf	1.523668099290227e-11	1.8664934216305283e-08	3.074947976327065e-11	1	1	0	1	1
group_678	21	28	16	300	56.75675675675676	91.46341463414635	14.0625	1.916824481058236e-11	2.348109989296339e-08	3.862023008711084e-11	1	1	1	1	1
group_615	37	159	0	169	100	51.52439024390244	inf	2.0059679902472523e-11	2.457310788052884e-08	4.0217852504957186e-11	1	1	0	1	1
group_556	37	159	0	169	100	51.52439024390244	inf	2.0059679902472523e-11	2.457310788052884e-08	4.0217852504957186e-11	1	1	0	1	1
group_270	37	159	0	169	100	51.52439024390244	inf	2.0059679902472523e-11	2.457310788052884e-08	4.0217852504957186e-11	1	1	0	1	1
group_1051	17	14	20	314	45.94594594594595	95.73170731707317	19.064285714285713	2.7308977754848807e-11	3.345349774968979e-08	5.466257802236893e-11	1	1	1	1	1
group_105	31	90	6	238	83.78378378378379	72.561	13.662962962962963	2.7976521295954284e-11	3.4271238587544e-08	5.590740389485155e-11	1	1	1	1	1
group_1416	10	0	27	328	27.027027027027028	100	inf	3.410666429603606e-11	4.178066376264418e-08	6.804668365251494e-11	1	1	0	1	1
group_409	36	146	1	182	97.2973	55.487804878048784	44.87671232876713	4.1434835496834414e-11	5.075767348362216e-08	8.253280241239375e-11	1	1	1	1	1
group_427	18	18	19	310	48.64864864864865	94.51219512195121	16.31578947368421	4.458692937032014e-11	5.4618988478642176e-08	8.866718908870483e-11	1	1	1	1	1
group_724	27	65	10	263	72.97297297297297	80.1829	10.924615384615384	1.159957810127761e-10	1.4209483174065072e-07	2.302995652198553e-10	1	1	1	1	1
group_668	35	138	2	190	94.5946	57.92682926829268	24.094202898550726	1.4829553596764457e-10	1.816620315603646e-07	2.9395150737923075e-10	1	1	1	1	1
group_611	31	99	6	229	83.78378378378379	69.8171	11.951178451178452	2.863225397880804e-10	3.5074511124039847e-07	5.66631843684004e-10	1	1	1	1	1
group_1328	0	155	37	173	0	52.743902439024396	0	3.42653778113947e-10	4.197508781895851e-07	6.528007436852023e-10	1	0	1	1	1
group_1327	0	155	37	173	0	52.743902439024396	0	3.42653778113947e-10	4.197508781895851e-07	6.528007436852023e-10	1	0	1	1	1
group_1317	0	155	37	173	0	52.743902439024396	0	3.42653778113947e-10	4.197508781895851e-07	6.528007436852023e-10	1	0	1	1	1
group_1193	0	155	37	173	0	52.743902439024396	0	3.42653778113947e-10	4.197508781895851e-07	6.528007436852023e-10	1	0	1	1	1
group_880	0	155	37	173	0	52.743902439024396	0	3.42653778113947e-10	4.197508781895851e-07	6.528007436852023e-10	1	0	1	1	1
group_748	0	155	37	173	0	52.743902439024396	0	3.42653778113947e-10	4.197508781895851e-07	6.528007436852023e-10	1	0	1	1	1
group_747	0	155	37	173	0	52.743902439024396	0	3.42653778113947e-10	4.197508781895851e-07	6.528007436852023e-10	1	0	1	1	1
group_746	0	155	37	173	0	52.743902439024396	0	3.42653778113947e-10	4.197508781895851e-07	6.528007436852023e-10	1	0	1	1	1
group_728	0	155	37	173	0	52.743902439024396	0	3.42653778113947e-10	4.197508781895851e-07	6.528007436852023e-10	1	0	1	1	1
group_719	0	155	37	173	0	52.743902439024396	0	3.42653778113947e-10	4.197508781895851e-07	6.528007436852023e-10	1	0	1	1	1
group_710	0	155	37	173	0	52.743902439024396	0	3.42653778113947e-10	4.197508781895851e-07	6.528007436852023e-10	1	0	1	1	1
group_709	0	155	37	173	0	52.743902439024396	0	3.42653778113947e-10	4.197508781895851e-07	6.528007436852023e-10	1	0	1	1	1
group_707	0	155	37	173	0	52.743902439024396	0	3.42653778113947e-10	4.197508781895851e-07	6.528007436852023e-10	1	0	1	1	1
group_705	0	155	37	173	0	52.743902439024396	0	3.42653778113947e-10	4.197508781895851e-07	6.528007436852023e-10	1	0	1	1	1
group_702	0	155	37	173	0	52.743902439024396	0	3.42653778113947e-10	4.197508781895851e-07	6.528007436852023e-10	1	0	1	1	1
group_695	0	155	37	173	0	52.743902439024396	0	3.42653778113947e-10	4.197508781895851e-07	6.528007436852023e-10	1	0	1	1	1
group_683	0	155	37	173	0	52.743902439024396	0	3.42653778113947e-10	4.197508781895851e-07	6.528007436852023e-10	1	0	1	1	1
group_633	0	155	37	173	0	52.743902439024396	0	3.42653778113947e-10	4.197508781895851e-07	6.528007436852023e-10	1	0	1	1	1
group_541	0	155	37	173	0	52.743902439024396	0	3.42653778113947e-10	4.197508781895851e-07	6.528007436852023e-10	1	0	1	1	1
group_501	0	155	37	173	0	52.743902439024396	0	3.42653778113947e-10	4.197508781895851e-07	6.528007436852023e-10	1	0	1	1	1
group_302	0	155	37	173	0	52.743902439024396	0	3.42653778113947e-10	4.197508781895851e-07	6.528007436852023e-10	1	0	1	1	1
group_243	0	155	37	173	0	52.743902439024396	0	3.42653778113947e-10	4.197508781895851e-07	6.528007436852023e-10	1	0	1	1	1
group_90	0	155	37	173	0	52.743902439024396	0	3.42653778113947e-10	4.197508781895851e-07	6.528007436852023e-10	1	0	1	1	1
group_24	0	155	37	173	0	52.743902439024396	0	3.42653778113947e-10	4.197508781895851e-07	6.528007436852023e-10	1	0	1	1	1
group_929	10	1	27	327	27.027027027027028	99.6951	121.11111111111111	3.4923302736927066e-10	4.2781045852735656e-07	6.643019542350257e-10	1	1	1	1	1
group_1375	9	0	28	328	24.324324324324326	100	inf	4.336418746210299e-10	5.312112964107616e-07	8.22308508375792e-10	1	1	0	1	1
group_534	9	0	28	328	24.324324324324326	100	inf	4.336418746210299e-10	5.312112964107616e-07	8.22308508375792e-10	1	1	0	1	1
group_535	36	156	1	172	97.2973	52.439	39.69230769230769	4.6344210157525355e-10	5.677165744296856e-07	8.774599295667474e-10	1	1	1	1	1
group_601	35	144	2	184	94.5946	56.09756097560976	22.36111111111111	5.927533685848821e-10	7.261228765164806e-07	1.1205599946241984e-09	1	1	1	1	1
[truncated: 294 more rows]
